# Supplementary material for: Screening UFMylation-associated genes in heart tissues of Ufm1-transgenic mice
Source: BMC Cardiovasc Disord. 2023 Nov 18;23:567. doi: 10.1186/s12872-023-03563-7 (PMC10657630; doi:10.1186/s12872-023-03563-7)
Supplement: Supplementary file 1 — Supplementary Material 1 [file 12872_2023_3563_MOESM1_ESM.xlsx]

## Sheet: Supplementary Table 2
Supplemental Table 2 DEGs between Tg vs. NTg mice treated with ISO
Gene id	MeanTPM (D)	MeanTPM (C)	log2FoldChange	pValue	qValue	result	GeneName	GeneDescription	GO	KEGG	KOG
ENSMUSG00000021171	5.05611	1.62421	1.63829	2.67791e-10	1.18932e-06	up	Esyt2	extended synaptotagmin-like protein 2 [Source:MGI Symbol;Acc:MGI:1261845]	GO:0016020;GO:0016021;GO:0046872;GO:0005886;GO:0006810;GO:0008289;GO:0005887;GO:0005783;GO:0005789;GO:0006869;GO:0042802;GO:0005509;GO:0031227;GO:0006897;GO:0045296;GO:0035091;GO:0031234;GO:0005544;GO:0031210;GO:0008429;GO:0044232	-	-
ENSMUSG00000030706	7.27791	24.8877	-1.77383	7.42389e-10	2.63771e-06	down	Mrpl48	mitochondrial ribosomal protein L48 [Source:MGI Symbol;Acc:MGI:1289321]	GO:0005761;GO:0005762;GO:0016020;GO:0016021	-	-
ENSMUSG00000026930	4.70395	16.8549	-1.84122	4.47479e-05	0.0317979	down	Gpsm1	G-protein signalling modulator 1 (AGS3-like, C. elegans) [Source:MGI Symbol;Acc:MGI:1915089]	GO:0016020;GO:0000139;GO:0005794;GO:0005886;GO:0005654;GO:0005515;GO:0005737;GO:0007275;GO:0008277;GO:0050790;GO:0005783;GO:0005789;GO:0030695;GO:0005829;GO:0005092;GO:0007399;GO:0030154	K15839-ko05030 Cocaine addiction	KOG1130-Predicted G-alpha GTPase interaction protein, contains GoLoco domain[T]
ENSMUSG00000023495	7.29678	18.502	-1.34235	3.22216e-05	0.0272579	down	Pcbp4	poly(rC) binding protein 4 [Source:MGI Symbol;Acc:MGI:1890471]	GO:0003676;GO:0003723;GO:0003730;GO:0043488;GO:0005829	-	-
ENSMUSG00000097296	0.473219	8.53418	-4.17267	3.1309e-08	7.94576e-05	down	Gm26532	predicted gene, 26532 [Source:MGI Symbol;Acc:MGI:5477026]	-	-	-
ENSMUSG00000026027	9.27826	4.41119	1.07269	2.74625e-18	2.43936e-14	up	Stradb	STE20-related kinase adaptor beta [Source:MGI Symbol;Acc:MGI:2144047]	GO:0004672;GO:0005524;GO:0006468;GO:0005634;GO:0005829;GO:0005737;GO:0000166;GO:0007049;GO:0000902;GO:0007010;GO:0016235;GO:0032147;GO:0006611;GO:0004702;GO:0007254;GO:2001240	K17532-ko04152 AMPK signaling pathway;ko04150 mTOR signaling pathway	KOG0582-Ste20-like serine/threonine protein kinase[T]
ENSMUSG00000068566	14.7435	6.04083	1.28726	4.99741e-05	0.0328811	up	Myadm	myeloid-associated differentiation marker [Source:MGI Symbol;Acc:MGI:1355332]	GO:0016020;GO:0016021;GO:0005886;GO:0005911;GO:0070062;GO:0010629;GO:0001933;GO:0045121;GO:0030837;GO:0030864;GO:0072661;GO:1900026;GO:0061028;GO:0001726;GO:0030335;GO:0031579;GO:0034115;GO:0090038	-	KOG4788-Members of chemokine-like factor super family and related proteins[V]
ENSMUSG00000021281	1.02617	5.03703	-2.2953	2.02061e-06	0.00276124	down	Tnfaip2	tumor necrosis factor, alpha-induced protein 2 [Source:MGI Symbol;Acc:MGI:104960]	GO:0007275;GO:0006887;GO:0000145;GO:0030154;GO:0001525;GO:0000149;GO:0051601	-	KOG2286-Exocyst complex subunit SEC6[U]
ENSMUSG00000064359	195.521	96.7578	1.01487	4.75614e-06	0.00563286	up	mt-Tg	mitochondrially encoded tRNA glycine [Source:MGI Symbol;Acc:MGI:102486]	-	-	-
ENSMUSG00000064353	47.2082	15.9129	1.56884	2.67259e-05	0.0249887	up	mt-Td	mitochondrially encoded tRNA aspartic acid [Source:MGI Symbol;Acc:MGI:102489]	-	-	-
