# Supplementary material for: Screening UFMylation-associated genes in heart tissues of Ufm1-transgenic mice
Source: BMC Cardiovasc Disord. 2023 Nov 18;23:567. doi: 10.1186/s12872-023-03563-7 (PMC10657630; doi:10.1186/s12872-023-03563-7)
Supplement: Supplementary file 2 — Supplementary Material 2 [file 12872_2023_3563_MOESM2_ESM.xlsx]

## Sheet: Supplemental Table 3
Supplemental Table 3 DEGs of ISO-induced cardiac hypertrophy in NTg mice
Gene id	MeanTPM (C)	MeanTPM (A)	log2FoldChange	pValue	qValue	result	GeneName	GeneDescription	GO	KEGG	KOG
ENSMUSG00000028184	5.01782	11.808	-1.23463	0.00120278	0.00626386	down	Adgrl2	adhesion G protein-coupled receptor L2 [Source:MGI Symbol;Acc:MGI:2139714]	GO:0016020;GO:0016021;GO:0007186;GO:0004930;GO:0004871;GO:0007165;GO:0004888;GO:0007166;GO:0030246;GO:0051965	-	KOG3545-Olfactomedin and related extracellular matrix glycoproteins[W]
ENSMUSG00000033862	7.61442	20.2605	-1.41186	4.36374e-05	0.000378101	down	Cdk10	cyclin-dependent kinase 10 [Source:MGI Symbol;Acc:MGI:2448549]	GO:0004672;GO:0005524;GO:0006468;GO:0016740;GO:0005634;GO:0005515;GO:0000166;GO:0016301;GO:0016310;GO:0004674;GO:0005622;GO:0016592;GO:0004693;GO:0043410;GO:0097472;GO:0007346	-	KOG0663-Protein kinase PITSLRE and related kinases[R]
ENSMUSG00000027405	6.76056	17.4053	-1.36431	4.20055e-07	6.87449e-06	down	Nop56	NOP56 ribonucleoprotein [Source:MGI Symbol;Acc:MGI:1914384]	GO:0005634;GO:0005737;GO:0003723;GO:0016020;GO:0030529;GO:0042254;GO:0005730;GO:0005654;GO:1990226;GO:0045296;GO:0001650;GO:0030515;GO:0032040;GO:0005732;GO:0031428;GO:0070761;GO:0000154	K14564-ko03008 Ribosome biogenesis in eukaryotes	KOG2572-Ribosome biogenesis protein - Nop58p/Nop5p[AJ]
ENSMUSG00000030889	0.981446	8.76602	-3.15894	1.28336e-28	1.07284e-25	down	Vwa3a	von Willebrand factor A domain containing 3A [Source:MGI Symbol;Acc:MGI:3041229]	GO:0003674;GO:0008150;GO:0005575	-	-
ENSMUSG00000030881	8.0376	22.4433	-1.48145	0.00103648	0.00554282	down	Arfip2	ADP-ribosylation factor interacting protein 2 [Source:MGI Symbol;Acc:MGI:1924182]	GO:0005515;GO:0005737;GO:0019904;GO:0070273;GO:0042802;GO:0005938;GO:0045296;GO:0032588;GO:0030742;GO:0001726;GO:0030036;GO:0034315;GO:0031529	-	KOG3876-Arfaptin and related proteins[T]
ENSMUSG00000035279	7.57132	3.27776	1.20783	1.94574e-14	1.64631e-12	up	Ssc5d	scavenger receptor cysteine rich family, 5 domains [Source:MGI Symbol;Acc:MGI:3606211]	GO:0016020;GO:0005515;GO:0005737;GO:0007275;GO:0005576;GO:0005615;GO:0002376;GO:0045087;GO:0006898;GO:0005044;GO:0006952;GO:0005622;GO:0031012;GO:0050830;GO:0050829;GO:2000482;GO:2000483;GO:0001968;GO:0043236;GO:0050840;GO:0042494	-	-
ENSMUSG00000078816	2.53188	10.3492	-2.03124	1.94047e-11	8.74005e-10	down	Prkcg	protein kinase C, gamma [Source:MGI Symbol;Acc:MGI:97597]	GO:0016020;GO:0004672;GO:0005524;GO:0006468;GO:0016740;GO:0008270;GO:0046872;GO:0005886;GO:0005634;GO:0005737;GO:0030054;GO:0045202;GO:0035556;GO:0000166;GO:0016301;GO:0016310;GO:0005911;GO:0004674;GO:0031397;GO:0005829;GO:0042177;GO:0030425;GO:0042995;GO:0048471;GO:0005515;GO:0043005;GO:0048511;GO:0014069;GO:0004697;GO:0097060;GO:0050764;GO:0043524;GO:0042752;GO:0018105;GO:0004712;GO:0007635;GO:…	K19663-ko04014 Ras signaling pathway;ko04015 Rap1 signaling pathway;ko04010 MAPK signaling pathway;ko04012 ErbB signaling pathway;ko04310 Wnt signaling pathway;ko04370 VEGF signaling pathway;ko04066 HIF-1 signaling pathway;ko04020 Calcium signaling pathway;ko04070 Phosphatidylinositol signaling system;ko04071 Sphingolipid signaling pathway;ko04150 mTOR signaling pathway;ko04510 Focal adhesion;ko0…	KOG0694-Serine/threonine protein kinase[T]
ENSMUSG00000041130	7.17769	16.5718	-1.20714	2.92082e-05	0.000272146	down	Zfp598	zinc finger protein 598 [Source:MGI Symbol;Acc:MGI:2670965]	GO:0016740;GO:0008270;GO:0046872;GO:0003676;GO:0003723;GO:0016567;GO:0043022;GO:0061630;GO:0006417;GO:0006513;GO:0072344	-	KOG2231-Predicted E3 ubiquitin ligase[O]
ENSMUSG00000016921	25.4794	81.2992	-1.67391	6.09963e-10	1.95516e-08	down	Srsf6	serine/arginine-rich splicing factor 6 [Source:MGI Symbol;Acc:MGI:1915246]	GO:0005634;GO:0003676;GO:0003723;GO:0006397;GO:0008380;GO:0016607;GO:0006376;GO:0000381;GO:0060548;GO:0045617;GO:0005515;GO:0048025;GO:0060501;GO:0010837;GO:0000380;GO:0036002;GO:0010629;GO:0032868;GO:0061041;GO:2000675	K12893-ko03040 Spliceosome;ko05168 Herpes simplex infection	KOG0106-Alternative splicing factor SRp55/B52/SRp75 (RRM superfamily)[A]
ENSMUSG00000027408	10.5164	4.00992	1.39099	1.66e-09	4.94192e-08	up	Cpxm1	carboxypeptidase X 1 (M14 family) [Source:MGI Symbol;Acc:MGI:1934569]	GO:0008270;GO:0046872;GO:0005615;GO:0016787;GO:0005576	-	KOG2649-Zinc carboxypeptidase[R]
ENSMUSG00000058603	13.0746	40.0637	-1.61553	2.53503e-06	3.27616e-05	down	Rpl28-ps1	ribosomal protein L28, pseudogene 1 [Source:MGI Symbol;Acc:MGI:3705349]	-	-	-
ENSMUSG00000025268	17.1623	8.35432	1.03865	3.93814e-05	0.000346686	up	Maged2	melanoma antigen, family D, 2 [Source:MGI Symbol;Acc:MGI:1933391]	GO:0003674;GO:0005634;GO:0005829;GO:0016020;GO:0005730;GO:0007565;GO:0070294	-	KOG4562-Uncharacterized conserved protein (tumor-rejection antigen MAGE in humans)[S]
ENSMUSG00000025261	9.49013	29.4576	-1.63414	9.34152e-17	1.19042e-14	down	Huwe1	HECT, UBA and WWE domain containing 1 [Source:MGI Symbol;Acc:MGI:1926884]	GO:0016740;GO:0004842;GO:0003723;GO:0000209;GO:0006284;GO:0006513;GO:0016574;GO:1903955;GO:0005654;GO:0005737;GO:0005829;GO:0016020;GO:0070062;GO:0003677;GO:0005634;GO:0006281;GO:0006974;GO:0016567;GO:0030154	K10592-ko04120 Ubiquitin mediated proteolysis	KOG0939-E3 ubiquitin-protein ligase/Putative upstream regulatory element binding protein[OK]
ENSMUSG00000053279	17.2695	8.46776	1.02817	3.03508e-09	8.43486e-08	up	Aldh1a1	aldehyde dehydrogenase family 1, subfamily A1 [Source:MGI Symbol;Acc:MGI:1353450]	GO:0005829;GO:0005737;GO:0055114;GO:0016491;GO:0008152;GO:0070062;GO:0042493;GO:0042573;GO:0043065;GO:0042572;GO:0042904;GO:0004029;GO:0018479;GO:0048048;GO:0001758;GO:0004028;GO:0051287;GO:0002072	K07249-ko00830 Retinol metabolism	KOG2450-Aldehyde dehydrogenase[C]
ENSMUSG00000060373	9.62397	20.0162	-1.05647	0.00767242	0.0284553	down	Hnrnpc	heterogeneous nuclear ribonucleoprotein C [Source:MGI Symbol;Acc:MGI:107795]	GO:0005634;GO:0003676;GO:0005654;GO:0043234;GO:0005829;GO:0003723;GO:0016020;GO:0070062;GO:0001649;GO:0000978;GO:0030529;GO:0006397;GO:0008380;GO:0000790;GO:0042802;GO:0005681;GO:0071013;GO:0003729;GO:0000980;GO:0008266;GO:0043044;GO:1990247;GO:0045120;GO:0031492;GO:0032211;GO:0070034;GO:0005697;GO:0003730;GO:0000398;GO:0070935	K12884-ko03040 Spliceosome	KOG0118-FOG: RRM domain[R]
ENSMUSG00000055897	2.3004	7.09916	-1.62577	5.08671e-07	8.11276e-06	down	Ppp4r1l-ps	protein phosphatase 4, regulatory subunit 1-like, pseudogene [Source:MGI Symbol;Acc:MGI:1924560]	-	-	-
ENSMUSG00000043061	3.79971	8.44624	-1.15242	0.000285007	0.00186895	down	Tmem18	transmembrane protein 18 [Source:MGI Symbol;Acc:MGI:2387176]	GO:0016020;GO:0016021;GO:0003674;GO:0003677;GO:0005634;GO:0005737;GO:0006351;GO:0031965;GO:0016477	-	-
ENSMUSG00000043065	3.03132	6.42253	-1.0832	0.00818756	0.0299933	down	Spice1	spindle and centriole associated protein 1 [Source:MGI Symbol;Acc:MGI:1196252]	GO:0003674;GO:0005737;GO:0005856;GO:0007049;GO:0051301;GO:0005813;GO:0005814;GO:0005819;GO:0090307;GO:0051310;GO:0046599	-	-
ENSMUSG00000022253	2.50708	6.66172	-1.40989	0.00829636	0.0303069	down	Nadk2	NAD kinase 2, mitochondrial [Source:MGI Symbol;Acc:MGI:1915896]	GO:0016310;GO:0008152;GO:0003951;GO:0019674;GO:0016740;GO:0000166;GO:0005524;GO:0042803;GO:0016301;GO:0005739;GO:0006741	K00858-ko00760 Nicotinate and nicotinamide metabolism	KOG4180-Predicted kinase[R]
ENSMUSG00000029422	9.16452	23.8837	-1.3819	3.92569e-05	0.000345891	down	Rsrc2	arginine/serine-rich coiled-coil 2 [Source:MGI Symbol;Acc:MGI:1913489]	GO:0008150;GO:0005575;GO:0003723	-	-
ENSMUSG00000029427	6.64777	15.1787	-1.19111	0.0121369	0.0410902	down	Zcchc8	zinc finger, CCHC domain containing 8 [Source:MGI Symbol;Acc:MGI:1917900]	GO:0008270;GO:0046872;GO:0008150;GO:0005634;GO:0003676;GO:0005654;GO:0016604;GO:0003723;GO:0006397;GO:0008380;GO:0005681;GO:0071013	-	KOG2673-Uncharacterized conserved protein, contains PSP domain[S]
ENSMUSG00000035585	14.9913	5.94731	1.33382	3.04477e-06	3.81033e-05	up	Tsen34	tRNA splicing endonuclease subunit 34 [Source:MGI Symbol;Acc:MGI:1913328]	GO:0005634;GO:0005515;GO:0006397;GO:0000213;GO:0006388;GO:0090501;GO:0090502;GO:0008033;GO:0005730;GO:0016829;GO:0000379;GO:0000214;GO:0003676	-	KOG4133-tRNA splicing endonuclease[J]
ENSMUSG00000021639	3.29704	7.11411	-1.10951	0.0145778	0.0474846	down	Gtf2h2	general transcription factor II H, polypeptide 2 [Source:MGI Symbol;Acc:MGI:1345669]	GO:0008270;GO:0006351;GO:0003676;GO:0006281;GO:0006289;GO:0000439;GO:0046872;GO:0005634;GO:0006355;GO:0006468;GO:0006974;GO:0016607;GO:0008094;GO:0006357;GO:0004672;GO:0006366;GO:0005669;GO:0047485;GO:0008353;GO:0005675;GO:0000438;GO:0002031	K03142-ko03022 Basal transcription factors;ko03420 Nucleotide excision repair;ko05203 Viral carcinogenesis	KOG2807-RNA polymerase II transcription initiation/nucleotide excision repair factor TFIIH, subunit SSL1[KL]
ENSMUSG00000074151	1.92915	5.23067	-1.43903	5.20613e-07	8.27399e-06	down	Nlrc5	NLR family, CARD domain containing 5 [Source:MGI Symbol;Acc:MGI:3612191]	GO:0005634;GO:0005829;GO:0005737;GO:0000166;GO:0005524;GO:0045944;GO:0051607;GO:0002376;GO:0045087;GO:0005813;GO:0000979;GO:0032088;GO:0043549;GO:0045345;GO:0060335;GO:0060339;GO:0060340	-	-
ENSMUSG00000032582	7.57111	23.0077	-1.60354	5.26996e-05	0.000444091	down	Rbm6	RNA binding motif protein 6 [Source:MGI Symbol;Acc:MGI:1338037]	GO:0003676;GO:0005634;GO:0003723	-	KOG0154-RNA-binding protein RBM5 and related proteins, contain G-patch and RRM domains[R]
ENSMUSG00000075289	7.41509	56.8381	-2.93832	1.302e-14	1.17287e-12	down	Carns1	carnosine synthase 1 [Source:MGI Symbol;Acc:MGI:2147595]	GO:0005524;GO:0046872;GO:0000166;GO:0016887;GO:0047730;GO:0035499	-	-
ENSMUSG00000024949	13.6657	47.787	-1.80606	2.53148e-10	8.70153e-09	down	Sf1	splicing factor 1 [Source:MGI Symbol;Acc:MGI:1095403]	GO:0008270;GO:0046872;GO:0005634;GO:0003676;GO:0016604;GO:0005737;GO:0006355;GO:0003723;GO:0006351;GO:0000398;GO:0006397;GO:0008380;GO:0005681;GO:0033327;GO:0045131;GO:0030238;GO:0050810;GO:0042802;GO:0048662;GO:0005654;GO:0030575	-	KOG0119-Splicing factor 1/branch point binding protein (RRM superfamily)[A]
ENSMUSG00000024948	14.4487	44.7983	-1.63251	3.09668e-07	5.24454e-06	down	Map4k2	mitogen-activated protein kinase kinase kinase kinase 2 [Source:MGI Symbol;Acc:MGI:1346883]	GO:0004672;GO:0005524;GO:0006468;GO:0016020;GO:0016740;GO:0000139;GO:0005794;GO:0005886;GO:0005737;GO:0000166;GO:0016301;GO:0016310;GO:0004674;GO:0002376;GO:0045087;GO:0035556;GO:0008349;GO:0000185;GO:0046330;GO:0016323;GO:0004702;GO:0007257;GO:0031435;GO:0006903;GO:0016021	K04414-ko04010 MAPK signaling pathway	KOG0576-Mitogen-activated protein kinase kinase kinase kinase (MAP4K), germinal center kinase family[T]
ENSMUSG00000026548	10.6593	4.03649	1.40094	2.4107e-09	6.91099e-08	up	Slamf9	SLAM family member 9 [Source:MGI Symbol;Acc:MGI:1923692]	GO:0016020;GO:0016021	-	-
ENSMUSG00000014195	26.8547	55.0825	-1.03642	0.00503824	0.0203386	down	Dnajc7	DnaJ heat shock protein family (Hsp40) member C7 [Source:MGI Symbol;Acc:MGI:1928373]	GO:0005634;GO:0005654;GO:0005829;GO:0005737;GO:0016020;GO:0070062;GO:0005856;GO:0031072;GO:0070389	-	KOG0550-Molecular chaperone (DnaJ superfamily)[O]
ENSMUSG00000001506	170.339	16.598	3.35933	6.6495e-20	1.54409e-17	up	Col1a1	collagen, type I, alpha 1 [Source:MGI Symbol;Acc:MGI:88467]	GO:0046872;GO:0005615;GO:0005515;GO:0005737;GO:0005578;GO:0005576;GO:0005201;GO:0031012;GO:0005581;GO:0045893;GO:0048705;GO:0060325;GO:0007605;GO:0042802;GO:0043588;GO:0071230;GO:0001501;GO:0001568;GO:0048706;GO:0090263;GO:0002020;GO:0070208;GO:0038063;GO:0030199;GO:0001957;GO:0007601;GO:0015031;GO:0032964;GO:0010812;GO:0030335;GO:0010718;GO:0034504;GO:0001649;GO:0048407;GO:0043589;GO:0001958;GO:…	K06236-ko04151 PI3K-Akt signaling pathway;ko04512 ECM-receptor interaction;ko04510 Focal adhesion;ko04611 Platelet activation;ko04974 Protein digestion and absorption;ko04933 AGE-RAGE signaling pathway in diabetic complications;ko05146 Amoebiasis	KOG3544-Collagens (type IV and type XIII), and related proteins[W]
ENSMUSG00000009739	3.81204	10.3175	-1.43647	4.9273e-06	5.78514e-05	down	Pou6f1	POU domain, class 6, transcription factor 1 [Source:MGI Symbol;Acc:MGI:102935]	GO:0003700;GO:0006355;GO:0003677;GO:0005634;GO:0016604;GO:0006351;GO:0043565;GO:0015629;GO:0000977	-	KOG3802-Transcription factor OCT-1, contains POU and HOX domains[K]
ENSMUSG00000020527	0.923058	5.62481	-2.60731	4.01046e-22	1.35185e-19	down	Myo19	myosin XIX [Source:MGI Symbol;Acc:MGI:1913446]	GO:0016020;GO:0005524;GO:0005737;GO:0000166;GO:0003779;GO:0005856;GO:0005739;GO:0003774;GO:0016459;GO:0005741;GO:0016887;GO:0032027;GO:0060002;GO:0034642	-	KOG0160-Myosin class V heavy chain[Z]
ENSMUSG00000028759	16.448	36.1136	-1.13463	1.63904e-05	0.00016556	down	Hp1bp3	heterochromatin protein 1, binding protein 3 [Source:MGI Symbol;Acc:MGI:109369]	GO:0005634;GO:0006355;GO:0003677;GO:0000786;GO:0005694;GO:0003682;GO:0006334;GO:0070828;GO:0016607;GO:0031491;GO:0042127;GO:0071456;GO:0097298	-	KOG4012-Histone H1[B]
ENSMUSG00000025092	2.0912	8.96548	-2.10005	4.15925e-25	2.5566e-22	down	Hspa12a	heat shock protein 12A [Source:MGI Symbol;Acc:MGI:1920692]	GO:0003674;GO:0008150;GO:0000166;GO:0005524;GO:0070062	-	KOG0101-Molecular chaperones HSP70/HSC70, HSP70 superfamily[O]
ENSMUSG00000112964	1.00005	5.58167	-2.48063	6.33162e-12	3.17325e-10	down	CT009718.1	-	-	-	-
ENSMUSG00000020069	10.8804	25.4167	-1.22404	0.000338443	0.00215909	down	Hnrnph3	heterogeneous nuclear ribonucleoprotein H3 [Source:MGI Symbol;Acc:MGI:1926462]	GO:0008150;GO:0003676;GO:0005634;GO:0005654;GO:0003723;GO:0030855	-	KOG4211-Splicing factor hnRNP-F and related RNA-binding proteins[A]
ENSMUSG00000020063	1.38135	5.05547	-1.87177	6.54128e-05	0.000533591	down	Sirt1	sirtuin 1 [Source:MGI Symbol;Acc:MGI:2135607]	GO:0046872;GO:0016787;GO:0005634;GO:0005654;GO:0005829;GO:0005515;GO:0005737;GO:0006355;GO:0006366;GO:0007275;GO:0045944;GO:0007283;GO:0006351;GO:0016567;GO:0005739;GO:0010629;GO:0043066;GO:0000122;GO:0045892;GO:0006364;GO:0006915;GO:0042393;GO:0006979;GO:0002039;GO:2000773;GO:0043280;GO:0070403;GO:0008134;GO:0000790;GO:0042802;GO:0008022;GO:0043124;GO:0030308;GO:0019899;GO:0070914;GO:0006325;GO:…	K11411-ko04068 FoxO signaling pathway;ko04152 AMPK signaling pathway;ko04922 Glucagon signaling pathway;ko04211 Longevity regulating pathway - mammal;ko04212 Longevity regulating pathway - worm;ko04213 Longevity regulating pathway - multiple species;ko05206 MicroRNAs in cancer;ko05031 Amphetamine addiction	KOG2684-Sirtuin 5 and related class III sirtuins (SIR2 family)[BK]
ENSMUSG00000020064	3.93911	13.9276	-1.822	0.00904406	0.0325154	down	Herc4	hect domain and RLD 4 [Source:MGI Symbol;Acc:MGI:1914595]	GO:0016740;GO:0005829;GO:0005737;GO:0004842;GO:0016567;GO:0007283;GO:0030154;GO:0001650;GO:0061630	K10615-ko04120 Ubiquitin mediated proteolysis	KOG0941-E3 ubiquitin protein ligase[O]
ENSMUSG00000037461	2.58999	9.29273	-1.84316	3.70847e-10	1.23807e-08	down	Ints7	integrator complex subunit 7 [Source:MGI Symbol;Acc:MGI:1924315]	GO:0032039;GO:0000077;GO:0016180;GO:0071479;GO:0005634;GO:0005694;GO:0005737;GO:0005829;GO:0016607	-	-
ENSMUSG00000031706	2.97453	7.14275	-1.26382	3.89975e-05	0.00034403	down	Rfx1	regulatory factor X, 1 (influences HLA class II expression) [Source:MGI Symbol;Acc:MGI:105982]	GO:0005634;GO:0006355;GO:0003677;GO:0006955;GO:0005654;GO:0003700;GO:0006351;GO:0043231;GO:0006357;GO:0000978	-	KOG3712-RFX family transcription factor[K]
ENSMUSG00000023007	5.10413	25.0776	-2.29667	2.32607e-12	1.28265e-10	down	Prpf40b	pre-mRNA processing factor 40B [Source:MGI Symbol;Acc:MGI:1925583]	-	K12821-ko03040 Spliceosome	-
ENSMUSG00000026034	40.2358	120.105	-1.57775	0.000121719	0.000910128	down	Clk1	CDC-like kinase 1 [Source:MGI Symbol;Acc:MGI:107403]	GO:0004672;GO:0005524;GO:0006468;GO:0016740;GO:0005634;GO:0000166;GO:0016301;GO:0016310;GO:0004713;GO:0004674;GO:0005515;GO:0018107;GO:0046777;GO:0018105;GO:0004712;GO:0018108;GO:0043484;GO:0005737	-	KOG0671-LAMMER dual specificity kinases[T]
ENSMUSG00000000957	14.9011	5.07825	1.55301	8.9192e-08	1.74534e-06	up	Mmp14	matrix metallopeptidase 14 (membrane-inserted) [Source:MGI Symbol;Acc:MGI:101900]	GO:0016020;GO:0016021;GO:0008270;GO:0046872;GO:0005615;GO:0016787;GO:0005509;GO:0005634;GO:0005829;GO:0005737;GO:0008233;GO:0006508;GO:0005925;GO:0005886;GO:0031410;GO:0008237;GO:0004222;GO:0010952;GO:0016477;GO:0001503;GO:0031012;GO:0060348;GO:0045111;GO:0030307;GO:0030335;GO:0030324;GO:0048701;GO:0070006;GO:0042470;GO:0031638;GO:0048754;GO:0045579;GO:0030574;GO:0035988;GO:0045746;GO:0001958;GO:…	K07763-ko04668 TNF signaling pathway;ko04912 GnRH signaling pathway	KOG1565-Gelatinase A and related matrix metalloproteases[OW]
ENSMUSG00000049553	1.88799	9.32818	-2.30474	2.71347e-09	7.63242e-08	down	Polr1a	polymerase (RNA) I polypeptide A [Source:MGI Symbol;Acc:MGI:1096397]	GO:0005634;GO:0008270;GO:0003677;GO:0006351;GO:0003899;GO:0016740;GO:0046872;GO:0005515;GO:0003682;GO:0005730;GO:0016779;GO:0005654;GO:0000183;GO:0001054;GO:0006361;GO:1904750;GO:0005736	K02999-ko00230 Purine metabolism;ko00240 Pyrimidine metabolism;ko03020 RNA polymerase	KOG0262-RNA polymerase I, large subunit[K]
ENSMUSG00000049550	16.0583	32.6921	-1.02562	2.26994e-06	2.97053e-05	down	Clip1	CAP-GLY domain containing linker protein 1 [Source:MGI Symbol;Acc:MGI:1928401]	GO:0016020;GO:0046872;GO:0015630;GO:0005515;GO:0006810;GO:0005737;GO:0030659;GO:0031410;GO:0005874;GO:0005856;GO:0008270;GO:0015631;GO:0005813;GO:0042995;GO:0008017;GO:0001726;GO:0001578;GO:0035371;GO:0005635;GO:0031116;GO:0005881;GO:0044354;GO:0051010;GO:0044861	K10421-ko04150 mTOR signaling pathway	KOG4568-Cytoskeleton-associated protein and related proteins[ZR]
ENSMUSG00000030816	7.00786	15.9501	-1.18652	0.00271998	0.0122168	down	Rnf40	ring finger protein 40 [Source:MGI Symbol;Acc:MGI:2142048]	GO:0016740;GO:0008270;GO:0046872;GO:0005634;GO:0005654;GO:0005515;GO:0042803;GO:0016020;GO:0016569;GO:0016567;GO:0004842;GO:0000151;GO:0031625;GO:1900364;GO:0003730;GO:0010390;GO:0033523;GO:0033503;GO:0017075;GO:0031624;GO:0032403;GO:0006511;GO:0043434;GO:1901800;GO:1902916;GO:2001168;GO:0005829;GO:0019898;GO:0043005;GO:0043234;GO:0043679	-	KOG0978-E3 ubiquitin ligase involved in syntaxin degradation[O]
ENSMUSG00000022353	4.90895	16.5973	-1.75746	2.93574e-09	8.22439e-08	down	Mtss1	metastasis suppressor 1 [Source:MGI Symbol;Acc:MGI:2384818]	GO:0003779;GO:0030036;GO:0007009;GO:0003785;GO:0005102;GO:0042802;GO:0015629	-	-
ENSMUSG00000076036	0.00148325	509.189	-18.3891	5.71035e-08	1.18159e-06	down	Gm22133	predicted gene, 22133 [Source:MGI Symbol;Acc:MGI:5451910]	-	-	-
ENSMUSG00000045795	3.07249	7.88059	-1.35889	3.87539e-05	0.000342315	down	Whamm	WAS protein homolog associated with actin, golgi membranes and microtubules [Source:MGI Symbol;Acc:MGI:2142282]	GO:0005737;GO:0016020;GO:0000139;GO:0005794;GO:0005829;GO:0030659;GO:0031410;GO:0007015;GO:0003779;GO:0005874;GO:0071933;GO:0033116;GO:0008017;GO:0006888;GO:0048041;GO:0030032;GO:0017049;GO:0051127;GO:0090527;GO:0005793;GO:0097320;GO:0007050;GO:0034314	-	-
ENSMUSG00000042213	0.918105	7.07675	-2.94636	5.65134e-10	1.82546e-08	down	Zfand4	zinc finger, AN1-type domain 4 [Source:MGI Symbol;Acc:MGI:1914742]	GO:0008270;GO:0046872;GO:0003674;GO:0008150;GO:0005575	-	KOG0001-Ubiquitin and ubiquitin-like proteins[OR]
ENSMUSG00000090272	17.1338	44.6727	-1.38255	5.81763e-05	0.000482104	down	Mndal	myeloid nuclear differentiation antigen like [Source:MGI Symbol;Acc:MGI:3780953]	GO:0005634;GO:0005829;GO:0003723;GO:0016020;GO:0000122;GO:0000978;GO:0005730;GO:0008134;GO:0042802;GO:0001078;GO:0003674;GO:0040008;GO:0001047;GO:0003690;GO:0030308	-	-
ENSMUSG00000029095	2.00157	10.2065	-2.35028	5.93083e-21	1.58908e-18	down	Ablim2	actin-binding LIM protein 2 [Source:MGI Symbol;Acc:MGI:2385758]	GO:0008270;GO:0046872;GO:0006351;GO:0007010;GO:0003779;GO:0030036;GO:0003674;GO:0005737;GO:0045944;GO:0030016;GO:0015629	K07520-ko04360 Axon guidance	-
ENSMUSG00000039137	2.55964	8.78464	-1.77904	5.00426e-08	1.0511e-06	down	Whrn	whirlin [Source:MGI Symbol;Acc:MGI:2682003]	GO:0005515;GO:0005737;GO:0042803;GO:0046982;GO:0010628;GO:0007605;GO:0042995;GO:0030426;GO:0032420;GO:0032391;GO:0001917;GO:0005929;GO:0036064;GO:0045184;GO:0060088;GO:0002141;GO:1990696;GO:0032426;GO:0050953;GO:0005884;GO:0001895;GO:0032421;GO:1990075;GO:0002142;GO:0021694;GO:0060122;GO:1990227	-	-
ENSMUSG00000056724	4.49274	10.4924	-1.22368	0.000344109	0.0021892	down	Nbeal2	neurobeachin-like 2 [Source:MGI Symbol;Acc:MGI:2448554]	GO:0016020;GO:0005783;GO:0012505;GO:0030220;GO:0035855;GO:0007596;GO:0042060;GO:0070889	-	-
ENSMUSG00000000838	2.16591	6.86925	-1.66518	0.00522577	0.020903	down	Fmr1	fragile X mental retardation syndrome 1 [Source:MGI Symbol;Acc:MGI:95564]	GO:0003676;GO:0003723;GO:0017148;GO:0002151;GO:0003729;GO:0003730;GO:0008266;GO:0030371;GO:0031369;GO:0033592;GO:0034046;GO:0035064;GO:0035197;GO:0035198;GO:0035613;GO:0042802;GO:0042803;GO:0043022;GO:0044325;GO:0046982;GO:0048027;GO:1990825;GO:0000381;GO:0002092;GO:0006974;GO:0033129;GO:0044830;GO:0045727;GO:0051489;GO:0060964;GO:0060998;GO:0098586;GO:0098908;GO:1901254;GO:1902373;GO:1902416;GO:…	K15516-ko03013 RNA transport	-
ENSMUSG00000082286	14.4023	49.0674	-1.76847	3.6476e-05	0.000326359	down	Pisd-ps1	phosphatidylserine decarboxylase, pseudogene 1 [Source:MGI Symbol;Acc:MGI:3842428]	-	-	-
ENSMUSG00000085396	13.4907	69.2542	-2.35994	4.36132e-16	4.79722e-14	down	Firre	functional intergenic repeating RNA element [Source:MGI Symbol;Acc:MGI:2147989]	-	-	-
ENSMUSG00000061462	35.256	96.8107	-1.4573	1.90816e-05	0.000187996	down	Obscn	obscurin, cytoskeletal calmodulin and titin-interacting RhoGEF [Source:MGI Symbol;Acc:MGI:2681862]	GO:0004672;GO:0005524;GO:0006468;GO:0043547;GO:0035023;GO:0005089;GO:0016740;GO:0000166;GO:0016301;GO:0016310;GO:0005829;GO:0005886;GO:0016604;GO:0030017;GO:0030018;GO:0031430	-	-
ENSMUSG00000081221	59.3415	23.4863	1.33722	0.000366753	0.00231215	up	Gm14760	predicted gene 14760 [Source:MGI Symbol;Acc:MGI:3709612]	-	-	-
ENSMUSG00000078300	115.543	50.3567	1.19817	5.32227e-05	0.000447786	up	Gm2606	predicted pseudogene 2606 [Source:MGI Symbol;Acc:MGI:3780774]	-	-	-
ENSMUSG00000031548	9.46108	2.05656	2.20177	4.13454e-10	1.36075e-08	up	Sfrp1	secreted frizzled-related protein 1 [Source:MGI Symbol;Acc:MGI:892014]	GO:0005615;GO:0008201;GO:0005829;GO:0009986;GO:0006508;GO:0005886;GO:0007275;GO:0016055;GO:0005576;GO:0070062;GO:0031012;GO:0005578;GO:0005622;GO:0045893;GO:0010629;GO:0043066;GO:0045892;GO:0042493;GO:0030097;GO:0009952;GO:0050680;GO:0042802;GO:0030308;GO:0008285;GO:0030336;GO:0005515;GO:0030154;GO:0035019;GO:0002244;GO:0001756;GO:0001843;GO:0021915;GO:0030178;GO:0060070;GO:0060071;GO:0044344;GO:…	K02166-ko04310 Wnt signaling pathway	KOG3577-Smoothened and related G-protein-coupled receptors[T]
ENSMUSG00000038141	2.01887	5.78583	-1.51898	2.71271e-07	4.65077e-06	down	Tmem181a	transmembrane protein 181A [Source:MGI Symbol;Acc:MGI:1924356]	GO:0016020;GO:0016021;GO:0005575;GO:0015643;GO:0009405	-	-
ENSMUSG00000025358	2.68455	5.61346	-1.06421	0.0059508	0.0232229	down	Cdk2	cyclin-dependent kinase 2 [Source:MGI Symbol;Acc:MGI:104772]	GO:0004672;GO:0005524;GO:0006468;GO:0016740;GO:0046872;GO:0005634;GO:0005654;GO:0005515;GO:0005737;GO:0000166;GO:0016301;GO:0016310;GO:0007165;GO:0006281;GO:0006974;GO:0004674;GO:0005856;GO:0030332;GO:0032298;GO:0045893;GO:0006813;GO:0000082;GO:0005768;GO:0000122;GO:0007049;GO:0051301;GO:0005815;GO:0019904;GO:0000793;GO:0007275;GO:0051321;GO:0015030;GO:0008284;GO:0005667;GO:0018105;GO:0051726;GO:…	K02206-ko04068 FoxO signaling pathway;ko04151 PI3K-Akt signaling pathway;ko04110 Cell cycle;ko04114 Oocyte meiosis;ko04115 p53 signaling pathway;ko04914 Progesterone-mediated oocyte maturation;ko05200 Pathways in cancer;ko05203 Viral carcinogenesis;ko05215 Prostate cancer;ko05222 Small cell lung cancer;ko05162 Measles;ko05161 Hepatitis B;ko05168 Herpes simplex infection;ko05169 Epstein-Barr virus…	KOG0594-Protein kinase PCTAIRE and related kinases[R]
ENSMUSG00000025351	113.151	54.6798	1.04917	1.03021e-08	2.51229e-07	up	Cd63	CD63 antigen [Source:MGI Symbol;Acc:MGI:99529]	GO:0016020;GO:0016021;GO:0002092;GO:0007160;GO:0016477;GO:0034613;GO:0035646;GO:0048757;GO:1900746;GO:2000680;GO:2001046;GO:0005615;GO:0005765;GO:0009986;GO:0010008;GO:0031226;GO:0031902;GO:0031904;GO:0032585;GO:0070062;GO:0097487;GO:0005886;GO:0005515;GO:0006810;GO:0015031;GO:0005576;GO:0005768;GO:0005764;GO:0005770;GO:0005887;GO:0007155;GO:0042470;GO:0043473;GO:0005771;GO:0045807;GO:0050931	K06497-ko04142 Lysosome;ko05205 Proteoglycans in cancer	KOG3882-Tetraspanin family integral membrane protein[R]
ENSMUSG00000025357	6.84099	14.9688	-1.12968	0.00130784	0.00670571	down	Dgka	diacylglycerol kinase, alpha [Source:MGI Symbol;Acc:MGI:102952]	GO:0016740;GO:0046872;GO:0005509;GO:0005829;GO:0035556;GO:0000166;GO:0005524;GO:0004143;GO:0046339;GO:0005886;GO:0007205;GO:0016020;GO:0016301;GO:0016310;GO:0008152;GO:0003951;GO:0046834;GO:0005543;GO:0006654;GO:0046486	K00901-ko00561 Glycerolipid metabolism;ko00564 Glycerophospholipid metabolism;ko04070 Phosphatidylinositol signaling system;ko04072 Phospholipase D signaling pathway;ko05231 Choline metabolism in cancer	KOG1169-Diacylglycerol kinase[IT]
ENSMUSG00000028104	9.92737	20.9588	-1.07807	7.41961e-05	0.000592478	down	Polr3gl	polymerase (RNA) III (DNA directed) polypeptide G like [Source:MGI Symbol;Acc:MGI:1917120]	GO:0000790;GO:0005666;GO:0006383	K03024-ko00230 Purine metabolism;ko00240 Pyrimidine metabolism;ko03020 RNA polymerase;ko04623 Cytosolic DNA-sensing pathway;ko05169 Epstein-Barr virus infection	-
ENSMUSG00000062822	6.37519	15.0627	-1.24044	0.00060229	0.00351993	down	4833420G17Rik	RIKEN cDNA 4833420G17 gene [Source:MGI Symbol;Acc:MGI:1914642]	GO:0003674;GO:0008150;GO:0005575	-	-
ENSMUSG00000021508	9.24912	3.89819	1.24651	5.06658e-07	8.09529e-06	up	Cxcl14	chemokine (C-X-C motif) ligand 14 [Source:MGI Symbol;Acc:MGI:1888514]	GO:0005576;GO:0005794;GO:0005125;GO:0005615;GO:0006955;GO:0008009;GO:0060326;GO:0048839;GO:0007267;GO:0045662;GO:2000503	K10033-ko04060 Cytokine-cytokine receptor interaction;ko04062 Chemokine signaling pathway	-
ENSMUSG00000036270	6.8423	21.6771	-1.66362	3.39938e-05	0.000308216	down	Edc4	enhancer of mRNA decapping 4 [Source:MGI Symbol;Acc:MGI:2446249]	GO:0000932;GO:0005634;GO:0005654;GO:0016020	K12616-ko03018 RNA degradation	KOG1916-Nuclear protein, contains WD40 repeats[R]
ENSMUSG00000022974	8.44016	38.9925	-2.20786	1.16738e-10	4.3566e-09	down	Paxbp1	PAX3 and PAX7 binding protein 1 [Source:MGI Symbol;Acc:MGI:1914617]	GO:0005634;GO:0003700;GO:0006355;GO:0003677;GO:0005829;GO:0005515;GO:0045944;GO:0006351;GO:0008134;GO:0007517;GO:0000978;GO:0014842;GO:0031062;GO:2000288	-	KOG2136-Transcriptional regulators binding to the GC-rich sequences[K]
ENSMUSG00000034120	23.8626	60.2776	-1.33687	6.25543e-10	1.99857e-08	down	Srsf2	serine/arginine-rich splicing factor 2 [Source:MGI Symbol;Acc:MGI:98284]	GO:0005634;GO:0003676;GO:0005829;GO:0005515;GO:0003723;GO:0070062;GO:0006397;GO:0008380;GO:0016607;GO:0005654;GO:0005681;GO:0000381;GO:0036002;GO:0005080;GO:0000278;GO:0033197;GO:0035061	K12891-ko03040 Spliceosome;ko05168 Herpes simplex infection	KOG4207-Predicted splicing factor, SR protein superfamily[A]
ENSMUSG00000001151	3.39209	12.6523	-1.89915	5.01168e-11	2.04969e-09	down	Pcnt	pericentrin (kendrin) [Source:MGI Symbol;Acc:MGI:102722]	GO:0000226;GO:0007052;GO:0060271;GO:0090316;GO:0005813;GO:0005814;GO:0005815;GO:0005829;GO:0016020;GO:0034451	-	-
ENSMUSG00000038188	7.11215	27.293	-1.94018	2.75063e-11	1.19017e-09	down	Scarf1	scavenger receptor class F, member 1 [Source:MGI Symbol;Acc:MGI:2449455]	GO:0016020;GO:0016021;GO:0005515;GO:0007155;GO:0005044;GO:0006898;GO:0016358;GO:0010976;GO:0005886;GO:0016322;GO:0030169;GO:0048680	-	KOG1218-Proteins containing Ca2+-binding EGF-like domains[T]
ENSMUSG00000032212	6.0956	24.0358	-1.97934	1.40856e-07	2.60049e-06	down	Sltm	SAFB-like, transcription modulator [Source:MGI Symbol;Acc:MGI:1913910]	GO:0005634;GO:0003676;GO:0005654;GO:0016604;GO:0006355;GO:0003723;GO:0006351;GO:0006915;GO:0043565;GO:0006357;GO:0003690;GO:0050684	-	KOG4661-Hsp27-ERE-TATA-binding protein/Scaffold attachment factor (SAF-B)[K]
ENSMUSG00000032217	2.69525	6.71231	-1.31639	9.4383e-09	2.3206e-07	down	Rnf111	ring finger 111 [Source:MGI Symbol;Acc:MGI:1934919]	GO:0016740;GO:0008270;GO:0046872;GO:0005634;GO:0043234;GO:0005829;GO:0005515;GO:0005737;GO:0043161;GO:0007275;GO:0006281;GO:0006974;GO:0016567;GO:0045893;GO:0042787;GO:0030579;GO:0005654;GO:0030511;GO:0061630;GO:0032184;GO:0007389;GO:0000209;GO:0016605;GO:0031398;GO:0004842;GO:0046332	-	KOG0800-FOG: Predicted E3 ubiquitin ligase[O]
ENSMUSG00000096956	17.3669	7.00469	1.30994	8.02601e-07	1.20712e-05	up	Snhg18	small nucleolar RNA host gene 18 [Source:MGI Symbol;Acc:MGI:1914085]	-	-	-
ENSMUSG00000015355	6.53806	2.18486	1.58132	1.17862e-07	2.23724e-06	up	Cd48	CD48 antigen [Source:MGI Symbol;Acc:MGI:88339]	GO:0004872;GO:0002819;GO:0016020;GO:0009897;GO:0005886;GO:0005515;GO:0070062;GO:0031225;GO:0045121;GO:0007165;GO:0042110;GO:0003823;GO:0045576;GO:0043234;GO:0046658	K06479-ko04650 Natural killer cell mediated cytotoxicity	-
ENSMUSG00000085218	6.52127	23.0272	-1.82012	1.56657e-06	2.15535e-05	down	BB218582	expressed sequence BB218582 [Source:MGI Symbol;Acc:MGI:2139448]	-	-	-
ENSMUSG00000057229	19.7373	48.647	-1.30143	5.27198e-05	0.000444091	down	Atp5sl	ATP5S-like [Source:MGI Symbol;Acc:MGI:1913599]	GO:0003674;GO:0008150;GO:0005739	-	-
ENSMUSG00000066705	40.4986	20.2455	1.00027	3.23913e-06	4.01272e-05	up	Fxyd6	FXYD domain-containing ion transport regulator 6 [Source:MGI Symbol;Acc:MGI:1890226]	GO:0016020;GO:0016021;GO:0006811;GO:0006810;GO:0005216;GO:0034220;GO:0005886;GO:0005887;GO:0017080;GO:2000649	-	-
ENSMUSG00000002346	4.41986	16.8104	-1.92728	2.21519e-11	9.80832e-10	down	Slc25a42	solute carrier family 25, member 42 [Source:MGI Symbol;Acc:MGI:1920345]	GO:0055085;GO:0016020;GO:0016021;GO:0005634;GO:0006810;GO:0005743;GO:0005739;GO:0006839;GO:0015217;GO:0015867;GO:0005347;GO:0015228;GO:0080122;GO:0015866;GO:0035349;GO:0080121;GO:0043262	-	KOG0752-Mitochondrial solute carrier protein[C]
ENSMUSG00000032633	8.02655	23.7385	-1.56438	0.000468834	0.00284838	down	Flcn	folliculin [Source:MGI Symbol;Acc:MGI:2442184]	GO:0005886;GO:0005634;GO:0005829;GO:0005737;GO:0043547;GO:0045944;GO:0005085;GO:0001932;GO:0044291;GO:0000122;GO:0001701;GO:0030097;GO:0030308;GO:0005515;GO:0030336;GO:0045892;GO:0032403;GO:0032465;GO:0030496;GO:0030511;GO:0001934;GO:0016525;GO:0051898;GO:0070373;GO:0035024;GO:1900181;GO:0032006;GO:0010629;GO:0045785;GO:0035065;GO:0010508;GO:0032008;GO:2001244;GO:0032007;GO:0031929;GO:2000973;GO:…	K09594-ko04150 mTOR signaling pathway;ko05211 Renal cell carcinoma	KOG3715-LST7 amino acid permease Golgi transport protein[UE]
ENSMUSG00000020926	0.988712	5.25091	-2.40895	8.40102e-14	6.28727e-12	down	Adam11	a disintegrin and metallopeptidase domain 11 [Source:MGI Symbol;Acc:MGI:1098667]	GO:0016020;GO:0016021;GO:0005515;GO:0006508;GO:0008237;GO:0004222;GO:0007229	-	KOG3607-Meltrins, fertilins and related Zn-dependent metalloproteinases of the ADAMs family[O]
ENSMUSG00000048070	1.05172	9.95214	-3.24226	8.08456e-25	4.33229e-22	down	Pirt	phosphoinositide-interacting regulator of transient receptor potential channels [Source:MGI Symbol;Acc:MGI:2443635]	GO:0016020;GO:0016021;GO:0005622;GO:0005886;GO:0009408;GO:0044325;GO:0005547;GO:0048015;GO:2001259;GO:0048266;GO:1902936	-	-
ENSMUSG00000021327	6.009	28.8605	-2.2639	9.16868e-11	3.50304e-09	down	Zkscan3	zinc finger with KRAB and SCAN domains 3 [Source:MGI Symbol;Acc:MGI:1919989]	GO:0003700;GO:0006355;GO:0046872;GO:0005622;GO:0005634;GO:0003676;GO:0006351	-	-
ENSMUSG00000022789	9.40051	20.1764	-1.10186	0.00600995	0.0233939	down	Dnm1l	dynamin 1-like [Source:MGI Symbol;Acc:MGI:1921256]	GO:0016020;GO:0005794;GO:0016787;GO:0043234;GO:0048471;GO:0005829;GO:0015630;GO:0005737;GO:0030054;GO:0045202;GO:0000166;GO:0031410;GO:0042803;GO:0098793;GO:0043231;GO:0003924;GO:0005525;GO:0008289;GO:0005739;GO:0012505;GO:0042802;GO:0005515;GO:0005777;GO:0006897;GO:0031625;GO:0005874;GO:0005905;GO:0050714;GO:0017137;GO:0030672;GO:1903146;GO:0005741;GO:0010821;GO:0030742;GO:0043065;GO:0051259;GO:…	-	-
ENSMUSG00000028809	17.2211	79.686	-2.21014	2.55137e-16	2.92973e-14	down	Srrm1	serine/arginine repetitive matrix 1 [Source:MGI Symbol;Acc:MGI:1858303]	GO:0006397;GO:0003723;GO:0016607;GO:0071013	-	-
ENSMUSG00000025784	74.2578	24.0612	1.62583	1.20414e-07	2.27534e-06	up	Clec3b	C-type lectin domain family 3, member b [Source:MGI Symbol;Acc:MGI:104540]	GO:0030246;GO:0005509;GO:0008201;GO:0036143;GO:0001503;GO:0030282;GO:0071310;GO:0071560;GO:0001652;GO:0005615;GO:0005737;GO:0070062	-	KOG4297-C-type lectin[TV]
ENSMUSG00000033909	3.66796	11.7025	-1.67377	8.14975e-11	3.13668e-09	down	Usp36	ubiquitin specific peptidase 36 [Source:MGI Symbol;Acc:MGI:1919594]	GO:0016787;GO:0005634;GO:0008233;GO:0008234;GO:0006508;GO:0006511;GO:0003723;GO:0016579;GO:0036459;GO:0005730;GO:0016607;GO:0004843;GO:1903146;GO:1903955	-	KOG1865-Ubiquitin carboxyl-terminal hydrolase[O]
ENSMUSG00000106574	120.236	48.0089	1.32449	1.8552e-05	0.000183578	up	Gm2451	predicted pseudogene 2451 [Source:MGI Symbol;Acc:MGI:3780618]	-	-	-
ENSMUSG00000073982	35.2548	17.2112	1.03447	1.39904e-08	3.33013e-07	up	Rhog	ras homolog family member G [Source:MGI Symbol;Acc:MGI:1928370]	GO:0016020;GO:0005622;GO:0005886;GO:0005515;GO:0000166;GO:0005925;GO:0007264;GO:0070062;GO:0003924;GO:0005525;GO:0045893;GO:0007266;GO:0090630;GO:0090004;GO:0030036;GO:1900027;GO:0060326;GO:0016601	K07863-ko05132 Salmonella infection;ko05131 Shigellosis;ko05100 Bacterial invasion of epithelial cells	KOG0393-Ras-related small GTPase, Rho type[R]
ENSMUSG00000024498	2.03091	6.73442	-1.72942	1.36776e-05	0.000141649	down	Tcerg1	transcription elongation regulator 1 (CA150) [Source:MGI Symbol;Acc:MGI:1926421]	GO:0005634;GO:0005654;GO:0006355;GO:0003723;GO:0006351;GO:0000122;GO:0003700;GO:0001103;GO:0001106;GO:0070064	K12824-ko03040 Spliceosome;ko04212 Longevity regulating pathway - worm	KOG0155-Transcription factor CA150[K]
ENSMUSG00000085767	1.27977	5.07425	-1.98731	8.83835e-07	1.31095e-05	down	Gm13563	predicted gene 13563 [Source:MGI Symbol;Acc:MGI:3652052]	-	-	-
ENSMUSG00000029810	32.6376	14.3956	1.18091	3.97941e-07	6.53305e-06	up	Tmem176b	transmembrane protein 176B [Source:MGI Symbol;Acc:MGI:1916348]	GO:0016020;GO:0016021;GO:0005634;GO:0005515;GO:0031965;GO:0030154;GO:2001199	-	-
ENSMUSG00000029817	13.7911	38.9755	-1.49883	1.15612e-05	0.000122586	down	Tra2a	transformer 2 alpha homolog (Drosophila) [Source:MGI Symbol;Acc:MGI:1933972]	GO:0003676;GO:0003723;GO:0000398;GO:0005634;GO:0005730;GO:0043231	-	-
ENSMUSG00000079487	7.53285	27.9483	-1.89149	1.92469e-16	2.27255e-14	down	Med12	mediator complex subunit 12 [Source:MGI Symbol;Acc:MGI:1926212]	GO:0006357;GO:0001104;GO:0008013;GO:0016592;GO:0005634;GO:0006355;GO:0003682;GO:0045944;GO:0016020;GO:0006351;GO:0045893;GO:0003712;GO:0007507;GO:0008134;GO:0007492;GO:0008022;GO:0005515;GO:0019904;GO:0019827;GO:0003713;GO:0004872;GO:0006367;GO:0030518;GO:0030521;GO:0005654;GO:0000980;GO:0001105;GO:0001190;GO:0046966;GO:0061630;GO:0001756;GO:0001843;GO:0014003;GO:0014044;GO:0016567;GO:0021510;GO:…	K15162-ko04919 Thyroid hormone signaling pathway	KOG3598-Thyroid hormone receptor-associated protein complex, subunit TRAP230[K]
ENSMUSG00000041921	12.4578	30.0459	-1.27012	1.03732e-05	0.00011169	down	Metap1d	methionyl aminopeptidase type 1D (mitochondrial) [Source:MGI Symbol;Acc:MGI:1913809]	GO:0046872;GO:0016787;GO:0008233;GO:0006508;GO:0004177;GO:0005739;GO:0008235	-	KOG2738-Putative methionine aminopeptidase[O]
ENSMUSG00000040033	4.83508	14.5201	-1.58644	1.65094e-10	6.0023e-09	down	Stat2	signal transducer and activator of transcription 2 [Source:MGI Symbol;Acc:MGI:103039]	GO:0005634;GO:0003700;GO:0006355;GO:0003677;GO:0007165;GO:0005737;GO:0004871;GO:0006351;GO:0005515;GO:0042802;GO:0001932;GO:0051607;GO:0060337;GO:0090140;GO:0005829;GO:0005886	K11221-ko04630 Jak-STAT signaling pathway;ko04062 Chemokine signaling pathway;ko04380 Osteoclast differentiation;ko05162 Measles;ko05164 Influenza A;ko05161 Hepatitis B;ko05160 Hepatitis C;ko05168 Herpes simplex infection	KOG3667-STAT protein[KT]
ENSMUSG00000056342	3.05911	9.10675	-1.57382	1.04529e-08	2.54611e-07	down	Usp34	ubiquitin specific peptidase 34 [Source:MGI Symbol;Acc:MGI:109473]	GO:0006511;GO:0016579;GO:0036459;GO:0016787;GO:0008233;GO:0008234;GO:0006508;GO:0016055;GO:0004843;GO:0090263;GO:0071108;GO:0004197	-	KOG1866-Ubiquitin carboxyl-terminal hydrolase[O]
ENSMUSG00000057691	2.81471	6.21172	-1.14201	6.2721e-07	9.75302e-06	down	Zfp746	zinc finger protein 746 [Source:MGI Symbol;Acc:MGI:1916478]	GO:0006355;GO:0046872;GO:0005622;GO:0003677;GO:0005634;GO:0003676;GO:0005737;GO:0045944;GO:0006351;GO:0000978;GO:0000122;GO:0045892;GO:0005515;GO:0001078;GO:0044212;GO:0031625;GO:0003700;GO:1901216	-	KOG1721-FOG: Zn-finger[R]
ENSMUSG00000054648	2.96265	8.19065	-1.46709	3.08821e-06	3.8448e-05	down	Zfp869	zinc finger protein 869 [Source:MGI Symbol;Acc:MGI:1914119]	GO:0006355;GO:0046872;GO:0005622;GO:0003676;GO:0005634;GO:0003700;GO:0045892;GO:0070895	-	KOG1721-FOG: Zn-finger[R]
ENSMUSG00000033253	2.74844	8.83335	-1.68435	9.86757e-11	3.71572e-09	down	Szt2	seizure threshold 2 [Source:MGI Symbol;Acc:MGI:3033336]	GO:0043234;GO:0070062;GO:0005777;GO:0005765;GO:0009791;GO:1904262;GO:0032403;GO:0061700;GO:1990130;GO:0007417;GO:0021540;GO:0031667;GO:0034198;GO:0042149;GO:0043473;GO:0061462;GO:0071230;GO:1901668;GO:0140007	-	-
ENSMUSG00000071076	53.3615	15.1657	1.81499	2.78363e-12	1.52584e-10	up	Jund	jun D proto-oncogene [Source:MGI Symbol;Acc:MGI:96648]	GO:0005634;GO:0003700;GO:0006355;GO:0003677;GO:0043565;GO:0005515;GO:0000790;GO:0045944;GO:0006351;GO:0006357;GO:0044212;GO:0019899;GO:0000981;GO:0000978;GO:0001077;GO:0032496;GO:0042127;GO:0042493;GO:0071277;GO:0000122;GO:0003713;GO:0005667;GO:0032870;GO:0045669;GO:0002076;GO:0035976;GO:0051726;GO:0009314;GO:0034097;GO:0051591;GO:0009612;GO:0010941;GO:0003690;GO:0008134;GO:0016922;GO:0006366;GO:…	K04449-ko04010 MAPK signaling pathway;ko04380 Osteoclast differentiation	KOG0837-Transcriptional activator of the JUN family[K]
ENSMUSG00000036550	4.90355	13.7125	-1.48359	1.31273e-06	1.8487e-05	down	Cnot1	CCR4-NOT transcription complex, subunit 1 [Source:MGI Symbol;Acc:MGI:2442402]	GO:0090503;GO:0003723;GO:0004535;GO:0019904;GO:0030331;GO:0032947;GO:0042974;GO:0070016;GO:0000122;GO:0010606;GO:0017148;GO:0033147;GO:0035195;GO:0048387;GO:0060213;GO:0061014;GO:1900153;GO:2000036;GO:0000932;GO:0005615;GO:0005829;GO:0016020;GO:0030014;GO:0005634;GO:0005515;GO:0005737;GO:0006355;GO:0007275;GO:0006351;GO:0005778;GO:0031047;GO:0006417;GO:0000288;GO:0001829;GO:0030015	-	KOG1831-Negative regulator of transcription[K]
ENSMUSG00000036552	4.10271	9.77348	-1.2523	0.000519474	0.00310497	down	Ermard	ER membrane associated RNA degradation [Source:MGI Symbol;Acc:MGI:1917317]	GO:0016020;GO:0016021;GO:0003674;GO:0008150;GO:0005575	-	-
ENSMUSG00000023088	2.90233	9.81787	-1.7582	2.25758e-11	9.93288e-10	down	Abcc1	ATP-binding cassette, sub-family C (CFTR/MRP), member 1 [Source:MGI Symbol;Acc:MGI:102676]	GO:0055085;GO:0016020;GO:0016021;GO:0005524;GO:0005886;GO:0016787;GO:0005215;GO:0006810;GO:0000166;GO:0070062;GO:0005887;GO:0016887;GO:0042626;GO:0016323;GO:0008559;GO:0015431;GO:0034634;GO:0006855;GO:0034775;GO:0042908	K05665-ko02010 ABC transporters;ko04071 Sphingolipid signaling pathway;ko04977 Vitamin digestion and absorption;ko05206 MicroRNAs in cancer	KOG0054-Multidrug resistance-associated protein/mitoxantrone resistance protein, ABC superfamily[Q]
ENSMUSG00000033788	12.4872	37.1936	-1.5746	0.00192877	0.00925162	down	Dysf	dysferlin [Source:MGI Symbol;Acc:MGI:1349385]	GO:0016020;GO:0016021;GO:0046872;GO:0005886;GO:0005515;GO:0030659;GO:0031410;GO:0070062;GO:0042383;GO:0008289;GO:0005768;GO:0030315;GO:0005769;GO:0005770;GO:0005509;GO:0005815;GO:0030139;GO:0030027;GO:0005543;GO:0001778;GO:0005544;GO:0006936;GO:0006906	-	KOG1326-Membrane-associated protein FER-1 and related ferlins, contain multiple C2 domains[M]
ENSMUSG00000096810	89.8598	42.4888	1.08059	0.000249849	0.0016752	up	Gm10481	predicted gene 10481 [Source:MGI Symbol;Acc:MGI:3708707]	-	-	-
ENSMUSG00000037206	43.9852	11.6417	1.91771	8.73057e-18	1.34162e-15	up	Islr	immunoglobulin superfamily containing leucine-rich repeat [Source:MGI Symbol;Acc:MGI:1349645]	GO:0005576;GO:0070062;GO:0005615;GO:0007155	-	KOG0619-FOG: Leucine rich repeat[R]
ENSMUSG00000070858	6.52536	1.88139	1.79425	4.018e-06	4.86795e-05	up	Gm1673	predicted gene 1673 [Source:MGI Symbol;Acc:MGI:2686519]	GO:0003674;GO:0008150;GO:0005575;GO:0005576	-	-
ENSMUSG00000083626	7.5871	2.19156	1.79159	2.06109e-05	0.000200721	up	Gm4459	predicted gene 4459 [Source:MGI Symbol;Acc:MGI:3782643]	-	-	-
ENSMUSG00000034570	3.99484	9.76896	-1.29007	2.22392e-05	0.000214777	down	Inpp5j	inositol polyphosphate 5-phosphatase J [Source:MGI Symbol;Acc:MGI:2158663]	GO:0016787;GO:0046856;GO:0005737;GO:0005886;GO:0030426;GO:0017124;GO:0001726;GO:0010977;GO:0004445;GO:0043198;GO:0019898;GO:0033137;GO:0034485;GO:0052658;GO:0052659;GO:0031115;GO:0016311	K01106-ko00562 Inositol phosphate metabolism;ko04070 Phosphatidylinositol signaling system	KOG0565-Inositol polyphosphate 5-phosphatase and related proteins[U]
ENSMUSG00000034574	2.90169	9.23182	-1.66972	0.000633091	0.00368345	down	Daam1	dishevelled associated activator of morphogenesis 1 [Source:MGI Symbol;Acc:MGI:1914596]	GO:0005829;GO:0005737;GO:0005886;GO:0016020;GO:0003779;GO:0005856;GO:0030036;GO:0042802;GO:0005515;GO:0042995;GO:0017048;GO:0016043;GO:0001725;GO:0031514;GO:0036064	K04512-ko04310 Wnt signaling pathway	KOG1922-Rho GTPase effector BNI1 and related formins[TZ]
ENSMUSG00000021669	3.28612	6.57438	-1.00047	0.00131471	0.00673271	down	Col4a3bp	collagen, type IV, alpha 3 (Goodpasture antigen) binding protein [Source:MGI Symbol;Acc:MGI:1915268]	GO:0005794;GO:0016310;GO:0005654;GO:0048471;GO:0005829;GO:0006810;GO:0005737;GO:0008289;GO:0005783;GO:0006869;GO:0005739;GO:0001701;GO:0070273;GO:0000902;GO:0007029;GO:0003007;GO:0008283;GO:0006936;GO:0006672;GO:0007165;GO:0055088;GO:0070584;GO:0034976;GO:0016301;GO:0097001;GO:0035621;GO:0035620	-	KOG1739-Serine/threonine protein kinase GPBP[TV]
ENSMUSG00000042293	30.0755	12.4052	1.27765	9.32862e-07	1.37261e-05	up	Gm5617	predicted gene 5617 [Source:MGI Symbol;Acc:MGI:3643566]	GO:0003674;GO:0008150;GO:0005575	-	-
ENSMUSG00000057421	11.2531	33.2656	-1.56371	8.07498e-07	1.21061e-05	down	Las1l	LAS1-like (S. cerevisiae) [Source:MGI Symbol;Acc:MGI:1923380]	GO:0005634;GO:0005737;GO:0003723;GO:0016020;GO:0006364;GO:0005730;GO:0005654;GO:0071339	-	KOG2425-Nuclear protein involved in cell morphogenesis and cell surface growth[R]
ENSMUSG00000016256	70.703	30.9315	1.1927	9.24448e-09	2.281e-07	up	Ctsz	cathepsin Z [Source:MGI Symbol;Acc:MGI:1891190]	GO:0005615;GO:0016787;GO:0008233;GO:0008234;GO:0006508;GO:0031410;GO:0070062;GO:0043231;GO:0005783;GO:0004197;GO:0005764;GO:0032091;GO:0004180;GO:0051603;GO:1901214;GO:0099738;GO:0010757;GO:0010977;GO:0043525;GO:2000179;GO:0009986;GO:0030426;GO:0060441	K08568-ko04142 Lysosome;ko04210 Apoptosis	KOG1543-Cysteine proteinase Cathepsin L[O]
ENSMUSG00000041225	1.23842	6.4986	-2.39163	9.16409e-07	1.3535e-05	down	Arhgap12	Rho GTPase activating protein 12 [Source:MGI Symbol;Acc:MGI:1922665]	GO:0005096;GO:0007165;GO:0043547;GO:0003674;GO:0002011	-	-
ENSMUSG00000110469	24.7413	8.7272	1.50333	4.73956e-08	1.00663e-06	up	Gm10358	predicted gene 10358 [Source:MGI Symbol;Acc:MGI:3708786]	GO:0055114;GO:0016491;GO:0004365;GO:0016620;GO:0050661;GO:0051287;GO:0006006;GO:0006096	-	-
ENSMUSG00000022119	2.07607	7.67509	-1.88633	7.79467e-09	1.95559e-07	down	Rbm26	RNA binding motif protein 26 [Source:MGI Symbol;Acc:MGI:1921463]	GO:0003676;GO:0046872;GO:0006397;GO:0005575;GO:0003723;GO:0010923	-	-
ENSMUSG00000063849	4.12511	9.48287	-1.20089	0.000273582	0.00180651	down	Ppcdc	phosphopantothenoylcysteine decarboxylase [Source:MGI Symbol;Acc:MGI:1914062]	GO:0003824;GO:0005575;GO:0016829;GO:0042802;GO:0016831;GO:0015937;GO:0004633	K01598-ko00770 Pantothenate and CoA biosynthesis	KOG0672-Halotolerance protein HAL3 (contains flavoprotein domain)[PD]
ENSMUSG00000039233	6.89122	22.5917	-1.71296	8.02494e-07	1.20712e-05	down	Tbce	tubulin-specific chaperone E [Source:MGI Symbol;Acc:MGI:1917680]	GO:0005737;GO:0005856;GO:0009791;GO:0000226;GO:0008344;GO:0007409;GO:0051082;GO:0006457;GO:0048589;GO:0048936;GO:0007021;GO:0007052;GO:0007023;GO:0014889	-	KOG3207-Beta-tubulin folding cofactor E[O]
ENSMUSG00000056737	36.9843	10.1713	1.86242	7.13147e-21	1.88659e-18	up	Capg	capping protein (actin filament), gelsolin-like [Source:MGI Symbol;Acc:MGI:1098259]	GO:0003779;GO:0051016;GO:0019904;GO:0032403;GO:0045296;GO:0005634;GO:0005654;GO:0005730;GO:0005737;GO:0005814;GO:0070062;GO:0072686;GO:0090543	-	KOG0443-Actin regulatory proteins (gelsolin/villin family)[Z]
ENSMUSG00000020170	2.30787	7.39954	-1.68087	7.83299e-12	3.86089e-10	down	Frs2	fibroblast growth factor receptor substrate 2 [Source:MGI Symbol;Acc:MGI:1100860]	GO:0016020;GO:0005515;GO:0005737;GO:0005886;GO:0005158;GO:0005911;GO:0000187;GO:0042981;GO:0008543;GO:0003281;GO:0070307;GO:0030900;GO:0002088;GO:0070372;GO:0005913;GO:0007169;GO:0007405;GO:0005104;GO:0001759;GO:0050678;GO:2000726;GO:0005068;GO:0001702;GO:0060527;GO:0005168;GO:0008595;GO:0046619	K12461-ko04722 Neurotrophin signaling pathway;ko05205 Proteoglycans in cancer	KOG4047-Docking protein 1 (p62dok)[T]
ENSMUSG00000033420	5.25032	1.74621	1.58818	3.13262e-09	8.65986e-08	up	Antxr1	anthrax toxin receptor 1 [Source:MGI Symbol;Acc:MGI:1916788]	GO:0016020;GO:0016021;GO:0046872;GO:0009897;GO:0005886;GO:0009986;GO:0004872;GO:0070062;GO:0007165;GO:0004888;GO:0042995;GO:0051015;GO:0001568;GO:0034446;GO:0022414;GO:0005518;GO:0031527;GO:0031532;GO:0031258;GO:1905050;GO:1901202	-	-
ENSMUSG00000075705	170.68	56.0443	1.60665	1.49755e-10	5.48113e-09	up	Msrb1	methionine sulfoxide reductase B1 [Source:MGI Symbol;Acc:MGI:1351642]	GO:0046872;GO:0005634;GO:0005654;GO:0005737;GO:0055114;GO:0016491;GO:0003779;GO:0005856;GO:0006979;GO:0002376;GO:0045087;GO:0016671;GO:0033743;GO:0030091;GO:0015629;GO:0030041;GO:0008270;GO:0070191	-	-
ENSMUSG00000026170	20.8498	45.8748	-1.13766	0.000301968	0.00195745	down	Cyp27a1	cytochrome P450, family 27, subfamily a, polypeptide 1 [Source:MGI Symbol;Acc:MGI:88594]	GO:0016020;GO:0046872;GO:0055114;GO:0004497;GO:0005506;GO:0016491;GO:0016705;GO:0020037;GO:0005739;GO:0005743;GO:0031966	K00488-ko00120 Primary bile acid biosynthesis;ko03320 PPAR signaling pathway	KOG0159-Cytochrome P450 CYP11/CYP12/CYP24/CYP27 subfamilies[Q]
ENSMUSG00000028469	19.3831	41.2962	-1.09121	0.000357124	0.00226379	down	Npr2	natriuretic peptide receptor 2 [Source:MGI Symbol;Acc:MGI:97372]	GO:0016020;GO:0016021;GO:0004672;GO:0005524;GO:0006468;GO:0005886;GO:0035556;GO:0000166;GO:0005887;GO:0005525;GO:0016849;GO:0009190;GO:0004383;GO:0016829;GO:0006182;GO:0042802;GO:0060348;GO:0008074;GO:0042562;GO:0001503;GO:0017046;GO:0007168;GO:0016941;GO:0044702;GO:0051447;GO:1900194;GO:0097011;GO:0005622;GO:0007165	K12324-ko00230 Purine metabolism;ko04022 cGMP - PKG signaling pathway;ko04921 Oxytocin signaling pathway;ko04270 Vascular smooth muscle contraction	KOG1023-Natriuretic peptide receptor, guanylate cyclase[T]
ENSMUSG00000043445	21.9829	10.2546	1.10012	5.41902e-06	6.29878e-05	up	Pgp	phosphoglycolate phosphatase [Source:MGI Symbol;Acc:MGI:1914328]	GO:0046872;GO:0016787;GO:0004721;GO:0004725;GO:0008152;GO:0016791;GO:0005975;GO:0000287;GO:0005829;GO:0035335;GO:0016311;GO:0045721;GO:0006114;GO:0006650;GO:0098519;GO:0008967;GO:0000121;GO:0043136	K19269-ko01200 Carbon metabolism;ko00630 Glyoxylate and dicarboxylate metabolism	KOG2882-p-Nitrophenyl phosphatase[P]
ENSMUSG00000032295	20.3863	44.4112	-1.12332	6.38644e-06	7.29745e-05	down	Man2c1	mannosidase, alpha, class 2C, member 1 [Source:MGI Symbol;Acc:MGI:1920994]	GO:0008270;GO:0046872;GO:0016787;GO:0016798;GO:0008152;GO:0005654;GO:0003824;GO:0004553;GO:0005975;GO:0030246;GO:0004559;GO:0015923;GO:0006013;GO:0006517;GO:0005773	K01191-ko00511 Other glycan degradation	KOG4342-Alpha-mannosidase[G]
ENSMUSG00000041757	11.7621	62.3	-2.40509	2.18065e-18	3.96291e-16	down	Plekha6	pleckstrin homology domain containing, family A member 6 [Source:MGI Symbol;Acc:MGI:2388662]	GO:0003674;GO:0008150;GO:0005575	-	-
ENSMUSG00000056602	3.0082	8.14487	-1.43699	1.05625e-08	2.56681e-07	down	Fry	FRY microtubule binding protein [Source:MGI Symbol;Acc:MGI:2443895]	GO:0005737;GO:0005856;GO:0043086;GO:0005815;GO:0000922;GO:0004857;GO:0000902;GO:0031175;GO:0090527;GO:1904428;GO:0005938;GO:0030427	-	KOG1825-Fry-like conserved proteins[R]
ENSMUSG00000057554	9.10624	18.4291	-1.01706	0.000532393	0.00317084	down	Lgals8	lectin, galactose binding, soluble 8 [Source:MGI Symbol;Acc:MGI:1928481]	GO:0005829;GO:0006914;GO:0005737;GO:0031410;GO:0016020;GO:0070062;GO:0030246;GO:0098792;GO:0098586;GO:0031295;GO:0002317	-	KOG3587-Galectin, galactose-binding lectin[W]
ENSMUSG00000057551	2.0982	5.78419	-1.46296	2.3707e-06	3.08886e-05	down	Zfp317	zinc finger protein 317 [Source:MGI Symbol;Acc:MGI:107775]	GO:0003676;GO:0005634;GO:0006355;GO:0046872;GO:0005622;GO:0003700	-	KOG1721-FOG: Zn-finger[R]
ENSMUSG00000046805	14.9764	2.98487	2.32695	5.87207e-12	2.97865e-10	up	Mpeg1	macrophage expressed gene 1 [Source:MGI Symbol;Acc:MGI:1333743]	GO:0016020;GO:0016021	-	-
ENSMUSG00000009549	76.339	35.9801	1.08522	3.69657e-05	0.000329584	up	Srp14	signal recognition particle 14 [Source:MGI Symbol;Acc:MGI:107169]	GO:0005634;GO:0005737;GO:0003723;GO:0070062;GO:0030529;GO:0042493;GO:0008312;GO:0030942;GO:0006614;GO:0005786;GO:0048500;GO:0045047	K03104-ko03060 Protein export	KOG1761-Signal recognition particle, subunit Srp14[U]
ENSMUSG00000067942	1.41147	7.07868	-2.32628	1.37171e-13	9.65228e-12	down	Zfp160	zinc finger protein 160 [Source:MGI Symbol;Acc:MGI:108187]	GO:0006355;GO:0046872;GO:0005622;GO:0005575;GO:0003676;GO:0003700	-	-
ENSMUSG00000037742	973.846	480.779	1.01832	1.75624e-08	4.11939e-07	up	Eef1a1	eukaryotic translation elongation factor 1 alpha 1 [Source:MGI Symbol;Acc:MGI:1096881]	GO:0005615;GO:0005634;GO:0005829;GO:0005515;GO:0005737;GO:0000166;GO:0003723;GO:0005886;GO:0016020;GO:0070062;GO:0003924;GO:0005525;GO:0003746;GO:0006412;GO:0006414;GO:0005730;GO:0019901;GO:0030864;GO:0000049;GO:0032587;GO:0043209;GO:0071364	K03231-ko03013 RNA transport;ko05134 Legionellosis	KOG0052-Translation elongation factor EF-1 alpha/Tu[J]
ENSMUSG00000003541	23.694	10.7383	1.14176	2.31826e-10	8.08836e-09	up	Ier3	immediate early response 3 [Source:MGI Symbol;Acc:MGI:104814]	GO:0043066;GO:2001020;GO:0005634	-	-
ENSMUSG00000041415	1.75047	5.37685	-1.61902	0.000147156	0.00107457	down	Dicer1	dicer 1, ribonuclease type III [Source:MGI Symbol;Acc:MGI:2177178]	GO:0005524;GO:0003677;GO:0003723;GO:0016787;GO:0006396;GO:0004525;GO:0016075;GO:0003725;GO:0004521;GO:0016891;GO:0019904;GO:0035197;GO:0070883;GO:0030422;GO:0030423;GO:0031054;GO:0033168;GO:0035087;GO:0035196;GO:0035280;GO:0036404;GO:0090502;GO:0005793;GO:0030424;GO:0030425;GO:0030426;GO:0070578	-	-
ENSMUSG00000031375	415.009	99.6018	2.0589	1.2667e-19	2.84654e-17	up	Bgn	biglycan [Source:MGI Symbol;Acc:MGI:88158]	GO:0009986;GO:0005737;GO:0005578;GO:0019221;GO:0005576;GO:0070062;GO:0031012;GO:0042383;GO:0005622;GO:0030133;GO:0005615;GO:0005539;GO:0004860;GO:0006469;GO:0046426;GO:0050840;GO:0001974;GO:0019800	-	KOG0619-FOG: Leucine rich repeat[R]
ENSMUSG00000110631	3.31168	7.04926	-1.08991	0.0136978	0.0451756	down	Gm45836	predicted gene 45836 [Source:MGI Symbol;Acc:MGI:5804951]	-	-	-
ENSMUSG00000022708	2.51583	5.61451	-1.15812	1.65248e-07	3.0083e-06	down	Zbtb20	zinc finger and BTB domain containing 20 [Source:MGI Symbol;Acc:MGI:1929213]	GO:0046872;GO:0003677;GO:0005634;GO:0003676;GO:0006355;GO:0006351;GO:0000122;GO:0001078;GO:0010629;GO:0032728;GO:0045892;GO:0032755;GO:0032760	-	KOG1721-FOG: Zn-finger[R]
ENSMUSG00000022704	1.77341	9.4724	-2.4172	2.58426e-20	6.35394e-18	down	Qtrtd1	queuine tRNA-ribosyltransferase domain containing 1 [Source:MGI Symbol;Acc:MGI:1922194]	GO:0016020;GO:0046872;GO:0005737;GO:0005739;GO:0008033;GO:0016763;GO:0006400;GO:0005741;GO:0008479;GO:0042803;GO:0046982;GO:0008616;GO:0101030	-	-
ENSMUSG00000020412	2.56619	5.85765	-1.19069	0.0018799	0.00905462	down	Ascc2	activating signal cointegrator 1 complex subunit 2 [Source:MGI Symbol;Acc:MGI:1922702]	GO:0003674;GO:0005634;GO:0006355;GO:0006351;GO:0099053	-	KOG4501-Transcription coactivator complex, P100 component[K]
ENSMUSG00000062901	3.50601	10.304	-1.5553	5.0998e-08	1.06687e-06	down	Klhl24	kelch-like 24 [Source:MGI Symbol;Acc:MGI:1923035]	GO:0005737;GO:0030054;GO:0016567;GO:0004842;GO:0031463;GO:0045109;GO:0042995;GO:0030424;GO:0005912;GO:0043204;GO:2000312;GO:0030057;GO:0051865	-	KOG4441-Proteins containing BTB/POZ and Kelch domains, involved in regulatory/signal transduction processes[TR]
ENSMUSG00000018651	2.96252	6.14972	-1.0537	0.00548234	0.0217328	down	Tada2a	transcriptional adaptor 2A [Source:MGI Symbol;Acc:MGI:2144471]	GO:0003677;GO:0005634;GO:0003700;GO:0006355;GO:0005694;GO:0001932;GO:0006351;GO:0006357;GO:0003713;GO:0072686;GO:0003682;GO:0004402;GO:0043966;GO:0031647;GO:0090043;GO:0006338;GO:0035066;GO:0000278;GO:0005671;GO:0031063;GO:0035065;GO:0000125;GO:0070461	-	KOG0457-Histone acetyltransferase complex SAGA/ADA, subunit ADA2[B]
ENSMUSG00000032051	41.6822	17.1832	1.27843	7.6112e-07	1.15433e-05	up	Fdx1	ferredoxin 1 [Source:MGI Symbol;Acc:MGI:103224]	GO:0046872;GO:0009055;GO:0051536;GO:0055114;GO:0051537;GO:0006629;GO:0008202;GO:0008203;GO:0005739;GO:0005759;GO:0042446;GO:0006694;GO:0071320;GO:1904322	-	KOG3309-Ferredoxin[C]
ENSMUSG00000053286	5.89597	13.352	-1.17926	0.0010773	0.0057245	down	Trmt1l	tRNA methyltransferase 1 like [Source:MGI Symbol;Acc:MGI:1916185]	GO:0016740;GO:0003676;GO:0003723;GO:0004809;GO:0008033;GO:0030488;GO:0008168;GO:0032259;GO:0000049	-	-
ENSMUSG00000021423	15.4312	3.22429	2.2588	1.7099e-10	6.20403e-09	up	Ly86	lymphocyte antigen 86 [Source:MGI Symbol;Acc:MGI:1321404]	GO:0005576;GO:0005615;GO:0002376;GO:0045087;GO:0006954;GO:0031666	-	-
ENSMUSG00000024410	7.13918	17.1461	-1.26405	3.82752e-05	0.000338516	down	3110002H16Rik	RIKEN cDNA 3110002H16 gene [Source:MGI Symbol;Acc:MGI:1916528]	GO:0005765	-	KOG2377-Uncharacterized conserved protein[S]
ENSMUSG00000053754	2.76413	10.07	-1.86517	1.23607e-12	7.07741e-11	down	Chd8	chromodomain helicase DNA binding protein 8 [Source:MGI Symbol;Acc:MGI:1915022]	GO:0005524;GO:0016787;GO:0003677;GO:0005634;GO:0005654;GO:0043234;GO:0006355;GO:0000166;GO:0016055;GO:0003682;GO:0045944;GO:0006351;GO:0016569;GO:0045893;GO:0043044;GO:0032508;GO:0000122;GO:0045892;GO:0001701;GO:0004386;GO:0016817;GO:0042393;GO:0007420;GO:0008094;GO:0005515;GO:0035064;GO:0048565;GO:0030178;GO:0060070;GO:0043066;GO:0008013;GO:0090090;GO:0071339;GO:0045945;GO:0003678;GO:2000270;GO:…	K04494-ko04310 Wnt signaling pathway	KOG0383-Predicted helicase[R]
ENSMUSG00000032942	4.66989	52.6011	-3.49363	4.05349e-12	2.14466e-10	down	Ucp3	uncoupling protein 3 (mitochondrial, proton carrier) [Source:MGI Symbol;Acc:MGI:1099787]	GO:0016020;GO:0016021;GO:0006810;GO:0006839;GO:0031966;GO:0005739;GO:0005743;GO:0015992;GO:0000303;GO:0001666;GO:0007568;GO:0007584;GO:0009409;GO:0014823;GO:0032868;GO:0032870;GO:0048545;GO:0051384;GO:0006631;GO:0017077;GO:1990542;GO:1990845	-	KOG0753-Mitochondrial fatty acid anion carrier protein/Uncoupling protein[C]
ENSMUSG00000030545	2.53193	8.79526	-1.79649	2.33565e-05	0.000224015	down	Pex11a	peroxisomal biogenesis factor 11 alpha [Source:MGI Symbol;Acc:MGI:1338788]	GO:0016020;GO:0016021;GO:0043234;GO:0007165;GO:0042803;GO:0005777;GO:0007031;GO:0005778;GO:0005779;GO:0016559;GO:0050873;GO:0044375;GO:0016557	K13351-ko04146 Peroxisome	KOG4186-Peroxisomal biogenesis protein (peroxin)[U]
ENSMUSG00000034042	5.58136	13.6982	-1.2953	1.94161e-06	2.59947e-05	down	Gpbp1l1	GC-rich promoter binding protein 1-like 1 [Source:MGI Symbol;Acc:MGI:1924360]	GO:0005634;GO:0003700;GO:0003677;GO:0006351;GO:0006355;GO:0045893	-	-
ENSMUSG00000035392	3.52655	10.8548	-1.622	6.96222e-06	7.87356e-05	down	Dennd1a	DENN/MADD domain containing 1A [Source:MGI Symbol;Acc:MGI:2442794]	GO:0016020;GO:0005886;GO:0005654;GO:0005829;GO:0005515;GO:0006810;GO:0015031;GO:0030054;GO:0045202;GO:0031410;GO:0043231;GO:0008289;GO:0005085;GO:0030425;GO:0017112;GO:0017137;GO:0043025;GO:0032266;GO:0006897;GO:0043547;GO:0017124;GO:0030665;GO:0042734;GO:0030136;GO:0048488;GO:0032456;GO:0032483;GO:1901981	-	KOG3569-RAS signaling inhibitor ST5[T]
ENSMUSG00000035024	2.81077	6.89088	-1.29372	1.12978e-08	2.73596e-07	down	Ncapd3	non-SMC condensin II complex, subunit D3 [Source:MGI Symbol;Acc:MGI:2142989]	GO:0007076;GO:0000799;GO:0035064;GO:0005654;GO:0016020;GO:0031618	-	KOG0413-Uncharacterized conserved protein related to condensin complex subunit 1[S]
ENSMUSG00000044937	0.443489	5.48541	-3.62863	3.85514e-18	6.39433e-16	down	Ttc41	tetratricopeptide repeat domain 41 [Source:MGI Symbol;Acc:MGI:2387653]	-	-	-
ENSMUSG00000077928	18.4665	268.45	-3.86167	2.91795e-33	4.06549e-30	down	Mir208b	microRNA 208b [Source:MGI Symbol;Acc:MGI:3718461]	-	-	-
ENSMUSG00000032553	1.99214	5.5123	-1.46833	0.000168126	0.00120331	down	Srprb	signal recognition particle receptor, B subunit [Source:MGI Symbol;Acc:MGI:102964]	GO:0016020;GO:0016021;GO:0005622;GO:0005737;GO:0000166;GO:0007264;GO:0005525;GO:0005783;GO:0005789;GO:0005047;GO:0006614;GO:0005785;GO:0005881	K12272-ko03060 Protein export	KOG0090-Signal recognition particle receptor, beta subunit (small G protein superfamily)[U]
ENSMUSG00000032554	23.4001	9.84457	1.24912	4.99302e-13	3.15254e-11	up	Trf	transferrin [Source:MGI Symbol;Acc:MGI:98821]	GO:0005576;GO:0046872;GO:0005615;GO:0048471;GO:0009986;GO:0005515;GO:0006810;GO:0006811;GO:0031410;GO:0070062;GO:0072562;GO:0005768;GO:0055037;GO:0016324;GO:0006879;GO:0005769;GO:0005770;GO:0008199;GO:0006826;GO:0009925;GO:0005905;GO:0030139;GO:0031982;GO:0007257;GO:0042327;GO:0070371;GO:0008198;GO:0055072;GO:0031232;GO:0048260;GO:0060395;GO:0071281;GO:1990712;GO:0016020;GO:0045893;GO:1990459;GO:…	K14736-ko04066 HIF-1 signaling pathway;ko04978 Mineral absorption	-
ENSMUSG00000001366	8.02456	17.9054	-1.1579	0.000926113	0.00505216	down	Fbxo9	f-box protein 9 [Source:MGI Symbol;Acc:MGI:1918788]	GO:0005737;GO:0016567;GO:0004842;GO:0045444;GO:0045087;GO:0032006;GO:0031146;GO:0019005	-	KOG2997-F-box protein FBX9[R]
ENSMUSG00000001943	5.21902	13.4231	-1.36287	0.000403313	0.00251082	down	Vsig2	V-set and immunoglobulin domain containing 2 [Source:MGI Symbol;Acc:MGI:1928009]	GO:0016020;GO:0016021;GO:0003674;GO:0008150;GO:0005887	-	-
ENSMUSG00000050860	5.09616	2.27292	1.16486	0.0010203	0.00547172	up	Phospho1	phosphatase, orphan 1 [Source:MGI Symbol;Acc:MGI:2447348]	GO:0016791;GO:0016311;GO:0046872;GO:0016787;GO:0005578;GO:0030500;GO:0001958;GO:0035630;GO:0016462;GO:0065010;GO:0052731;GO:0052732	K06124-ko00564 Glycerophospholipid metabolism	KOG3120-Predicted haloacid dehalogenase-like hydrolase[R]
ENSMUSG00000055912	18.1855	59.9863	-1.72184	2.51071e-06	3.24699e-05	down	Tmem150a	transmembrane protein 150A [Source:MGI Symbol;Acc:MGI:2385244]	GO:0016020;GO:0016021;GO:0003674;GO:0005886;GO:0005887;GO:0090002;GO:0005764;GO:0046854;GO:0009056	-	KOG4320-Uncharacterized conserved protein[S]
ENSMUSG00000030706	24.8877	9.66284	1.36491	0.000528622	0.00315198	up	Mrpl48	mitochondrial ribosomal protein L48 [Source:MGI Symbol;Acc:MGI:1289321]	GO:0005761;GO:0005762;GO:0016020;GO:0016021	-	-
ENSMUSG00000039629	2.49751	10.2562	-2.03793	1.85673e-07	3.33652e-06	down	Strip2	striatin interacting protein 2 [Source:MGI Symbol;Acc:MGI:2444363]	GO:0003674;GO:0005829;GO:0005737;GO:0016477;GO:0007010;GO:0008360	-	KOG3680-Uncharacterized conserved protein[S]
ENSMUSG00000039623	3	6.29075	-1.06827	0.00401312	0.0169161	down	Ap5z1	adaptor-related protein complex 5, zeta 1 subunit [Source:MGI Symbol;Acc:MGI:1924908]	GO:0003674;GO:0005634;GO:0005654;GO:0005737;GO:0006810;GO:0015031;GO:0006281;GO:0006974;GO:0016607;GO:0044599;GO:0000724;GO:0016197	-	-
ENSMUSG00000021242	38.7957	15.2112	1.35077	4.44216e-14	3.42571e-12	up	Npc2	Niemann-Pick type C2 [Source:MGI Symbol;Acc:MGI:1915213]	GO:0005576;GO:0070062;GO:0006629;GO:0008202;GO:0008203;GO:0005783;GO:0005764;GO:0042632;GO:0019899;GO:0015485;GO:0005615;GO:0030301;GO:0033344;GO:0032367;GO:0009615;GO:0032366	K13443-ko04142 Lysosome	KOG4063-Major epididymal secretory protein HE1[S]
ENSMUSG00000029071	17.9871	39.1239	-1.12108	0.00169526	0.00836386	down	Dvl1	dishevelled segment polarity protein 1 [Source:MGI Symbol;Acc:MGI:94941]	GO:0016020;GO:0005886;GO:0015630;GO:0005515;GO:0005737;GO:0035556;GO:0031410;GO:0007275;GO:0016055;GO:0001932;GO:0098793;GO:0030426;GO:0050808;GO:0045893;GO:0001934;GO:0016328;GO:0019901;GO:0001933;GO:0005829;GO:0030424;GO:0045202;GO:0048675;GO:0042802;GO:0019899;GO:0043005;GO:0032091;GO:0060070;GO:0060071;GO:0060134;GO:0010976;GO:0007528;GO:0043113;GO:0035176;GO:0050821;GO:0007409;GO:0031122;GO:…	K02353-ko04310 Wnt signaling pathway;ko04330 Notch signaling pathway;ko04390 Hippo signaling pathway;ko04150 mTOR signaling pathway;ko04550 Signaling pathways regulating pluripotency of stem cells;ko04916 Melanogenesis;ko05200 Pathways in cancer;ko05217 Basal cell carcinoma;ko05224 Breast cancer;ko05166 HTLV-I infection	KOG3571-Dishevelled 3 and related proteins[R]
ENSMUSG00000020594	2.81188	7.93616	-1.49691	0.00119196	0.00621992	down	Pum2	pumilio RNA-binding family member 2 [Source:MGI Symbol;Acc:MGI:1931751]	GO:0003723;GO:0048471;GO:0005829;GO:0005737;GO:0031965;GO:0005515;GO:0043488;GO:0010494;GO:1900246;GO:0006417;GO:0051983;GO:0003730;GO:0010608;GO:2000637;GO:0034063	-	KOG1488-Translational repressor Pumilio/PUF3 and related RNA-binding proteins (Puf superfamily)[J]
ENSMUSG00000032396	5.32921	19.5143	-1.87254	5.32589e-10	1.72835e-08	down	Dis3l	DIS3 like exosome 3'-5' exoribonuclease [Source:MGI Symbol;Acc:MGI:2143272]	GO:0016787;GO:0005829;GO:0005737;GO:0005886;GO:0003723;GO:0004518;GO:0005813;GO:0019899;GO:0006364;GO:0004527;GO:0016075;GO:0000177;GO:0000175;GO:0000178;GO:0006401;GO:0090503	K18681-ko03018 RNA degradation	KOG2102-Exosomal 3'-5' exoribonuclease complex, subunit Rrp44/Dis3[J]
ENSMUSG00000032393	6.65778	17.0472	-1.35642	0.0155053	0.0499248	down	Dpp8	dipeptidylpeptidase 8 [Source:MGI Symbol;Acc:MGI:1921638]	GO:0003674;GO:0016787;GO:0005829;GO:0008233;GO:0006508;GO:0005737;GO:0004177;GO:0008236	-	KOG2281-Dipeptidyl aminopeptidases/acylaminoacyl-peptidases[O]
ENSMUSG00000029635	5.95336	16.8488	-1.50087	4.28919e-06	5.14579e-05	down	Cdk8	cyclin-dependent kinase 8 [Source:MGI Symbol;Acc:MGI:1196224]	GO:0004672;GO:0005524;GO:0006468;GO:0000166;GO:0004674;GO:0016740;GO:0005634;GO:0043234;GO:0006355;GO:0016301;GO:0016310;GO:0006351;GO:0005730;GO:0005654;GO:0016592;GO:0004693;GO:0008353;GO:0007346	-	KOG0666-Cyclin C-dependent kinase CDK8[K]
ENSMUSG00000026088	2.87775	6.1902	-1.10504	0.00546693	0.0216882	down	Mitd1	MIT, microtubule interacting and transport, domain containing 1 [Source:MGI Symbol;Acc:MGI:1916278]	GO:0016020;GO:0006810;GO:0042803;GO:0070062;GO:0043231;GO:0005768;GO:0007049;GO:0051301;GO:0031902;GO:0019904;GO:0032091;GO:0030496;GO:0035091;GO:0000281;GO:0019898;GO:0000920	-	KOG4509-Uncharacterized conserved protein[S]
ENSMUSG00000003378	3.40797	7.2195	-1.08299	0.00751935	0.0280169	down	Grik5	glutamate receptor, ionotropic, kainate 5 (gamma 2) [Source:MGI Symbol;Acc:MGI:95818]	GO:0016020;GO:0016021;GO:0005886;GO:0006811;GO:0005515;GO:0004872;GO:0006810;GO:0005216;GO:0034220;GO:0030054;GO:0045202;GO:0045211;GO:0004970;GO:0005234;GO:0035235;GO:0005783;GO:0042391;GO:0015277;GO:0060079;GO:0042734;GO:0035249;GO:0032983;GO:0031630;GO:0008066;GO:0017124;GO:0030165;GO:0042802;GO:0006621;GO:0007268;GO:0043113;GO:0043525;GO:0051649;GO:0071333;GO:0008328;GO:0014069;GO:0030424;GO:…	K05205-ko04080 Neuroactive ligand-receptor interaction;ko04724 Glutamatergic synapse	-
ENSMUSG00000034235	3.10494	19.1429	-2.62417	1.33834e-11	6.14724e-10	down	Usp54	ubiquitin specific peptidase 54 [Source:MGI Symbol;Acc:MGI:1926037]	GO:0003674;GO:0008150;GO:0005575;GO:0016579;GO:0036459	-	KOG1887-Ubiquitin carboxyl-terminal hydrolase[O]
ENSMUSG00000074652	11.4288	102.284	-3.16184	1.07152e-17	1.57702e-15	down	Myh7b	myosin, heavy chain 7B, cardiac muscle, beta [Source:MGI Symbol;Acc:MGI:3710243]	GO:0016020;GO:0005524;GO:0000166;GO:0003779;GO:0003774;GO:0016459;GO:0032982;GO:0097512	K10352-ko04530 Tight junction	KOG0161-Myosin class II heavy chain[Z]
ENSMUSG00000046727	74.2795	25.3951	1.54842	6.54647e-13	4.01216e-11	up	Cystm1	cysteine-rich transmembrane module containing 1 [Source:MGI Symbol;Acc:MGI:1913310]	GO:0016020;GO:0016021;GO:0003674;GO:0070062	-	-
ENSMUSG00000042404	5.64918	15.8273	-1.4863	8.23864e-10	2.57754e-08	down	Dennd4b	DENN/MADD domain containing 4B [Source:MGI Symbol;Acc:MGI:2446201]	GO:0005794;GO:0005634;GO:0043547;GO:0005085;GO:0017112;GO:0032483	-	-
ENSMUSG00000042408	2.84325	15.4162	-2.43883	2.55727e-14	2.05555e-12	down	Zmym6	zinc finger, MYM-type 6 [Source:MGI Symbol;Acc:MGI:106505]	GO:0008270;GO:0003676;GO:0005737;GO:0003677;GO:0006357;GO:0000981;GO:0007010;GO:0007275;GO:0022604;GO:0005654	-	-
ENSMUSG00000002778	33.7803	12.3086	1.45652	2.06125e-10	7.31378e-09	up	Kdelr1	KDEL (Lys-Asp-Glu-Leu) endoplasmic reticulum protein retention receptor 1 [Source:MGI Symbol;Acc:MGI:1915387]	GO:0016020;GO:0016021;GO:0003674;GO:0005794;GO:0006810;GO:0015031;GO:0031410;GO:0005783;GO:0005789;GO:0033116;GO:0046923;GO:0006621;GO:0030217;GO:0016192;GO:0005793;GO:0005801;GO:0030663;GO:0070231;GO:0002369	K10949-ko05110 Vibrio cholerae infection	KOG3106-ER lumen protein retaining receptor[U]
ENSMUSG00000030138	4.59588	10.2256	-1.15377	0.000212501	0.00146521	down	Bms1	BMS1, ribosome biogenesis factor [Source:MGI Symbol;Acc:MGI:2446132]	GO:0005634;GO:0003723;GO:0005730;GO:0042254;GO:0003924;GO:0000462;GO:0030686;GO:0005525;GO:0034511;GO:0000479	K14569-ko03008 Ribosome biogenesis in eukaryotes	KOG1951-GTP-binding protein AARP2 involved in 40S ribosome biogenesis[J]
ENSMUSG00000041846	2.81739	9.08067	-1.68844	1.08257e-06	1.56032e-05	down	Ppp4r3a	protein phosphatase 4 regulatory subunit 3A [Source:MGI Symbol;Acc:MGI:1915984]	GO:0005634;GO:0005654;GO:0005515;GO:0005737;GO:0005856;GO:0005815;GO:0006470;GO:0045722;GO:0030289	K17491-ko04922 Glucagon signaling pathway;ko04212 Longevity regulating pathway - worm	KOG2175-Protein predicted to be involved in carbohydrate metabolism[G]
ENSMUSG00000056260	2.47527	5.56472	-1.16873	0.000181593	0.00128561	down	Lrif1	ligand dependent nuclear receptor interacting factor 1 [Source:MGI Symbol;Acc:MGI:2445214]	GO:0006355;GO:0042974;GO:0003674;GO:0008150;GO:0005634;GO:0006351;GO:0000784;GO:0005815;GO:0016363	-	-
ENSMUSG00000057133	2.25872	14.605	-2.69288	1.01081e-17	1.49821e-15	down	Chd6	chromodomain helicase DNA binding protein 6 [Source:MGI Symbol;Acc:MGI:1918639]	GO:0005524;GO:0016787;GO:0003677;GO:0005634;GO:0003676;GO:0005654;GO:0006355;GO:0000166;GO:0008026;GO:0006351;GO:0016569;GO:0004386;GO:0016817;GO:0008094;GO:0005665;GO:0001221;GO:0036091	-	KOG0383-Predicted helicase[R]
ENSMUSG00000108658	5.72273	13.1695	-1.20242	0.00318601	0.013924	down	Gm45138	predicted gene 45138 [Source:MGI Symbol;Acc:MGI:5753714]	-	-	-
ENSMUSG00000060703	10.18	3.50222	1.5394	1.54932e-14	1.35478e-12	up	Cd302	CD302 antigen [Source:MGI Symbol;Acc:MGI:1913455]	GO:0016020;GO:0016021;GO:0005737;GO:0030175;GO:0030246;GO:0007165;GO:0005938;GO:0004888;GO:0042995;GO:0005887;GO:0006909;GO:0005902	-	-
ENSMUSG00000097392	1.19747	6.0164	-2.32891	2.3311e-14	1.9105e-12	down	D930016D06Rik	RIKEN cDNA D930016D06 gene [Source:MGI Symbol;Acc:MGI:2442700]	-	-	-
ENSMUSG00000101680	1.26909	18.7136	-3.88222	7.12789e-15	6.65026e-13	down	Gm29015	predicted gene 29015 [Source:MGI Symbol;Acc:MGI:5579721]	-	-	-
ENSMUSG00000030116	108.293	24.6251	2.13674	1.72845e-12	9.7366e-11	up	Mfap5	microfibrillar associated protein 5 [Source:MGI Symbol;Acc:MGI:1354387]	GO:0001527;GO:0005578;GO:0005576;GO:0005515;GO:0005615;GO:0097435;GO:0060216;GO:0030023	-	-
ENSMUSG00000020814	22.7801	9.33838	1.28653	2.66023e-09	7.50284e-08	up	Mxra7	matrix-remodelling associated 7 [Source:MGI Symbol;Acc:MGI:1914872]	GO:0016020;GO:0016021;GO:0003674;GO:0008150;GO:0005575	-	-
ENSMUSG00000039473	4.0685	8.4323	-1.05143	1.06627e-05	0.000114335	down	Ubn1	ubinuclein 1 [Source:MGI Symbol;Acc:MGI:1891307]	GO:0005634;GO:0003677;GO:0005654;GO:0016604;GO:0030054;GO:0006325;GO:0016569;GO:0010923;GO:0008134;GO:0005923;GO:0030216;GO:0016605;GO:0006336	-	-
ENSMUSG00000024871	43.6807	104.241	-1.25485	0.000186553	0.00131503	down	Doc2g	double C2, gamma [Source:MGI Symbol;Acc:MGI:1926250]	GO:0016020	-	-
ENSMUSG00000026788	1.51126	5.93642	-1.97385	1.16692e-09	3.5864e-08	down	Zbtb43	zinc finger and BTB domain containing 43 [Source:MGI Symbol;Acc:MGI:1919084]	GO:0046872;GO:0008150;GO:0003677;GO:0005634;GO:0003676;GO:0006355;GO:0006351	-	KOG1721-FOG: Zn-finger[R]
ENSMUSG00000026439	2.86923	6.63254	-1.2089	0.00375707	0.0160112	down	Rbbp5	retinoblastoma binding protein 5, histone lysine methyltransferase complex subunit [Source:MGI Symbol;Acc:MGI:1918367]	GO:0005634;GO:0005515;GO:0006355;GO:0006351;GO:0016569;GO:0005730;GO:0048188;GO:0044212;GO:0035064;GO:0035097;GO:0005654;GO:0006974;GO:0071339;GO:0043627;GO:0042800;GO:0051568;GO:0044666	-	KOG1273-WD40 repeat protein[R]
ENSMUSG00000014355	7.6545	16.5914	-1.11606	0.0062591	0.0242015	down	Anapc1	anaphase promoting complex subunit 1 [Source:MGI Symbol;Acc:MGI:103097]	GO:0005634;GO:0005515;GO:0016567;GO:0005680;GO:0007049;GO:0051301;GO:0070979	K03348-ko04120 Ubiquitin mediated proteolysis;ko04110 Cell cycle;ko04111 Cell cycle - yeast;ko04113 Meiosis - yeast;ko04114 Oocyte meiosis;ko04914 Progesterone-mediated oocyte maturation;ko05166 HTLV-I infection	KOG1858-Anaphase-promoting complex (APC), subunit 1 (meiotic check point regulator/Tsg24)[DO]
ENSMUSG00000019577	15.3212	32.6677	-1.09234	0.00143984	0.00727544	down	Pdk4	pyruvate dehydrogenase kinase, isoenzyme 4 [Source:MGI Symbol;Acc:MGI:1351481]	GO:0016740;GO:0000166;GO:0005524;GO:0016301;GO:0016310;GO:0006468;GO:0005739;GO:0005975;GO:0005759;GO:0010906;GO:0005743;GO:0009267;GO:0072593;GO:0006006;GO:0004672;GO:0045124;GO:0008286;GO:0042304;GO:0004712;GO:0004740;GO:0006885;GO:0010510;GO:0010565;GO:0042593;GO:0042594;GO:0046320;GO:0071398;GO:2000811	-	KOG0787-Dehydrogenase kinase[T]
ENSMUSG00000051510	7.51545	17.764	-1.24102	0.00989715	0.0349275	down	Mafg	v-maf musculoaponeurotic fibrosarcoma oncogene family, protein G (avian) [Source:MGI Symbol;Acc:MGI:96911]	GO:0005634;GO:0003700;GO:0006355;GO:0003677;GO:0043565;GO:0046982;GO:0006351;GO:0001701;GO:0042127;GO:0030534;GO:0010628;GO:0030641;GO:0045604	-	-
ENSMUSG00000066407	1.57083	6.50075	-2.04908	0.00214168	0.0100584	down	Gm10263	predicted gene 10263 [Source:MGI Symbol;Acc:MGI:3642825]	-	-	-
ENSMUSG00000054263	2.28958	6.29012	-1.458	1.03909e-06	1.50283e-05	down	Lifr	leukemia inhibitory factor receptor [Source:MGI Symbol;Acc:MGI:96788]	GO:0016020;GO:0016021;GO:0005886;GO:0005515;GO:0005576;GO:0070062;GO:0004896;GO:0019221;GO:0043235;GO:0005615;GO:0008284;GO:0034097;GO:0004897;GO:0070120;GO:0048861;GO:0019838;GO:0004924;GO:0004923;GO:0005127;GO:0038165	K05058-ko04630 Jak-STAT signaling pathway;ko04060 Cytokine-cytokine receptor interaction;ko04550 Signaling pathways regulating pluripotency of stem cells	-
ENSMUSG00000030098	3.30606	33.4111	-3.33714	1.06891e-30	1.01541e-27	down	Grip2	glutamate receptor interacting protein 2 [Source:MGI Symbol;Acc:MGI:2681173]	GO:0005737;GO:0005886;GO:0035254;GO:0030159;GO:0007219;GO:0014824;GO:0045777;GO:0015031;GO:0014069;GO:0016020;GO:0030425;GO:0045211	-	KOG3528-FOG: PDZ domain[S]
ENSMUSG00000038664	3.33999	9.46476	-1.50272	1.98008e-14	1.6513e-12	down	Herc1	HECT and RLD domain containing E3 ubiquitin protein ligase family member 1 [Source:MGI Symbol;Acc:MGI:2384589]	GO:0016740;GO:0003674;GO:0005575;GO:0004842;GO:0016567;GO:0050885;GO:0031175;GO:0021702;GO:0010507	-	-
ENSMUSG00000003526	6.39445	14.0978	-1.14058	0.0125834	0.0422189	down	Prodh	proline dehydrogenase [Source:MGI Symbol;Acc:MGI:97770]	GO:0016491;GO:0055114;GO:0005739;GO:0005759;GO:0004657;GO:0006562;GO:0005743;GO:0071949;GO:0006560;GO:0010133;GO:0016597	K00318-ko00330 Arginine and proline metabolism	KOG0186-Proline oxidase[E]
ENSMUSG00000035314	3.79933	7.61201	-1.00253	0.00038282	0.00239609	down	Gdpd5	glycerophosphodiester phosphodiesterase domain containing 5 [Source:MGI Symbol;Acc:MGI:2686926]	GO:0016020;GO:0016021;GO:0016787;GO:0005737;GO:0008081;GO:0006629;GO:0012505;GO:0008889;GO:0007399;GO:0042995;GO:0021895;GO:0048471;GO:0030426;GO:0031175;GO:0046475;GO:0005789;GO:0045746;GO:0045666;GO:0048505;GO:0021522;GO:0047389;GO:0045787;GO:0030424;GO:0043025;GO:0097038	-	KOG2258-Glycerophosphoryl diester phosphodiesterase[C]
ENSMUSG00000043099	9.46341	3.02494	1.64545	1.87384e-14	1.59457e-12	up	Hic1	hypermethylated in cancer 1 [Source:MGI Symbol;Acc:MGI:1338010]	GO:0003700;GO:0003676;GO:0000122;GO:0042826;GO:0043565;GO:0008630;GO:0030178;GO:0005654;GO:0005829	-	-
ENSMUSG00000008435	3.74001	11.4969	-1.62014	3.49897e-06	4.304e-05	down	Rdh13	retinol dehydrogenase 13 (all-trans and 9-cis) [Source:MGI Symbol;Acc:MGI:1918732]	GO:0055114;GO:0016491;GO:0005739;GO:0010842;GO:0042462;GO:0009644	-	KOG1208-Dehydrogenases with different specificities (related to short-chain alcohol dehydrogenases)[Q]
ENSMUSG00000004896	4.38053	10.6413	-1.28049	7.7397e-05	0.00061386	down	Rrnad1	ribosomal RNA adenine dimethylase domain containing 1 [Source:MGI Symbol;Acc:MGI:2387197]	-	-	KOG2651-rRNA adenine N-6-methyltransferase[A]
ENSMUSG00000034957	5.20095	1.29698	2.00362	1.00676e-15	1.06803e-13	up	Cebpa	CCAAT/enhancer binding protein (C/EBP), alpha [Source:MGI Symbol;Acc:MGI:99480]	GO:0003700;GO:0006355;GO:0003677;GO:0043565;GO:0005634;GO:0005654;GO:0005515;GO:0006366;GO:0042803;GO:0007275;GO:0045944;GO:0006351;GO:0043231;GO:0045893;GO:0001228;GO:0005730;GO:0000122;GO:0008134;GO:0001892;GO:0008285;GO:0006357;GO:0048839;GO:0044212;GO:0045892;GO:0003713;GO:0000978;GO:0001077;GO:0048469;GO:0001889;GO:0045444;GO:0005667;GO:0042127;GO:0030324;GO:0071407;GO:0007005;GO:0007219;GO:…	K09055-ko05200 Pathways in cancer;ko05202 Transcriptional misregulation in cancers;ko05221 Acute myeloid leukemia;ko04932 Non-alcoholic fatty liver disease (NAFLD)	KOG3119-Basic region leucine zipper transcription factor[K]
ENSMUSG00000074165	1.96439	6.21454	-1.66157	1.88042e-05	0.000185459	down	Zfp788	zinc finger protein 788 [Source:MGI Symbol;Acc:MGI:1914857]	GO:0006355;GO:0005622;GO:0003674;GO:0008150;GO:0005575;GO:0003676;GO:0046872	-	KOG1721-FOG: Zn-finger[R]
ENSMUSG00000027620	36.3806	115.59	-1.66778	2.11154e-06	2.78769e-05	down	Rbm39	RNA binding motif protein 39 [Source:MGI Symbol;Acc:MGI:2157953]	GO:0005634;GO:0003676;GO:0005654;GO:0015630;GO:0005515;GO:0006355;GO:0003723;GO:0006351;GO:0006397;GO:0008380;GO:0016607;GO:0005815;GO:0003713	-	KOG0147-Transcriptional coactivator CAPER (RRM superfamily)[K]
ENSMUSG00000078517	4.10425	11.1815	-1.44592	2.64453e-05	0.000249856	down	Emc1	ER membrane protein complex subunit 1 [Source:MGI Symbol;Acc:MGI:2443696]	GO:0016020;GO:0016021;GO:0003674;GO:0005783;GO:0072546;GO:0034975	-	KOG2103-Uncharacterized conserved protein[S]
ENSMUSG00000026571	4.11539	9.85528	-1.25987	0.00357159	0.0153334	down	Dcaf6	DDB1 and CUL4 associated factor 6 [Source:MGI Symbol;Acc:MGI:1921356]	GO:0005634;GO:0005829;GO:0005925;GO:0045944;GO:0016567;GO:0080008;GO:0030374	-	KOG1310-WD40 repeat protein[R]
ENSMUSG00000026574	147.849	56.3493	1.39165	8.92015e-12	4.29544e-10	up	Dpt	dermatopontin [Source:MGI Symbol;Acc:MGI:1928392]	GO:0005615;GO:0003674;GO:0005578;GO:0005576;GO:0070062;GO:0031012;GO:0007155;GO:0008285;GO:0030199	-	-
ENSMUSG00000045136	10.6372	4.88233	1.12348	4.18649e-06	5.03994e-05	up	Tubb2b	tubulin, beta 2B class IIB [Source:MGI Symbol;Acc:MGI:1920960]	GO:0005634;GO:0015630;GO:0005737;GO:0000166;GO:0005874;GO:0003924;GO:0005200;GO:0005525;GO:0007010;GO:0007017;GO:0005856;GO:0007399;GO:0046982;GO:0001764;GO:1902669	K07375-ko04145 Phagosome;ko04540 Gap junction;ko05130 Pathogenic Escherichia coli infection	KOG1375-Beta tubulin[Z]
ENSMUSG00000037110	1.70796	6.93362	-2.02133	5.17846e-17	7.02757e-15	down	Ralgapa2	Ral GTPase activating protein, alpha subunit 2 (catalytic) [Source:MGI Symbol;Acc:MGI:3036245]	GO:0005096;GO:0043547;GO:0051056;GO:0005615;GO:0005737;GO:0005829;GO:0005886;GO:0046982;GO:0032484;GO:0032880;GO:0060178;GO:0061024;GO:0090630	-	KOG3686-Rap1-GTPase-activating protein (Rap1GAP)[T]
ENSMUSG00000098371	96.4975	22.4067	2.10656	0.0101383	0.0356281	up	Gm28037	predicted gene, 28037 [Source:MGI Symbol;Acc:MGI:5547773]	-	-	-
ENSMUSG00000065460	0.471335	8.29939	-4.13818	6.35577e-06	7.26637e-05	down	Mir133a-2	microRNA 133a-2 [Source:MGI Symbol;Acc:MGI:3618718]	-	-	-
ENSMUSG00000087523	1.16159	5.1783	-2.15638	0.00518057	0.0207671	down	Gm12319	predicted gene 12319 [Source:MGI Symbol;Acc:MGI:3649749]	-	-	-
ENSMUSG00000064338	6.93223	22.849	-1.72074	0.00966587	0.0343083	down	mt-Tv	mitochondrially encoded tRNA valine [Source:MGI Symbol;Acc:MGI:102472]	-	-	-
ENSMUSG00000037174	3.74239	9.67839	-1.37081	0.000209059	0.00144865	down	Elf2	E74-like factor 2 [Source:MGI Symbol;Acc:MGI:1916507]	GO:0003700;GO:0006355;GO:0003677;GO:0043565;GO:0005634;GO:0005654;GO:0016604;GO:0005829;GO:0006351;GO:0045893;GO:0045892;GO:0006357;GO:0000981;GO:0030154;GO:0005515	K09428-ko04214 Apoptosis - fly	KOG3804-Transcription factor NERF and related proteins, contain ETS domain[K]
ENSMUSG00000039176	5.69526	12.6543	-1.15179	0.00865319	0.0314018	down	Polg	polymerase (DNA directed), gamma [Source:MGI Symbol;Acc:MGI:1196389]	GO:0003677;GO:0003676;GO:0003887;GO:0006260;GO:0071897;GO:0005760;GO:0002020;GO:0003682;GO:0006287;GO:0007568;GO:0009416;GO:0010332;GO:0055093;GO:0071333;GO:0005739;GO:0042645;GO:0043195;GO:0043234;GO:0070062;GO:0016020;GO:0016021	K02332-ko04139 Regulation of mitophagy - yeast	KOG3657-Mitochondrial DNA polymerase gamma, catalytic subunit[L]
ENSMUSG00000041351	3.9944	13.7545	-1.78385	0.00200121	0.00953348	down	Rap1gap	Rap1 GTPase-activating protein [Source:MGI Symbol;Acc:MGI:109338]	GO:0016020;GO:0000139;GO:0005794;GO:0005096;GO:0005829;GO:0005515;GO:0042803;GO:0051056;GO:0050766;GO:0017016;GO:0030695;GO:0043547;GO:0022409;GO:0043087;GO:1903697;GO:0050790;GO:0045665;GO:1904425;GO:1904442;GO:1990792;GO:0005769;GO:0030424;GO:0030425;GO:0043025	-	-
ENSMUSG00000041354	20.7895	56.4254	-1.44049	9.95916e-06	0.00010771	down	Rgl2	ral guanine nucleotide dissociation stimulator-like 2 [Source:MGI Symbol;Acc:MGI:107483]	GO:0007165;GO:0005622;GO:0043547;GO:0005085;GO:0007264;GO:0014068;GO:0005089;GO:0032485;GO:0010667	K17636-ko04014 Ras signaling pathway	-
ENSMUSG00000031431	32.4619	14.6222	1.15059	7.06399e-08	1.425e-06	up	Tsc22d3	TSC22 domain family, member 3 [Source:MGI Symbol;Acc:MGI:1196284]	GO:0003700;GO:0006355;GO:0005634;GO:0005737;GO:0000122;GO:0006970;GO:0048642;GO:0043426;GO:0070236	-	-
ENSMUSG00000056579	5.65353	12.782	-1.17689	1.50323e-05	0.000153924	down	Tug1	taurine upregulated gene 1 [Source:MGI Symbol;Acc:MGI:2144114]	-	-	-
ENSMUSG00000038252	4.32292	12.6146	-1.54501	7.27686e-10	2.30074e-08	down	Ncapd2	non-SMC condensin I complex, subunit D2 [Source:MGI Symbol;Acc:MGI:1915548]	GO:0005634;GO:0007076;GO:0042393;GO:0007049;GO:0030261;GO:0051301;GO:0000228;GO:0000793;GO:0000796;GO:0005654;GO:0005737;GO:0005829;GO:0016020	-	-
ENSMUSG00000038256	2.04225	13.9672	-2.77381	2.43764e-24	1.13209e-21	down	Bcl9	B cell CLL/lymphoma 9 [Source:MGI Symbol;Acc:MGI:1924828]	GO:0005634;GO:0005794;GO:0005737;GO:0016055;GO:0045944;GO:0035914;GO:0035019;GO:0060070;GO:0008013;GO:0005801;GO:0014908	-	-
ENSMUSG00000032316	9.72777	26.6182	-1.45223	9.12062e-05	0.000704665	down	Clk3	CDC-like kinase 3 [Source:MGI Symbol;Acc:MGI:1098670]	GO:0004672;GO:0005524;GO:0006468;GO:0016740;GO:0005634;GO:0005654;GO:0005737;GO:0000166;GO:0031410;GO:0003723;GO:0016020;GO:0016301;GO:0016310;GO:0004713;GO:0004674;GO:0042802;GO:0045111;GO:0001669;GO:0046777;GO:0004712;GO:0018108;GO:0043484	-	KOG0671-LAMMER dual specificity kinases[T]
ENSMUSG00000065147	2.48721	11.6453	-2.22715	8.92105e-05	0.00069206	down	Snora31	small nucleolar RNA, H/ACA box 31 [Source:MGI Symbol;Acc:MGI:3819500]	-	-	-
ENSMUSG00000022801	3.48908	7.01997	-1.00862	8.8616e-06	9.74216e-05	down	Lrch3	leucine-rich repeats and calponin homology (CH) domain containing 3 [Source:MGI Symbol;Acc:MGI:1917394]	GO:0003674;GO:0005829;GO:0005576;GO:0007165;GO:0005886;GO:0016020;GO:0016021	-	KOG0532-Leucine-rich repeat (LRR) protein, contains calponin homology domain[Z]
ENSMUSG00000024220	3.88847	9.07506	-1.22271	3.16596e-06	3.9314e-05	down	Zfp523	zinc finger protein 523 [Source:MGI Symbol;Acc:MGI:2687278]	GO:0046872;GO:0008150;GO:0003677;GO:0005634;GO:0003676;GO:0005515;GO:0006355;GO:0006351	-	KOG1721-FOG: Zn-finger[R]
ENSMUSG00000030421	3.02312	7.58405	-1.32693	0.00291128	0.0129288	down	Uri1	URI1, prefoldin-like chaperone [Source:MGI Symbol;Acc:MGI:1342294]	GO:0005634;GO:0005654;GO:0005829;GO:0005737;GO:0006355;GO:0003682;GO:0006351;GO:0005739;GO:0010923;GO:0000122;GO:0006357;GO:0042995;GO:0030425;GO:0004864;GO:0009615;GO:0005665;GO:0001558;GO:0071383;GO:0071363;GO:0051219;GO:0001106;GO:2001243;GO:0019212	-	KOG3130-Uncharacterized conserved protein[S]
ENSMUSG00000026004	2.45322	7.91598	-1.69009	1.80302e-05	0.000179435	down	Kansl1l	KAT8 regulatory NSL complex subunit 1-like [Source:MGI Symbol;Acc:MGI:1915941]	GO:0000123;GO:0008150	-	-
ENSMUSG00000073609	4.09622	8.79268	-1.10201	0.000799052	0.00446031	down	D2hgdh	D-2-hydroxyglutarate dehydrogenase [Source:MGI Symbol;Acc:MGI:2138209]	GO:0055114;GO:0003824;GO:0016491;GO:0016614;GO:0050660;GO:0005739;GO:0051990;GO:0010043;GO:0004458;GO:0071949;GO:0010042;GO:0019516;GO:0022904;GO:0032025;GO:0044267	-	KOG1232-Proteins containing the FAD binding domain[C]
ENSMUSG00000034858	3.64414	15.7289	-2.10977	5.01419e-13	3.15637e-11	down	Fam214a	family with sequence similarity 214, member A [Source:MGI Symbol;Acc:MGI:2387648]	GO:0003674;GO:0008150;GO:0005575	-	KOG2306-Uncharacterized conserved protein[S]
ENSMUSG00000024097	10.0759	24.7131	-1.29436	4.50237e-05	0.000388983	down	Srsf7	serine/arginine-rich splicing factor 7 [Source:MGI Symbol;Acc:MGI:1926232]	GO:0008270;GO:0046872;GO:0005634;GO:0003676;GO:0005654;GO:0005515;GO:0006810;GO:0005737;GO:0003723;GO:0070062;GO:0006397;GO:0008380;GO:0051028;GO:0048025	K12896-ko03040 Spliceosome;ko05168 Herpes simplex infection	KOG0107-Alternative splicing factor SRp20/9G8 (RRM superfamily)[A]
ENSMUSG00000000805	13.336	31.4793	-1.23908	0.0001056	0.000802226	down	Car4	carbonic anhydrase 4 [Source:MGI Symbol;Acc:MGI:1096574]	GO:0016020;GO:0008270;GO:0046872;GO:0005886;GO:0005794;GO:0048471;GO:0009986;GO:0070062;GO:0006730;GO:0004089;GO:0006885;GO:0016324;GO:0031362;GO:0016829;GO:0031225;GO:0005515;GO:0005802;GO:0015701;GO:0031526;GO:0046658;GO:0005793;GO:0005791;GO:0015670;GO:0030667;GO:0030658	K18246-ko00910 Nitrogen metabolism;ko04964 Proximal tubule bicarbonate reclamation	KOG0382-Carbonic anhydrase[R]
ENSMUSG00000053656	1.48643	7.08632	-2.25319	2.36042e-06	3.07825e-05	down	Dancr	differentiation antagonizing non-protein coding RNA [Source:MGI Symbol;Acc:MGI:1917286]	-	-	-
ENSMUSG00000038437	5.45217	14.9732	-1.45748	0.00224945	0.0104726	down	Mllt6	myeloid/lymphoid or mixed-lineage leukemia; translocated to, 6 [Source:MGI Symbol;Acc:MGI:1935145]	GO:0008270;GO:0046872;GO:0003674;GO:0005575;GO:0045944;GO:0007588;GO:0003014;GO:0010765;GO:0035811;GO:0035812;GO:0036359;GO:2001161	-	-
ENSMUSG00000054387	7.07408	32.4854	-2.19918	1.1719e-11	5.4791e-10	down	Mdm4	transformed mouse 3T3 cell double minute 4 [Source:MGI Symbol;Acc:MGI:107934]	GO:0005634;GO:0043066;GO:0071157;GO:0008270;GO:0046872;GO:0000122;GO:0042177;GO:0005515;GO:0019899;GO:0003281;GO:0008284;GO:0006461;GO:0002027;GO:0008283;GO:0003170;GO:0030330;GO:0003181;GO:0003203;GO:0003283;GO:0045023;GO:0050821;GO:0071456	K10127-ko04115 p53 signaling pathway;ko05206 MicroRNAs in cancer	-
ENSMUSG00000020899	2.08287	6.36312	-1.61116	1.68755e-14	1.44541e-12	down	Pfas	phosphoribosylformylglycinamidine synthase (FGAR amidotransferase) [Source:MGI Symbol;Acc:MGI:2684864]	GO:0046872;GO:0005737;GO:0000166;GO:0005524;GO:0070062;GO:0016874;GO:0006541;GO:0006164;GO:0006189;GO:0004642;GO:0009156;GO:0042493	K01952-ko00230 Purine metabolism	KOG1907-Phosphoribosylformylglycinamidine synthase[F]
ENSMUSG00000029622	51.3325	24.0059	1.09648	1.97316e-14	1.6513e-12	up	Arpc1b	actin related protein 2/3 complex, subunit 1B [Source:MGI Symbol;Acc:MGI:1343142]	GO:0005737;GO:0005925;GO:0034314;GO:0005885;GO:0070062;GO:0015629;GO:0003779;GO:0005856;GO:0030833;GO:0051015;GO:0005200;GO:0032403;GO:0032355;GO:0043627;GO:0036284	K05757-ko04144 Endocytosis;ko04810 Regulation of actin cytoskeleton;ko04666 Fc gamma R-mediated phagocytosis;ko05130 Pathogenic Escherichia coli infection;ko05132 Salmonella infection;ko05131 Shigellosis;ko05100 Bacterial invasion of epithelial cells	KOG1523-Actin-related protein Arp2/3 complex, subunit ARPC1/p41-ARC[Z]
ENSMUSG00000020705	4.66431	11.7291	-1.33036	1.99509e-07	3.54038e-06	down	Ddx42	DEAD (Asp-Glu-Ala-Asp) box polypeptide 42 [Source:MGI Symbol;Acc:MGI:1919297]	GO:0005524;GO:0016787;GO:0005634;GO:0003676;GO:0005829;GO:0005737;GO:0000166;GO:0003723;GO:0016020;GO:0016607;GO:0004386;GO:0004004;GO:0010501;GO:0015030;GO:0008104	K12835-ko03040 Spliceosome	KOG0334-RNA helicase[A]
ENSMUSG00000096438	97.2202	42.6609	1.18834	8.3892e-05	0.000657636	up	Gapdh-ps15	glyceraldehyde-3-phosphate dehydrogenase, pseudogene 15 [Source:MGI Symbol;Acc:MGI:5434255]	-	-	-
ENSMUSG00000068196	15.6645	2.10356	2.89659	2.41961e-19	5.21313e-17	up	Col8a1	collagen, type VIII, alpha 1 [Source:MGI Symbol;Acc:MGI:88463]	GO:0005578;GO:0005576;GO:0070062;GO:0031012;GO:0007155;GO:0005581;GO:0005604;GO:0050673;GO:0005615;GO:0001525;GO:0010811;GO:0048593;GO:0035987	-	-
ENSMUSG00000032127	3.34431	7.41326	-1.1484	3.47672e-06	4.27915e-05	down	Vps11	VPS11, CORVET/HOPS core subunit [Source:MGI Symbol;Acc:MGI:1918982]	GO:0016020;GO:0008270;GO:0046872;GO:0005515;GO:0006810;GO:0006914;GO:0015031;GO:0000166;GO:0031410;GO:0006886;GO:0005765;GO:0016192;GO:0005768;GO:0005769;GO:0005764;GO:0005770;GO:0031902;GO:0019904;GO:0005776;GO:0030139;GO:1901998;GO:1903955;GO:0031647;GO:0030136;GO:0019905;GO:0005884;GO:0030674;GO:0008333;GO:1902115;GO:1903364;GO:2000643;GO:0006904;GO:0034058;GO:0033263;GO:0007032;GO:0035542;GO:…	-	KOG2114-Vacuolar assembly/sorting protein PEP5/VPS11[U]
ENSMUSG00000068735	11.4721	27.5209	-1.26239	0.0119192	0.0404974	down	Trp53i11	transformation related protein 53 inducible protein 11 [Source:MGI Symbol;Acc:MGI:2670995]	GO:0016020;GO:0016021;GO:0003674;GO:0008150;GO:0005575	-	-
ENSMUSG00000021109	4.06173	10.2602	-1.3369	0.000712493	0.00405732	down	Hif1a	hypoxia inducible factor 1, alpha subunit [Source:MGI Symbol;Acc:MGI:106918]	GO:0005634;GO:0003700;GO:0006355;GO:0006351;GO:0046983;GO:0003677;GO:0005654;GO:0016604;GO:0043234;GO:0005829;GO:0005515;GO:0010468;GO:0005737;GO:0046982;GO:0045944;GO:0042593;GO:0001077;GO:0010628;GO:0045893;GO:0001228;GO:0019901;GO:0043066;GO:0016607;GO:1904115;GO:0002039;GO:0008134;GO:0043565;GO:0001892;GO:0006089;GO:0019904;GO:0019899;GO:0002052;GO:0071542;GO:0001568;GO:0031625;GO:0043524;GO:…	K08268-ko04066 HIF-1 signaling pathway;ko04919 Thyroid hormone signaling pathway;ko04212 Longevity regulating pathway - worm;ko05200 Pathways in cancer;ko05230 Central carbon metabolism in cancer;ko05231 Choline metabolism in cancer;ko05205 Proteoglycans in cancer;ko05211 Renal cell carcinoma	KOG3558-Hypoxia-inducible factor 1/Neuronal PAS domain protein NPAS1[TK]
ENSMUSG00000078592	9.58972	3.27534	1.54985	0.000171304	0.00122187	up	Gm4609	predicted gene 4609 [Source:MGI Symbol;Acc:MGI:3782792]	-	-	-
ENSMUSG00000024055	6.00865	21.0564	-1.80914	0.000103174	0.000785514	down	Cyp4f13	cytochrome P450, family 4, subfamily f, polypeptide 13 [Source:MGI Symbol;Acc:MGI:2158641]	GO:0016020;GO:0016021;GO:0046872;GO:0005575;GO:0055114;GO:0004497;GO:0005506;GO:0016491;GO:0016705;GO:0020037;GO:0006691	K17726-ko00590 Arachidonic acid metabolism	KOG0157-Cytochrome P450 CYP4/CYP19/CYP26 subfamilies[QI]
ENSMUSG00000051331	7.06648	43.7478	-2.63015	1.27769e-18	2.47246e-16	down	Cacna1c	calcium channel, voltage-dependent, L type, alpha 1C subunit [Source:MGI Symbol;Acc:MGI:103013]	GO:0055085;GO:0016020;GO:0016021;GO:0006811;GO:0005216;GO:0070588;GO:0005244;GO:0005245;GO:0005262;GO:0006816;GO:0034765;GO:0005891;GO:0046872;GO:0005886;GO:0005515;GO:0005737;GO:0006810;GO:0060078;GO:0030073;GO:0042593;GO:0005516;GO:0030315;GO:0007204;GO:0007507;GO:0030018;GO:0006874;GO:0051393;GO:0043025;GO:0007628;GO:0043010;GO:0086002;GO:0086010;GO:0007268;GO:0014069;GO:0046620;GO:0061337;GO:…	K04850-ko04010 MAPK signaling pathway;ko04020 Calcium signaling pathway;ko04024 cAMP signaling pathway;ko04022 cGMP - PKG signaling pathway;ko04911 Insulin secretion;ko04912 GnRH signaling pathway;ko04921 Oxytocin signaling pathway;ko04924 Renin secretion;ko04925 Aldosterone synthesis and secretion;ko04260 Cardiac muscle contraction;ko04261 Adrenergic signaling in cardiomyocytes;ko04270 Vascular …	-
ENSMUSG00000054199	3.02837	11.3305	-1.9036	6.79961e-12	3.37144e-10	down	Gon4l	gon-4-like (C.elegans) [Source:MGI Symbol;Acc:MGI:1917579]	GO:0006355;GO:0003677;GO:0005634;GO:0045892;GO:0003714;GO:0030183	-	-
ENSMUSG00000030016	2.89256	10.87	-1.90994	0.000141671	0.00104106	down	Zfp638	zinc finger protein 638 [Source:MGI Symbol;Acc:MGI:1203484]	GO:0008380;GO:0005634;GO:0008270;GO:0046872;GO:0003676;GO:0003723;GO:0005654;GO:0043231;GO:0003677;GO:0006355;GO:0006351;GO:0016607	-	-
ENSMUSG00000020918	8.61234	20.435	-1.24657	1.12886e-05	0.000120123	down	Kat2a	K(lysine) acetyltransferase 2A [Source:MGI Symbol;Acc:MGI:1343101]	GO:0005634;GO:0006355;GO:0016740;GO:0016573;GO:0008080;GO:0004402;GO:0005615;GO:0005515;GO:0003682;GO:0006351;GO:0001701;GO:0007399;GO:0016746;GO:0035264;GO:0008134;GO:0072686;GO:0003713;GO:0001756;GO:0001843;GO:0008283;GO:0016578;GO:0000123;GO:0042826;GO:0043966;GO:0030914;GO:0033276;GO:1903146;GO:1903955;GO:0031647;GO:0016407;GO:0030901;GO:0022037;GO:0021537;GO:0035948;GO:0005671;GO:0010484;GO:…	K06062-ko04330 Notch signaling pathway;ko04919 Thyroid hormone signaling pathway;ko05203 Viral carcinogenesis;ko05166 HTLV-I infection	KOG1472-Histone acetyltransferase SAGA/ADA, catalytic subunit PCAF/GCN5 and related proteins[BK]
ENSMUSG00000026987	3.97814	14.0916	-1.82467	9.27825e-09	2.28663e-07	down	Baz2b	bromodomain adjacent to zinc finger domain, 2B [Source:MGI Symbol;Acc:MGI:2442782]	GO:0005634;GO:0008270;GO:0046872;GO:0003674;GO:0008150;GO:0005575;GO:0003677	-	-
ENSMUSG00000021665	15.8842	6.0048	1.40341	2.63168e-07	4.52671e-06	up	Hexb	hexosaminidase B [Source:MGI Symbol;Acc:MGI:96074]	GO:0005615;GO:0016787;GO:0016798;GO:0008152;GO:0007338;GO:0042803;GO:0046982;GO:0004553;GO:0005975;GO:0016020;GO:0070062;GO:0019953;GO:0005764;GO:0007605;GO:0007626;GO:0006874;GO:0050885;GO:0001501;GO:0008360;GO:0045944;GO:0001669;GO:0007040;GO:0030203;GO:0048477;GO:0050905;GO:0042582;GO:0009313;GO:0004563;GO:0042552;GO:0006687;GO:0043615;GO:0007341;GO:0008375;GO:0006689;GO:0008049;GO:0008654;GO:…	K12373-ko00520 Amino sugar and nucleotide sugar metabolism;ko00513 Various types of N-glycan biosynthesis;ko00531 Glycosaminoglycan degradation;ko00603 Glycosphingolipid biosynthesis - globo series;ko00604 Glycosphingolipid biosynthesis - ganglio series;ko00511 Other glycan degradation;ko04142 Lysosome	KOG2499-Beta-N-acetylhexosaminidase[G]
ENSMUSG00000032621	4.75572	24.4147	-2.36002	8.54586e-14	6.33333e-12	down	Srek1	splicing regulatory glutamine/lysine-rich protein 1 [Source:MGI Symbol;Acc:MGI:2145245]	GO:0008150;GO:0005634;GO:0003676;GO:0005654;GO:0003723;GO:0000381;GO:0006397;GO:0008380;GO:0016607;GO:0005681	-	KOG4676-Splicing factor, arginine/serine-rich[A]
ENSMUSG00000028581	26.3433	11.3163	1.21904	2.01856e-08	4.66141e-07	up	Laptm5	lysosomal-associated protein transmembrane 5 [Source:MGI Symbol;Acc:MGI:108046]	GO:0016020;GO:0016021;GO:0006810;GO:0005887;GO:0005764;GO:0005765	K12387-ko04142 Lysosome	-
ENSMUSG00000028583	5.4782	1.51058	1.8586	2.89442e-11	1.24723e-09	up	Pdpn	podoplanin [Source:MGI Symbol;Acc:MGI:103098]	GO:0016020;GO:0016021;GO:0009897;GO:0005886;GO:0007275;GO:0016337;GO:0042995;GO:0007155;GO:0008360;GO:0035239;GO:0008283;GO:0001726;GO:0030027;GO:0030324;GO:0048286;GO:0007165;GO:0031528;GO:0000902;GO:0030175;GO:0031527;GO:2000045;GO:0005102;GO:0030335;GO:0032587;GO:0031258;GO:0061032;GO:0006693;GO:0001946;GO:0051272	-	-
ENSMUSG00000020131	0.93213	5.06448	-2.44181	3.75842e-07	6.19446e-06	down	Pcsk4	proprotein convertase subtilisin/kexin type 4 [Source:MGI Symbol;Acc:MGI:97514]	GO:0016787;GO:0008233;GO:0006508;GO:0004252;GO:0008236;GO:0016020;GO:0031410;GO:0016485;GO:0009566;GO:0048240;GO:0001669;GO:0002080;GO:0007339;GO:0005788;GO:0007340;GO:0032455;GO:0022414	-	KOG3525-Subtilisin-like proprotein convertase[O]
ENSMUSG00000005397	23.5386	10.9109	1.10926	2.07913e-05	0.000202196	up	Nid1	nidogen 1 [Source:MGI Symbol;Acc:MGI:97342]	GO:0071944;GO:0005509;GO:0005515;GO:0005578;GO:0005576;GO:0070062;GO:0031012;GO:0007160;GO:0007155;GO:0005604;GO:0030198;GO:0005605;GO:0005615;GO:0005518;GO:0010811;GO:0050840;GO:0043236;GO:0043394;GO:0022617;GO:0043237;GO:0032836	-	KOG1214-Nidogen and related basement membrane protein proteins[MW]
ENSMUSG00000098488	1.20067	11.9052	-3.30968	2.60639e-29	2.26962e-26	down	Pla2g4b	phospholipase A2, group IVB (cytosolic) [Source:MGI Symbol;Acc:MGI:2384819]	GO:0046872;GO:0016787;GO:0005737;GO:0008152;GO:0006629;GO:0016042;GO:0009395;GO:0004623;GO:0004620	-	-
ENSMUSG00000058997	7.29268	14.5994	-1.00139	0.00038545	0.00241111	down	Vwa8	von Willebrand factor A domain containing 8 [Source:MGI Symbol;Acc:MGI:1919008]	GO:0005524;GO:0003674;GO:0008150;GO:0000166;GO:0005576;GO:0016887;GO:0005739	-	-
ENSMUSG00000034349	2.97456	7.3634	-1.30769	0.00912274	0.0327363	down	Smc4	structural maintenance of chromosomes 4 [Source:MGI Symbol;Acc:MGI:1917349]	GO:0005524;GO:0005634;GO:0005829;GO:0005737;GO:0000166;GO:0005694;GO:0046982;GO:0051276;GO:0016607;GO:0007049;GO:0030261;GO:0051301;GO:0005515;GO:0007076;GO:0000796;GO:0010032;GO:0045132;GO:0051383	K06675-ko04111 Cell cycle - yeast	KOG0996-Structural maintenance of chromosome protein 4 (chromosome condensation complex Condensin, subunit C)[BD]
ENSMUSG00000098974	69.7983	382.364	-2.45369	1.53151e-14	1.35051e-12	down	Gm27505	predicted gene, 27505 [Source:MGI Symbol;Acc:MGI:5530887]	-	-	-
ENSMUSG00000095098	50.8418	12.3497	2.04153	5.11169e-11	2.08244e-09	up	Ccdc85b	coiled-coil domain containing 85B [Source:MGI Symbol;Acc:MGI:2147607]	GO:0005634;GO:0005737;GO:0006355;GO:0006351;GO:0005856;GO:0045892;GO:0005813;GO:0030308;GO:0005815;GO:0005515;GO:0030154;GO:0040008;GO:0045599	-	KOG3819-Uncharacterized conserved proteins (Hepatitis delta antigen-interacting protein A)[S]
ENSMUSG00000083195	1.05063	6.36224	-2.59828	0.00255923	0.011602	down	Gm13567	predicted gene 13567 [Source:MGI Symbol;Acc:MGI:3649435]	-	-	-
ENSMUSG00000015697	2.91782	8.12717	-1.47786	8.96255e-08	1.75218e-06	down	Setdb1	SET domain, bifurcated 1 [Source:MGI Symbol;Acc:MGI:1934229]	GO:0005634;GO:0016740;GO:0008270;GO:0003677;GO:0005694;GO:0008168;GO:0018024;GO:0032259;GO:0034968;GO:0003682;GO:1990841;GO:0007265;GO:0033273;GO:0045471;GO:0090309;GO:0005654;GO:0005829;GO:0005886;GO:0043231	-	KOG1141-Predicted histone methyl transferase[B]
ENSMUSG00000000605	4.70109	14.7811	-1.65268	0.00357767	0.0153468	down	Clcn4	chloride channel, voltage-sensitive 4 [Source:MGI Symbol;Acc:MGI:104571]	GO:0055085;GO:0016020;GO:0016021;GO:0006810;GO:0006811;GO:0005216;GO:0000166;GO:0005524;GO:0006821;GO:0005783;GO:0005789;GO:0005768;GO:0005247;GO:1903959;GO:0031902;GO:0015297;GO:0005887;GO:0031901;GO:1902476;GO:0005254;GO:0034220	-	KOG0475-Cl- channel CLC-3 and related proteins (CLC superfamily)[P]
ENSMUSG00000000600	3.19486	9.27343	-1.53735	8.94669e-06	9.81506e-05	down	Krit1	KRIT1, ankyrin repeat containing [Source:MGI Symbol;Acc:MGI:1930618]	GO:0016020;GO:0005615;GO:0005886;GO:0043234;GO:0005515;GO:0005737;GO:0030054;GO:0005856;GO:0005911;GO:0005874;GO:0050790;GO:0032403;GO:0008017;GO:0005546;GO:0016525;GO:0001525;GO:0001937;GO:0010596;GO:0045454;GO:2000114;GO:2000352;GO:0032092;GO:0030695	K17705-ko04015 Rap1 signaling pathway;ko04212 Longevity regulating pathway - worm	KOG4335-FERM domain-containing protein KRIT1[T]
ENSMUSG00000060149	2.83569	9.1359	-1.68785	1.56576e-05	0.000159003	down	BC002059	cDNA sequence BC002059 [Source:MGI Symbol;Acc:MGI:2384864]	-	-	-
ENSMUSG00000025511	45.7977	20.9556	1.12794	7.22924e-07	1.1028e-05	up	Tspan4	tetraspanin 4 [Source:MGI Symbol;Acc:MGI:1928097]	GO:0016020;GO:0016021;GO:0003823;GO:0005515;GO:0005925;GO:0005886;GO:0005887;GO:0007166;GO:0006461;GO:0031982;GO:0005178	-	KOG3882-Tetraspanin family integral membrane protein[R]
ENSMUSG00000025510	71.3017	22.9661	1.63443	2.41288e-07	4.19525e-06	up	Cd151	CD151 antigen [Source:MGI Symbol;Acc:MGI:1096360]	GO:0016020;GO:0016021;GO:0005925;GO:0016477;GO:0005887;GO:0005604;GO:0007166;GO:0005178;GO:0042098	-	KOG3882-Tetraspanin family integral membrane protein[R]
ENSMUSG00000067653	78.9044	20.8414	1.92065	3.04307e-08	6.80183e-07	up	Ankrd23	ankyrin repeat domain 23 [Source:MGI Symbol;Acc:MGI:1925571]	GO:0005634;GO:0005654;GO:0005829;GO:0031674;GO:0031432;GO:0009612;GO:0014704;GO:0015629;GO:0030016;GO:0006631;GO:0035994;GO:0060297	-	KOG0504-FOG: Ankyrin repeat[R]
ENSMUSG00000021375	3.82674	8.14378	-1.08958	1.93514e-05	0.000190139	down	Kif13a	kinesin family member 13A [Source:MGI Symbol;Acc:MGI:1098264]	GO:0005524;GO:0007018;GO:0000166;GO:0008017;GO:0003774;GO:0003777;GO:0072383;GO:0000910;GO:0006886;GO:0008333;GO:0032438;GO:0035459;GO:0005813;GO:0010008;GO:0030496	-	-
ENSMUSG00000038838	7.16615	15.6925	-1.13081	0.00169724	0.00836964	down	Vars2	valyl-tRNA synthetase 2, mitochondrial [Source:MGI Symbol;Acc:MGI:1916165]	GO:0005524;GO:0000166;GO:0006412;GO:0005739;GO:0004812;GO:0006418;GO:0016874;GO:0002161;GO:0006450;GO:0004832;GO:0006438	K01873-ko00970 Aminoacyl-tRNA biosynthesis	KOG0432-Valyl-tRNA synthetase[J]
ENSMUSG00000053093	66.0761	198.749	-1.58875	0.00236993	0.010924	down	Myh7	myosin, heavy polypeptide 7, cardiac muscle, beta [Source:MGI Symbol;Acc:MGI:2155600]	GO:0005524;GO:0005737;GO:0000166;GO:0003779;GO:0005516;GO:0003774;GO:0016459;GO:0030018;GO:0001725;GO:0006941;GO:0007512;GO:0032982;GO:0006936;GO:0060048;GO:0046034;GO:0030016;GO:0003009;GO:0055010;GO:0002027;GO:0016887;GO:0002026;GO:0014883;GO:0014898;GO:0000146;GO:0030049;GO:0030898;GO:0014728;GO:0031449;GO:0051015	K17751-ko04530 Tight junction;ko04260 Cardiac muscle contraction;ko04261 Adrenergic signaling in cardiomyocytes;ko05416 Viral myocarditis	KOG0161-Myosin class II heavy chain[Z]
ENSMUSG00000070315	3.92155	12.6316	-1.68754	0.000162851	0.00117198	down	4930581F22Rik	RIKEN cDNA 4930581F22 gene [Source:MGI Symbol;Acc:MGI:1926184]	-	-	-
ENSMUSG00000022884	23.7313	57.1041	-1.26681	1.31153e-07	2.44728e-06	down	Eif4a2	eukaryotic translation initiation factor 4A2 [Source:MGI Symbol;Acc:MGI:106906]	GO:0005524;GO:0016787;GO:0003676;GO:0048471;GO:0000166;GO:0003723;GO:0006412;GO:0003743;GO:0006413;GO:0004386;GO:0004004;GO:0010501;GO:0010468;GO:0016887;GO:1900260	K03257-ko03013 RNA transport	KOG0327-Translation initiation factor 4F, helicase subunit (eIF-4A) and related helicases[J]
ENSMUSG00000036528	2.62087	7.30894	-1.47962	3.12198e-05	0.000287294	down	Ppfibp2	PTPRF interacting protein, binding protein 2 (liprin beta 2) [Source:MGI Symbol;Acc:MGI:894649]	GO:0005615	-	KOG1899-LAR transmembrane tyrosine phosphatase-interacting protein liprin[R]
ENSMUSG00000036529	11.6685	25.9241	-1.15167	0.00179436	0.00876176	down	Sbf1	SET binding factor 1 [Source:MGI Symbol;Acc:MGI:1925230]	GO:0005575;GO:0005634;GO:0043547;GO:0007283;GO:0005085;GO:0043087;GO:0043086;GO:0017112;GO:0019208;GO:0001558;GO:0001691	-	KOG1090-Predicted dual-specificity phosphatase[R]
ENSMUSG00000071042	4.46746	10.0749	-1.17324	0.00938351	0.0334881	down	Rasgrp3	RAS, guanyl releasing protein 3 [Source:MGI Symbol;Acc:MGI:3028579]	GO:0046872;GO:0005509;GO:0048471;GO:0005737;GO:0005096;GO:0043547;GO:0035556;GO:0005085;GO:0007264;GO:0043087;GO:0017016;GO:0007265;GO:0005088;GO:0032045;GO:0019900	K12362-ko04014 Ras signaling pathway;ko04015 Rap1 signaling pathway;ko04010 MAPK signaling pathway;ko04662 B cell receptor signaling pathway;ko05200 Pathways in cancer	-
ENSMUSG00000049295	9.6422	20.3326	-1.07636	0.000688281	0.00394235	down	Zfp219	zinc finger protein 219 [Source:MGI Symbol;Acc:MGI:1917140]	GO:0003676;GO:0005634;GO:0007165;GO:0000978;GO:0006351;GO:0003677;GO:0000122;GO:0045892;GO:0006355;GO:0001078;GO:0007275;GO:0043565;GO:0044212;GO:0006366;GO:0003700	-	KOG1721-FOG: Zn-finger[R]
ENSMUSG00000038058	6.58339	13.6048	-1.04721	0.000892849	0.00489498	down	Nod1	nucleotide-binding oligomerization domain containing 1 [Source:MGI Symbol;Acc:MGI:1341839]	GO:0016020;GO:0005886;GO:0005515;GO:0005737;GO:0000166;GO:0005524;GO:0042803;GO:0042981;GO:0002376;GO:0045087;GO:0035556;GO:0042742;GO:0050830;GO:0006915;GO:0016323;GO:0043280;GO:0042802;GO:0006952;GO:0016045;GO:0006919;GO:0032760;GO:0050700;GO:0032755;GO:0032874;GO:0046330;GO:0016324;GO:0043123;GO:0070374;GO:0051092;GO:1901224;GO:0002606;GO:0071225;GO:1904417;GO:0042228;GO:0010942;GO:0032731;GO:…	K08727-ko04621 NOD-like receptor signaling pathway;ko05120 Epithelial cell signaling in Helicobacter pylori infection;ko05131 Shigellosis;ko05133 Pertussis	KOG4308-LRR-containing protein[S]
ENSMUSG00000038056	1.65368	7.73435	-2.2256	6.08004e-18	9.69975e-16	down	Kmt2c	lysine (K)-specific methyltransferase 2C [Source:MGI Symbol;Acc:MGI:2444959]	GO:0005634;GO:0016740;GO:0008168;GO:0032259;GO:0006355;GO:0008270;GO:0046872;GO:0018024;GO:0034968;GO:0051568;GO:0003723;GO:0042800;GO:0035097;GO:0044666	-	-
ENSMUSG00000035181	2.46196	6.29431	-1.35424	0.00872432	0.0315996	down	Heatr5a	HEAT repeat containing 5A [Source:MGI Symbol;Acc:MGI:2444133]	GO:0003674;GO:0008150;GO:0005575	-	KOG1822-Uncharacterized conserved protein[S]
ENSMUSG00000024012	57.4778	27.571	1.05986	1.34404e-07	2.49904e-06	up	Mtch1	mitochondrial carrier 1 [Source:MGI Symbol;Acc:MGI:1929261]	GO:0016020;GO:0016021;GO:0006810;GO:0005739;GO:0005743;GO:0006915;GO:0006919;GO:0043065	-	KOG2745-Mitochondrial carrier protein[R]
ENSMUSG00000024011	55.73	19.4217	1.52079	7.21237e-10	2.28381e-08	up	Pi16	peptidase inhibitor 16 [Source:MGI Symbol;Acc:MGI:1921366]	GO:0005576;GO:0070062	-	-
ENSMUSG00000024014	3.08761	7.50558	-1.28147	3.12489e-08	6.96237e-07	down	Pim1	proviral integration site 1 [Source:MGI Symbol;Acc:MGI:97584]	GO:0004672;GO:0005524;GO:0006468;GO:0000166;GO:0043066;GO:0004674;GO:0008134;GO:0030145;GO:0043024;GO:0008283;GO:0030212;GO:0043433;GO:0046777;GO:0060045;GO:0070561;GO:1905062;GO:0005634;GO:0005730;GO:0005737;GO:0005829	K04702-ko04630 Jak-STAT signaling pathway;ko05206 MicroRNAs in cancer;ko05221 Acute myeloid leukemia;ko04933 AGE-RAGE signaling pathway in diabetic complications	KOG0583-Serine/threonine protein kinase[T]
ENSMUSG00000040648	3.35351	38.5951	-3.52468	4.12771e-26	2.97466e-23	down	Ppip5k2	diphosphoinositol pentakisphosphate kinase 2 [Source:MGI Symbol;Acc:MGI:2142810]	GO:0016740;GO:0005829;GO:0005737;GO:0000166;GO:0005524;GO:0016301;GO:0016310;GO:0016311;GO:0003993;GO:0000827;GO:0000828;GO:0000829;GO:0000832;GO:0033857;GO:0052723;GO:0052724;GO:0006020;GO:0032958	K13024-ko04070 Phosphatidylinositol signaling system	KOG1057-Arp2/3 complex-interacting protein VIP1/Asp1, involved in regulation of actin cytoskeleton[Z]
ENSMUSG00000000881	1.68054	6.39215	-1.92738	0.000472995	0.00286941	down	Dlg3	discs, large homolog 3 (Drosophila) [Source:MGI Symbol;Acc:MGI:1888986]	GO:0005615;GO:0005515;GO:0005737;GO:0005886;GO:0005911;GO:0010923;GO:0005923;GO:0031625;GO:0019902;GO:0001736;GO:0007399;GO:0019900;GO:0007268;GO:0046037;GO:0046710;GO:0045197;GO:0032281;GO:0016323;GO:0004385;GO:0008022;GO:0019903;GO:0019904;GO:0030165;GO:0035255;GO:0043113;GO:0097120;GO:0014069;GO:0030426;GO:0043025;GO:0043198;GO:0045202;GO:0045211	-	KOG0708-Membrane-associated guanylate kinase MAGUK (contains PDZ, SH3, HOOK and GUK domains)[F]
ENSMUSG00000061410	4.20904	9.7109	-1.20611	2.49402e-06	3.2274e-05	down	Zcchc14	zinc finger, CCHC domain containing 14 [Source:MGI Symbol;Acc:MGI:2159407]	GO:0008270;GO:0046872;GO:0003674;GO:0008150;GO:0005575;GO:0003676;GO:0035091	-	KOG3791-Predicted RNA-binding protein involved in translational regulation[JT]
ENSMUSG00000002109	1.84281	8.46095	-2.19891	9.6713e-11	3.66825e-09	down	Ddb2	damage specific DNA binding protein 2 [Source:MGI Symbol;Acc:MGI:1355314]	GO:0005634;GO:0006281;GO:0003684;GO:0080008;GO:0003677;GO:0005654;GO:0043234;GO:0030054;GO:0006974;GO:0016567;GO:0035518;GO:0070914;GO:0031465;GO:0004842;GO:0051865;GO:0000209;GO:0006290;GO:0009411;GO:0032403	K10140-ko04120 Ubiquitin mediated proteolysis;ko03420 Nucleotide excision repair;ko04115 p53 signaling pathway;ko05161 Hepatitis B	KOG4328-WD40 protein[S]
ENSMUSG00000022297	2.90167	6.24234	-1.1052	0.00719159	0.0270513	down	Fzd6	frizzled class receptor 6 [Source:MGI Symbol;Acc:MGI:108474]	GO:0016020;GO:0016021;GO:0005886;GO:0005515;GO:0030659;GO:0031410;GO:0004871;GO:0004930;GO:0007165;GO:0007186;GO:0007275;GO:0016055;GO:0004888;GO:0007166;GO:0009986;GO:0042472;GO:0042813;GO:0045177;GO:0007399;GO:0001843;GO:0060071;GO:0031625;GO:0016324;GO:0090090;GO:0001942;GO:0017147;GO:0001736;GO:0030901;GO:0043433;GO:0048105;GO:0030168;GO:0016327;GO:0035880;GO:0033278;GO:0035567	K02376-ko04310 Wnt signaling pathway;ko04390 Hippo signaling pathway;ko04150 mTOR signaling pathway;ko04550 Signaling pathways regulating pluripotency of stem cells;ko04916 Melanogenesis;ko05200 Pathways in cancer;ko05205 Proteoglycans in cancer;ko05217 Basal cell carcinoma;ko05224 Breast cancer;ko05166 HTLV-I infection	KOG3577-Smoothened and related G-protein-coupled receptors[T]
ENSMUSG00000095042	168.871	73.0421	1.20912	6.38302e-05	0.000521701	up	Gm12537	predicted gene 12537 [Source:MGI Symbol;Acc:MGI:3650720]	-	-	-
ENSMUSG00000015714	21.9554	44.3512	-1.0144	0.00212593	0.010009	down	Cers2	ceramide synthase 2 [Source:MGI Symbol;Acc:MGI:1924143]	GO:0016020;GO:0016021;GO:0003677;GO:0005634;GO:0005783;GO:0006629;GO:0005789;GO:0031965;GO:0030148;GO:0046513;GO:0050291;GO:0048681;GO:1900148;GO:1905045	K04710-ko00600 Sphingolipid metabolism;ko04071 Sphingolipid signaling pathway	KOG1607-Protein transporter of the TRAM (translocating chain-associating membrane) superfamily[U]
ENSMUSG00000054874	6.41579	14.7242	-1.19849	0.00114644	0.00602907	down	Pcnx3	pecanex homolog 3 [Source:MGI Symbol;Acc:MGI:1861733]	GO:0016020;GO:0016021;GO:0003674;GO:0008150;GO:0005575	-	KOG3604-Pecanex[S]
ENSMUSG00000063838	9.41387	4.44562	1.0824	0.000307118	0.00198652	up	1700027J19Rik	CDC42 effector protein (Rho GTPase binding) 5 [Source:MGI Symbol;Acc:MGI:1929745]	GO:0016020;GO:0005515;GO:0005737;GO:0043547;GO:0005886;GO:0005856;GO:0012505;GO:0007266;GO:0005096;GO:0008360;GO:0007254;GO:0030838;GO:0017049;GO:0031274	-	-
ENSMUSG00000051427	2.11967	7.35092	-1.79408	8.01716e-13	4.81467e-11	down	Ccdc157	coiled-coil domain containing 157 [Source:MGI Symbol;Acc:MGI:3041210]	GO:0003674;GO:0008150;GO:0005575	-	-
ENSMUSG00000090086	3.59709	20.9516	-2.54216	2.75541e-10	9.44022e-09	down	AI480526	expressed sequence AI480526 [Source:MGI Symbol;Acc:MGI:2140910]	-	-	-
ENSMUSG00000025491	8.87353	3.91936	1.17889	1.24657e-05	0.000130981	up	Ifitm1	interferon induced transmembrane protein 1 [Source:MGI Symbol;Acc:MGI:1915963]	GO:0016020;GO:0016021;GO:0003674;GO:0005886;GO:0005575;GO:0009607;GO:0051607;GO:0002376;GO:0045087;GO:0009952;GO:0008285;GO:0001756;GO:0009615;GO:0030336;GO:0035455;GO:0035456;GO:0001503;GO:0045669;GO:0034341;GO:0045071;GO:0046597	K19831-ko04662 B cell receptor signaling pathway	-
ENSMUSG00000035967	5.73535	21.2934	-1.89245	6.16092e-10	1.97178e-08	down	Ints6l	integrator complex subunit 6 like [Source:MGI Symbol;Acc:MGI:2442593]	GO:0003674;GO:0008150;GO:0005575	-	KOG3768-DEAD box RNA helicase[R]
ENSMUSG00000021559	2.24718	7.83281	-1.80141	4.35003e-18	7.15838e-16	down	Dapk1	death associated protein kinase 1 [Source:MGI Symbol;Acc:MGI:1916885]	GO:0004672;GO:0005524;GO:0006468;GO:0016740;GO:0007165;GO:0005515;GO:0005737;GO:0000166;GO:0005886;GO:0016301;GO:0016310;GO:0004674;GO:0005525;GO:0035556;GO:0005516;GO:0071346;GO:0006915;GO:0043280;GO:0042802;GO:0005829;GO:0043066;GO:0017148;GO:0046777;GO:0015629;GO:1902042;GO:0006417;GO:0017075;GO:0097190;GO:0010508;GO:0008625;GO:0004683;GO:0071447;GO:2000310;GO:0097192	-	-
ENSMUSG00000060586	78.8198	22.4424	1.81233	2.46648e-09	7.02276e-08	up	H2-Eb1	histocompatibility 2, class II antigen E beta [Source:MGI Symbol;Acc:MGI:95901]	GO:0016020;GO:0016021;GO:0006955;GO:0002376;GO:0019882;GO:0002504;GO:0042613	K06752-ko04514 Cell adhesion molecules (CAMs);ko04145 Phagosome;ko04612 Antigen processing and presentation;ko04672 Intestinal immune network for IgA production;ko05310 Asthma;ko05322 Systemic lupus erythematosus;ko05323 Rheumatoid arthritis;ko05320 Autoimmune thyroid disease;ko05321 Inflammatiory bowel disease (IBD);ko05330 Allograft rejection;ko05332 Graft-versus-host disease;ko05416 Viral myoc…	-
ENSMUSG00000053119	17.1492	8.53478	1.00671	1.30143e-13	9.25125e-12	up	Chmp3	charged multivesicular body protein 3 [Source:MGI Symbol;Acc:MGI:1913950]	GO:0016020;GO:0006810;GO:0015031;GO:0005737;GO:0042803;GO:0005886;GO:0031410;GO:0070062;GO:2000641;GO:0005622;GO:0005768;GO:0007034;GO:0005829;GO:0007049;GO:0051301;GO:0005770;GO:0031902;GO:0051258;GO:0010824;GO:1902187;GO:1990381;GO:0031210;GO:0051291;GO:0000920;GO:0039702;GO:0000815;GO:0050792;GO:1902188;GO:0005546;GO:0008333;GO:0032467;GO:0051036;GO:0061763;GO:0005769;GO:0030496	K12193-ko04144 Endocytosis	KOG3229-Vacuolar sorting protein VPS24[U]
ENSMUSG00000054469	5.76911	13.2301	-1.1974	3.99466e-05	0.000350923	down	Lclat1	lysocardiolipin acyltransferase 1 [Source:MGI Symbol;Acc:MGI:2684937]	GO:0016020;GO:0016021;GO:0016740;GO:0005829;GO:0007275;GO:0008152;GO:0006629;GO:0005783;GO:0005789;GO:0016746;GO:0003841;GO:0008654;GO:0016024	K13513-ko00561 Glycerolipid metabolism;ko00564 Glycerophospholipid metabolism	KOG1505-Lysophosphatidic acid acyltransferase LPAAT and related acyltransferases[I]
ENSMUSG00000027257	36.1827	85.6122	-1.24252	0.000849396	0.00470239	down	Pacsin3	protein kinase C and casein kinase substrate in neurons 3 [Source:MGI Symbol;Acc:MGI:1891410]	GO:0016020;GO:0065009;GO:0005886;GO:0005829;GO:0005515;GO:0005737;GO:0016301;GO:0016310;GO:0070062;GO:0008289;GO:0008092;GO:0006897;GO:0097320;GO:0005768;GO:0051044;GO:0045806;GO:0019855;GO:0051926	-	KOG2856-Adaptor protein PACSIN[TUZ]
ENSMUSG00000033475	15.7883	7.62702	1.04967	0.000289259	0.00188896	up	Tomm6	translocase of outer mitochondrial membrane 6 homolog (yeast) [Source:MGI Symbol;Acc:MGI:1913369]	GO:0016020;GO:0003674;GO:0006810;GO:0015031;GO:0005739;GO:0005742;GO:0005741	-	-
ENSMUSG00000033478	2.23488	5.71109	-1.35357	1.83451e-06	2.4792e-05	down	Fam160b1	family with sequence similarity 160, member B1 [Source:MGI Symbol;Acc:MGI:2147545]	GO:0003674;GO:0008150;GO:0005575	-	-
ENSMUSG00000032637	8.45021	19.6371	-1.21652	0.000206908	0.00143708	down	Atxn2l	ataxin 2-like [Source:MGI Symbol;Acc:MGI:2446242]	GO:0016020;GO:0005634;GO:0005829;GO:0005737;GO:0003723;GO:0016607;GO:0045296;GO:0010494;GO:0034063;GO:0010603	-	KOG2375-Protein interacting with poly(A)-binding protein[A]
ENSMUSG00000037573	3.3645	11.2587	-1.74258	1.96024e-10	7.02693e-09	down	Tob1	transducer of ErbB-2.1 [Source:MGI Symbol;Acc:MGI:1349721]	GO:0005634;GO:0005515;GO:0005737;GO:0008285;GO:1903507;GO:0030971;GO:0046332;GO:0007184;GO:0017148;GO:0030514;GO:0003714;GO:0045668;GO:0030014;GO:0060213;GO:1900153;GO:0060212	K14443-ko03018 RNA degradation	KOG4006-Anti-proliferation factor BTG1/TOB[TR]
ENSMUSG00000026126	11.589	5.00315	1.21185	0.000906893	0.00496026	up	Ptpn18	protein tyrosine phosphatase, non-receptor type 18 [Source:MGI Symbol;Acc:MGI:108410]	GO:0016787;GO:0005634;GO:0005515;GO:0005737;GO:0004721;GO:0004725;GO:0016791;GO:0006470;GO:0016311;GO:0035335;GO:0004726	-	KOG0789-Protein tyrosine phosphatase[T]
ENSMUSG00000024423	2.5001	9.54451	-1.93269	1.4544e-10	5.33255e-09	down	Impact	impact, RWD domain protein [Source:MGI Symbol;Acc:MGI:1098233]	GO:0005515;GO:0005737;GO:0003779;GO:0043022;GO:0001933;GO:0007399;GO:0030154;GO:0000122;GO:0034198;GO:0042149;GO:0070301;GO:0006417;GO:1990253;GO:0005844;GO:0006446;GO:0031333;GO:0031953;GO:0045666;GO:0060548;GO:0060733;GO:0071264;GO:0071468;GO:0071494;GO:0072755;GO:0097201;GO:1990138	-	KOG3299-Uncharacterized conserved protein[S]
ENSMUSG00000034173	51.4443	23.5668	1.12625	0.000702248	0.00400444	up	Zbed5	zinc finger, BED type containing 5 [Source:MGI Symbol;Acc:MGI:1919220]	GO:0008150;GO:0003676;GO:0003677;GO:0005739;GO:0006357;GO:0000981;GO:0005654	-	-
ENSMUSG00000078515	2.35431	5.22943	-1.15135	1.89318e-08	4.41581e-07	down	Ddi2	DNA-damage inducible protein 2 [Source:MGI Symbol;Acc:MGI:1917244]	GO:0005654;GO:0005829;GO:0006508;GO:0004190;GO:0016020;GO:0065009;GO:0005794;GO:0005886;GO:0005634;GO:0005515;GO:0006355;GO:0006351;GO:0030054;GO:0005903;GO:0050892;GO:0051051;GO:0008200	-	KOG0012-DNA damage inducible protein[L]
ENSMUSG00000023150	55.9059	256.769	-2.1994	7.89502e-15	7.33324e-13	down	Ivns1abp	influenza virus NS1A binding protein [Source:MGI Symbol;Acc:MGI:2152389]	GO:0005634;GO:0005829;GO:0005515;GO:0005737;GO:0015629;GO:0005856;GO:2001243	K15046-ko05164 Influenza A	KOG4441-Proteins containing BTB/POZ and Kelch domains, involved in regulatory/signal transduction processes[TR]
ENSMUSG00000047767	5.52103	16.2076	-1.55366	9.74378e-07	1.42249e-05	down	Atg16l2	autophagy related 16-like 2 (S. cerevisiae) [Source:MGI Symbol;Acc:MGI:1920933]	GO:0003674;GO:0005654;GO:0006810;GO:0006914;GO:0015031;GO:0005737;GO:0000045;GO:0039689;GO:0000421	-	-
ENSMUSG00000027751	4.93989	15.1001	-1.61201	5.92388e-08	1.21614e-06	down	Supt20	suppressor of Ty 20 [Source:MGI Symbol;Acc:MGI:1929651]	GO:0003712;GO:0000124;GO:0007275;GO:0007369;GO:0035948	-	-
ENSMUSG00000027750	340.171	24.8019	3.77774	3.07571e-07	5.21748e-06	up	Postn	periostin, osteoblast specific factor [Source:MGI Symbol;Acc:MGI:1926321]	GO:0005794;GO:0046872;GO:0005578;GO:0005576;GO:0031012;GO:0007155;GO:0008201;GO:0005802;GO:0030198;GO:0005615;GO:0008593;GO:0009888;GO:0071307;GO:0001666;GO:0001953;GO:0003073;GO:0009612;GO:0014850;GO:0014911;GO:0032355;GO:0042060;GO:0044344;GO:0071356;GO:0071560;GO:1900025;GO:1904209;GO:1990138;GO:1990523;GO:0005737;GO:0031594	-	KOG1437-Fasciclin and related adhesion glycoproteins[MW]
ENSMUSG00000082424	129.002	54.9583	1.23099	5.31881e-05	0.000447675	up	Gm13292	predicted gene 13292 [Source:MGI Symbol;Acc:MGI:3649470]	-	-	-
ENSMUSG00000025860	2.91378	6.43425	-1.14288	0.0030854	0.0135696	down	Xiap	X-linked inhibitor of apoptosis [Source:MGI Symbol;Acc:MGI:107572]	GO:0016740;GO:0008270;GO:0046872;GO:0005634;GO:0005737;GO:0016567;GO:0016055;GO:0043066;GO:0004842;GO:0051402;GO:0006915;GO:1990001;GO:0042802;GO:0005515;GO:0090263;GO:0043027;GO:0061630;GO:0031398;GO:0043154;GO:1902530	K04725-ko04120 Ubiquitin mediated proteolysis;ko04064 NF-kappa B signaling pathway;ko04210 Apoptosis;ko04214 Apoptosis - fly;ko04215 Apoptosis - multiple species;ko04510 Focal adhesion;ko05200 Pathways in cancer;ko05222 Small cell lung cancer;ko05166 HTLV-I infection;ko05145 Toxoplasmosis;ko01524 Platinum drug resistance	KOG1101-Apoptosis inhibitor IAP1 and related BIR domain proteins[DR]
ENSMUSG00000072647	1.43011	5.77819	-2.0145	7.89661e-09	1.97642e-07	down	Adam1a	a disintegrin and metallopeptidase domain 1a [Source:MGI Symbol;Acc:MGI:2429504]	GO:0016020;GO:0016021;GO:0046872;GO:0016787;GO:0005515;GO:0008233;GO:0006508;GO:0008237;GO:0004222;GO:0045121;GO:0007339;GO:0007342	-	KOG3607-Meltrins, fertilins and related Zn-dependent metalloproteinases of the ADAMs family[O]
ENSMUSG00000025137	18.9587	50.8017	-1.42202	0.000112925	0.00085107	down	Pcyt2	phosphate cytidylyltransferase 2, ethanolamine [Source:MGI Symbol;Acc:MGI:1915921]	GO:0016740;GO:0003824;GO:0009058;GO:0006629;GO:0016779;GO:0008654;GO:0006646;GO:0004306	K00967-ko00564 Glycerophospholipid metabolism;ko00440 Phosphonate and phosphinate metabolism	KOG2803-Choline phosphate cytidylyltransferase/Predicted CDP-ethanolamine synthase[I]
ENSMUSG00000024909	16.2015	6.39049	1.34213	6.86938e-11	2.72416e-09	up	Efemp2	epidermal growth factor-containing fibulin-like extracellular matrix protein 2 [Source:MGI Symbol;Acc:MGI:1891209]	GO:0005509;GO:0005576;GO:0070062;GO:0005578;GO:1903561;GO:0005615	-	-
ENSMUSG00000046402	28.6071	8.06185	1.82719	1.09253e-11	5.15412e-10	up	Rbp1	retinol binding protein 1, cellular [Source:MGI Symbol;Acc:MGI:97876]	GO:0005215;GO:0006810;GO:0005654;GO:0005829;GO:0005737;GO:0008289;GO:0005501;GO:0042573;GO:0042572;GO:0030852;GO:0016918;GO:0019841;GO:0002138;GO:0006776;GO:0033189;GO:0044297	-	KOG4015-Fatty acid-binding protein FABP[I]
ENSMUSG00000053702	8.48593	19.1022	-1.17059	0.000178216	0.00126499	down	Nebl	nebulette [Source:MGI Symbol;Acc:MGI:1921353]	GO:0008270;GO:0046872;GO:0005737;GO:0003779;GO:0008092;GO:0071691;GO:0001725;GO:0030018	-	KOG1702-Nebulin repeat protein[Z]
ENSMUSG00000049115	3.84607	12.3295	-1.68066	0.000126034	0.000937363	down	Agtr1a	angiotensin II receptor, type 1a [Source:MGI Symbol;Acc:MGI:87964]	GO:0016020;GO:0016021;GO:0005886;GO:0005737;GO:0007186;GO:0004871;GO:0004930;GO:0007165;GO:0046982;GO:0005768;GO:0007204;GO:0001822;GO:0007507;GO:0007266;GO:0005515;GO:0006954;GO:0001568;GO:0019229;GO:0008284;GO:0045777;GO:0019722;GO:0060326;GO:0038166;GO:0032270;GO:0034392;GO:0002018;GO:0042756;GO:0010873;GO:0031711;GO:0050715;GO:0051482;GO:0001596;GO:0001965;GO:0004945;GO:0017046;GO:0019901;GO:…	K04166-ko04020 Calcium signaling pathway;ko04072 Phospholipase D signaling pathway;ko04022 cGMP - PKG signaling pathway;ko04080 Neuroactive ligand-receptor interaction;ko04924 Renin secretion;ko04614 Renin-angiotensin system;ko04925 Aldosterone synthesis and secretion;ko04261 Adrenergic signaling in cardiomyocytes;ko04270 Vascular smooth muscle contraction;ko05200 Pathways in cancer;ko04933 AGE-R…	KOG3656-FOG: 7 transmembrane receptor[R]
ENSMUSG00000063558	3.66621	15.5917	-2.08841	1.5293e-19	3.36431e-17	down	Aox1	aldehyde oxidase 1 [Source:MGI Symbol;Acc:MGI:88035]	GO:0046872;GO:0009055;GO:0051536;GO:0055114;GO:0003824;GO:0005506;GO:0016614;GO:0050660;GO:0016491;GO:0051537;GO:0051287;GO:0043546;GO:0005829;GO:0016604;GO:0070062	K00157-ko00280 Valine, leucine and isoleucine degradation;ko00350 Tyrosine metabolism;ko00380 Tryptophan metabolism;ko00750 Vitamin B6 metabolism;ko00760 Nicotinate and nicotinamide metabolism;ko00830 Retinol metabolism;ko00982 Drug metabolism - cytochrome P450;ko04630 Jak-STAT signaling pathway	KOG0430-Xanthine dehydrogenase[F]
ENSMUSG00000032688	1.11385	6.69519	-2.58757	9.18198e-18	1.39054e-15	down	Malt1	MALT1 paracaspase [Source:MGI Symbol;Acc:MGI:2445027]	GO:0016787;GO:0005634;GO:0043234;GO:0005829;GO:0005515;GO:0005737;GO:0004197;GO:0008233;GO:0006508;GO:0016567;GO:0045087;GO:0005730;GO:0051092;GO:0042981;GO:0006915;GO:0048471;GO:0004842;GO:0050852;GO:0009620;GO:0043621;GO:0032743;GO:0001650;GO:0004871;GO:0043123;GO:0051259;GO:0050870;GO:0042098;GO:0042113;GO:0007250;GO:0019209;GO:0007249;GO:0002726;GO:0002020;GO:0050856;GO:0002237;GO:0038095;GO:…	-	-
ENSMUSG00000070733	3.65342	13.3105	-1.86525	5.30422e-09	1.37877e-07	down	Fryl	FRY like transcription coactivator [Source:MGI Symbol;Acc:MGI:1919563]	GO:0000902;GO:0031175;GO:0090527;GO:0005938;GO:0030427	-	-
ENSMUSG00000004043	2.0349	5.38792	-1.40477	1.41668e-06	1.97249e-05	down	Stat5a	signal transducer and activator of transcription 5A [Source:MGI Symbol;Acc:MGI:103036]	GO:0005634;GO:0003700;GO:0006355;GO:0003677;GO:0005654;GO:0007165;GO:0005829;GO:0005515;GO:0005737;GO:0006366;GO:0045944;GO:0004871;GO:0006351;GO:0043066;GO:0045954;GO:0019221;GO:0045931;GO:0006357;GO:0000979;GO:0001077;GO:0007565;GO:0040018;GO:0008284;GO:0007595;GO:0061180;GO:0071407;GO:0043434;GO:0071345;GO:0001779;GO:0030155;GO:0060740;GO:0043536;GO:0001228;GO:0007259;GO:0030879;GO:0045579;GO:…	K11223-ko04012 ErbB signaling pathway;ko04630 Jak-STAT signaling pathway;ko04917 Prolactin signaling pathway;ko05200 Pathways in cancer;ko05203 Viral carcinogenesis;ko05221 Acute myeloid leukemia;ko05220 Chronic myeloid leukemia;ko04933 AGE-RAGE signaling pathway in diabetic complications;ko05166 HTLV-I infection;ko05162 Measles;ko05161 Hepatitis B	KOG3667-STAT protein[KT]
ENSMUSG00000070730	4.28001	10.0802	-1.23584	0.000178847	0.00126819	down	Rmdn3	regulator of microtubule dynamics 3 [Source:MGI Symbol;Acc:MGI:1915059]	GO:0016020;GO:0016021;GO:0003674;GO:0005634;GO:0005737;GO:0005874;GO:0005856;GO:0005739;GO:0006915;GO:0006874;GO:0000922;GO:0030154;GO:0005819;GO:0031966;GO:0005741	-	-
ENSMUSG00000006576	26.2273	129.864	-2.30786	1.1527e-13	8.24033e-12	down	Slc4a3	solute carrier family 4 (anion exchanger), member 3 [Source:MGI Symbol;Acc:MGI:109350]	GO:0016020;GO:0016021;GO:0005215;GO:0006810;GO:0006811;GO:0005886;GO:0008509;GO:0006820;GO:0098656;GO:0055085;GO:0005452;GO:0015698;GO:0015297;GO:0005887;GO:0015301;GO:0015701;GO:0051453	-	KOG1172-Na+-independent Cl/HCO3 exchanger AE1 and related transporters (SLC4 family)[P]
ENSMUSG00000069792	32.4718	7.5276	2.10893	4.47314e-20	1.06232e-17	up	Wfdc17	WAP four-disulfide core domain 17 [Source:MGI Symbol;Acc:MGI:3649773]	GO:0005576;GO:0008150;GO:0005575;GO:0030414;GO:0010466;GO:0010951;GO:0004867	-	KOG4802-Adhesion-type protein [W]
ENSMUSG00000004865	5.91192	13.7206	-1.21465	1.0476e-05	0.000112634	down	Srpk1	serine/arginine-rich protein specific kinase 1 [Source:MGI Symbol;Acc:MGI:106908]	GO:0004672;GO:0005524;GO:0006468;GO:0016740;GO:0005634;GO:0005829;GO:0005737;GO:0000166;GO:0003723;GO:0005886;GO:0016301;GO:0016310;GO:0004674;GO:0035556;GO:0005783;GO:0000287;GO:0006397;GO:0008380;GO:0005515;GO:0030154;GO:0043231;GO:0016363;GO:0007059;GO:0045071;GO:0000245;GO:0045070;GO:0050684;GO:0005622	K15409-ko05168 Herpes simplex infection	KOG1290-Serine/threonine protein kinase[T]
ENSMUSG00000019432	28.8869	64.3717	-1.15601	0.000476578	0.00288528	down	Ddx39b	DEAD (Asp-Glu-Ala-Asp) box polypeptide 39B [Source:MGI Symbol;Acc:MGI:99240]	GO:0005524;GO:0016787;GO:0005634;GO:0003676;GO:0005737;GO:0006810;GO:0000166;GO:0003723;GO:0006397;GO:0008380;GO:0051028;GO:0016607;GO:0004386;GO:0042802;GO:0005681;GO:0006974;GO:0004004;GO:0000398;GO:0006406;GO:0046784;GO:0000346;GO:0008186;GO:0010501;GO:0010468;GO:0000245;GO:0016887;GO:0032786;GO:0043008;GO:0005687;GO:0017070;GO:0030621;GO:2000002;GO:0005688;GO:0032403;GO:0001889;GO:0045727;GO:…	K12812-ko03040 Spliceosome;ko03013 RNA transport;ko03015 mRNA surveillance pathway;ko05164 Influenza A	KOG0329-ATP-dependent RNA helicase[A]
ENSMUSG00000045302	13.2461	34.877	-1.39671	6.04726e-09	1.5488e-07	down	Preb	prolactin regulatory element binding [Source:MGI Symbol;Acc:MGI:1355326]	GO:0043547;GO:0016020;GO:0016021;GO:0003677;GO:0005634;GO:0006810;GO:0015031;GO:0006355;GO:0006351;GO:0005783;GO:0005789;GO:0005096;GO:0000139;GO:0003700;GO:0016192;GO:0070971;GO:0030176;GO:0006888;GO:0048208;GO:0009306;GO:0032527;GO:0005090;GO:0051020;GO:0003400	K14003-ko04141 Protein processing in endoplasmic reticulum	KOG0771-Prolactin regulatory element-binding protein/Protein transport protein SEC12p[U]
ENSMUSG00000040370	16.4046	6.43267	1.35061	0.000312048	0.00201095	up	Etfrf1	electron transfer flavoprotein regulatory factor 1 [Source:MGI Symbol;Acc:MGI:1914886]	GO:0003674;GO:0005739;GO:0022904	-	-
ENSMUSG00000041975	1.93112	5.36525	-1.47421	0.000103073	0.000785034	down	Mettl8	methyltransferase like 8 [Source:MGI Symbol;Acc:MGI:2385142]	GO:0016740;GO:0005634;GO:0005737;GO:0008168;GO:0032259;GO:0004402;GO:0007519;GO:0016573;GO:0045444	-	KOG2361-Predicted methyltransferase[R]
ENSMUSG00000050708	516.188	209.373	1.30182	8.92557e-07	1.32014e-05	up	Ftl1	ferritin light polypeptide 1 [Source:MGI Symbol;Acc:MGI:95589]	GO:0046872;GO:0005623;GO:0006879;GO:0008199;GO:0006826	K13625-ko04978 Mineral absorption	KOG2332-Ferritin[P]
ENSMUSG00000062604	3.67109	9.45637	-1.36508	0.00029732	0.00193032	down	Srpk2	serine/arginine-rich protein specific kinase 2 [Source:MGI Symbol;Acc:MGI:1201408]	GO:0004672;GO:0005524;GO:0006468;GO:0016301;GO:0016310;GO:0000287;GO:0003723;GO:0004674;GO:0000245;GO:0008284;GO:0008380;GO:0035556;GO:0045070;GO:0045071;GO:0005634;GO:0005654;GO:0005730;GO:0005737;GO:0005829	-	KOG1290-Serine/threonine protein kinase[T]
ENSMUSG00000047539	2.76835	5.87291	-1.08505	0.000230223	0.00156673	down	Fbxo28	F-box protein 28 [Source:MGI Symbol;Acc:MGI:1261890]	GO:0003674;GO:0008150;GO:0005694;GO:0000775;GO:0000776;GO:0000777	-	-
ENSMUSG00000097891	2.39754	5.39538	-1.17017	0.000864081	0.00476727	down	Gm3650	predicted gene 3650 [Source:MGI Symbol;Acc:MGI:3781826]	-	-	-
ENSMUSG00000033220	5.49455	1.82669	1.58877	4.82337e-12	2.48898e-10	up	Rac2	RAS-related C3 botulinum substrate 2 [Source:MGI Symbol;Acc:MGI:97846]	GO:0016020;GO:0005622;GO:0005829;GO:0005737;GO:0000166;GO:0005925;GO:0007264;GO:0007015;GO:0030027;GO:0070062;GO:0003924;GO:0005525;GO:0007186;GO:0045859;GO:0010592;GO:0008284;GO:1903955;GO:0005635;GO:0030036;GO:0006935;GO:0005884;GO:0090023;GO:1902622;GO:0030031;GO:0060263;GO:0019887;GO:0010810;GO:0042129;GO:0043304;GO:0045453;GO:0060753;GO:0071593	K07860-ko04014 Ras signaling pathway;ko04015 Rap1 signaling pathway;ko04010 MAPK signaling pathway;ko04310 Wnt signaling pathway;ko04370 VEGF signaling pathway;ko04071 Sphingolipid signaling pathway;ko04024 cAMP signaling pathway;ko04810 Regulation of actin cytoskeleton;ko04510 Focal adhesion;ko04520 Adherens junction;ko04650 Natural killer cell mediated cytotoxicity;ko04662 B cell receptor signa…	KOG0393-Ras-related small GTPase, Rho type[R]
ENSMUSG00000038507	9.07597	20.2631	-1.15873	0.000934322	0.0050903	down	Parp12	poly (ADP-ribose) polymerase family, member 12 [Source:MGI Symbol;Acc:MGI:2143990]	GO:0016740;GO:0046872;GO:0008150;GO:0005575;GO:0005634;GO:0003723;GO:0003950	-	-
ENSMUSG00000033487	2.33867	5.19401	-1.15116	0.00104994	0.00560905	down	Fndc3a	fibronectin type III domain containing 3A [Source:MGI Symbol;Acc:MGI:1196463]	GO:0016020;GO:0016021;GO:0000139;GO:0005794;GO:0005829;GO:0003723;GO:0031410;GO:0016337;GO:0009566;GO:0001669;GO:0007286;GO:0012506;GO:0060009	-	-
ENSMUSG00000048163	6.17131	2.16659	1.51015	1.86432e-06	2.51358e-05	up	Selplg	selectin, platelet (p-selectin) ligand [Source:MGI Symbol;Acc:MGI:106689]	GO:0016020;GO:0016021;GO:0030246;GO:0050900;GO:0050901;GO:0071354;GO:0001931;GO:0005886;GO:0044853	K06544-ko04514 Cell adhesion molecules (CAMs);ko05150 Staphylococcus aureus infection	-
ENSMUSG00000031153	8.95675	25.3841	-1.50288	1.38004e-08	3.29324e-07	down	Gripap1	GRIP1 associated protein 1 [Source:MGI Symbol;Acc:MGI:1859616]	GO:0005654;GO:0005829;GO:0043231;GO:0072562;GO:0005768;GO:0005769;GO:0005515;GO:0016020;GO:0098887;GO:1905244;GO:0098837	-	-
ENSMUSG00000031154	8.76597	19.9348	-1.1853	4.63598e-06	5.48006e-05	down	Otud5	OTU domain containing 5 [Source:MGI Symbol;Acc:MGI:1859615]	GO:0016787;GO:0005575;GO:0005515;GO:0008233;GO:0008234;GO:0006508;GO:0004843;GO:0016579;GO:0036459;GO:0071108;GO:1990380;GO:0070536;GO:0031647;GO:0043161;GO:0032496;GO:0043374;GO:0101005;GO:0072540;GO:0061578;GO:0072607;GO:0072619;GO:1905077;GO:2000316	K12655-ko04622 RIG-I-like receptor signaling pathway	KOG2605-OTU (ovarian tumor)-like cysteine protease[TO]
ENSMUSG00000029714	4.39519	14.0825	-1.6799	5.06458e-10	1.65124e-08	down	Gigyf1	GRB10 interacting GYF protein 1 [Source:MGI Symbol;Acc:MGI:1888677]	GO:0005575;GO:0005515;GO:0048009	-	KOG1862-GYF domain containing proteins[R]
ENSMUSG00000022529	2.90807	10.0666	-1.79145	8.42148e-06	9.32206e-05	down	Zfp263	zinc finger protein 263 [Source:MGI Symbol;Acc:MGI:1921370]	GO:0003700;GO:0006355;GO:0046872;GO:0005622;GO:0005634;GO:0003676;GO:0006351;GO:0003677;GO:0045892	-	KOG1721-FOG: Zn-finger[R]
ENSMUSG00000029718	92.7299	28.1785	1.71844	1.46321e-13	1.02273e-11	up	Pcolce	procollagen C-endopeptidase enhancer protein [Source:MGI Symbol;Acc:MGI:105099]	GO:0005615;GO:0008201;GO:0005576;GO:0070062;GO:0031012;GO:0005518;GO:0016504;GO:0010952;GO:0005581;GO:0006508	-	-
ENSMUSG00000042155	2.45028	6.12625	-1.32206	2.2855e-06	2.98529e-05	down	Klhl23	kelch-like 23 [Source:MGI Symbol;Acc:MGI:2683536]	GO:0016567;GO:0004842;GO:0031463	-	KOG4441-Proteins containing BTB/POZ and Kelch domains, involved in regulatory/signal transduction processes[TR]
ENSMUSG00000020674	11.7032	42.5015	-1.86061	3.89968e-10	1.29364e-08	down	Pxdn	peroxidasin [Source:MGI Symbol;Acc:MGI:1916925]	GO:0046872;GO:0005615;GO:0005578;GO:0055114;GO:0016491;GO:0020037;GO:0005576;GO:0070062;GO:0031012;GO:0004601;GO:0006979;GO:0098869;GO:0005783;GO:0030198;GO:0005201;GO:0042744	-	KOG2408-Peroxidase/oxygenase[R]
ENSMUSG00000069917	3126.95	1459.3	1.09948	4.4931e-08	9.62103e-07	up	Hba-a2	hemoglobin alpha, adult chain 2 [Source:MGI Symbol;Acc:MGI:96016]	GO:0046872;GO:0006810;GO:0005506;GO:0020037;GO:0016020;GO:0070062;GO:0098869;GO:0072562;GO:0001701;GO:0004601;GO:0005344;GO:0019825;GO:0015671;GO:0005833;GO:0031720;GO:0031838;GO:0048821;GO:0022627	K13822-ko05144 Malaria;ko05143 African trypanosomiasis	KOG3378-Globins and related hemoproteins[C]
ENSMUSG00000069919	3013.34	1339.08	1.17012	5.29926e-09	1.37877e-07	up	Hba-a1	hemoglobin alpha, adult chain 1 [Source:MGI Symbol;Acc:MGI:96015]	GO:0046872;GO:0006810;GO:0005506;GO:0020037;GO:0016020;GO:0070062;GO:0098869;GO:0072562;GO:0001701;GO:0004601;GO:0005344;GO:0019825;GO:0015671;GO:0005833;GO:0031720;GO:0031838;GO:0048821;GO:0022627	K13822-ko05144 Malaria;ko05143 African trypanosomiasis	KOG3378-Globins and related hemoproteins[C]
ENSMUSG00000027544	1.9507	8.93406	-2.19532	2.15135e-21	6.26498e-19	down	Nfatc2	nuclear factor of activated T cells, cytoplasmic, calcineurin dependent 2 [Source:MGI Symbol;Acc:MGI:102463]	GO:0003700;GO:0006355;GO:0003677;GO:0005634;GO:0005654;GO:0005829;GO:0005737;GO:0006366;GO:0003682;GO:0045944;GO:0006351;GO:0000978;GO:0001077;GO:0045893;GO:0030890;GO:0042493;GO:0016477;GO:0008134;GO:0043565;GO:0030529;GO:0001816;GO:0005515;GO:0044212;GO:0010628;GO:0001078;GO:0006974;GO:0005667;GO:0000122;GO:1901741;GO:0000790;GO:0000976;GO:0050853;GO:0014904;GO:0000981;GO:0044798;GO:0033173	K17332-ko04310 Wnt signaling pathway;ko04370 VEGF signaling pathway;ko04022 cGMP - PKG signaling pathway;ko04650 Natural killer cell mediated cytotoxicity;ko04660 T cell receptor signaling pathway;ko04662 B cell receptor signaling pathway;ko04921 Oxytocin signaling pathway;ko04360 Axon guidance;ko04380 Osteoclast differentiation;ko05166 HTLV-I infection;ko05161 Hepatitis B	-
ENSMUSG00000033149	3.70528	7.59823	-1.03608	0.0052859	0.0211022	down	Phldb2	pleckstrin homology like domain, family B, member 2 [Source:MGI Symbol;Acc:MGI:2444981]	GO:0016020;GO:0005829;GO:0005737;GO:0005925;GO:0005886;GO:0031252;GO:0045111;GO:0051497;GO:0000226;GO:0045296;GO:0045184;GO:0070507;GO:0051895;GO:1903690;GO:0045180;GO:0010717;GO:0010470;GO:1904261	-	-
ENSMUSG00000042978	8.18492	18.6843	-1.19079	0.00046067	0.00280932	down	Sbk1	SH3-binding kinase 1 [Source:MGI Symbol;Acc:MGI:2135937]	GO:0004672;GO:0005524;GO:0006468;GO:0016740;GO:0005575;GO:0005737;GO:0000166;GO:0016301;GO:0016310;GO:0004674;GO:0018105;GO:0018107	-	KOG1345-Serine/threonine kinase[T]
ENSMUSG00000020241	70.9229	20.6286	1.78161	1.24005e-11	5.73357e-10	up	Col6a2	collagen, type VI, alpha 2 [Source:MGI Symbol;Acc:MGI:88460]	GO:0016020;GO:0005615;GO:0043234;GO:0005578;GO:0005576;GO:0070062;GO:0031012;GO:0042383;GO:1903561;GO:0007155;GO:0005581;GO:0070208;GO:0009749	K06238-ko04151 PI3K-Akt signaling pathway;ko04512 ECM-receptor interaction;ko04510 Focal adhesion;ko04974 Protein digestion and absorption	-
ENSMUSG00000034269	3.87622	8.65217	-1.15841	0.000165677	0.00118945	down	Setd5	SET domain containing 5 [Source:MGI Symbol;Acc:MGI:1920145]	GO:0003674;GO:0008150;GO:0005575	-	-
ENSMUSG00000045409	1.85431	6.13941	-1.72722	7.08529e-06	8.00408e-05	down	Trim39	tripartite motif-containing 39 [Source:MGI Symbol;Acc:MGI:1890659]	GO:0008270;GO:0046872;GO:0005622	-	-
ENSMUSG00000028906	9.69885	28.497	-1.55493	2.04478e-09	5.96823e-08	down	Epb41	erythrocyte membrane protein band 4.1 [Source:MGI Symbol;Acc:MGI:95401]	GO:0005856;GO:0003779;GO:0005198;GO:0008092;GO:0030866;GO:0005737;GO:0019898;GO:0005634;GO:0043234;GO:0005829;GO:0005886;GO:0016020;GO:0030054;GO:0005516;GO:0005545;GO:0008022;GO:0030507;GO:0008360;GO:0005938;GO:0030863;GO:0032092;GO:0015629;GO:0030036;GO:0047485;GO:0005200;GO:0051219;GO:0031032;GO:0016021;GO:0006461;GO:0009898;GO:0014069	K06107-ko04530 Tight junction	-
ENSMUSG00000078684	1.68957	5.86167	-1.79465	2.10203e-12	1.16836e-10	down	5830417I10Rik	RIKEN cDNA 5830417I10 gene [Source:MGI Symbol;Acc:MGI:1923272]	-	-	-
ENSMUSG00000033439	1.56867	5.24119	-1.74036	0.000361901	0.00228708	down	Trmt13	tRNA methyltransferase 13 [Source:MGI Symbol;Acc:MGI:1925219]	GO:0016740;GO:0046872;GO:0005575;GO:0008033;GO:0008168;GO:0032259;GO:0030488;GO:0008175;GO:0003676	-	KOG2811-Uncharacterized conserved protein[S]
ENSMUSG00000055296	1.25309	5.61928	-2.1649	7.20174e-16	7.79493e-14	down	Tmem245	transmembrane protein 245 [Source:MGI Symbol;Acc:MGI:2445107]	GO:0016020;GO:0016021	-	KOG2365-Uncharacterized membrane protein[S]
ENSMUSG00000040123	2.17477	9.74428	-2.16369	1.05197e-11	4.974e-10	down	Zmym5	zinc finger, MYM-type 5 [Source:MGI Symbol;Acc:MGI:3041170]	GO:0008270;GO:0046872;GO:0005634;GO:0006355;GO:0005737;GO:0003677;GO:0006351;GO:0006357;GO:0000981;GO:0007010;GO:0007275;GO:0022604;GO:0005654	-	-
ENSMUSG00000056211	6.03484	25.2123	-2.06274	1.4599e-14	1.29832e-12	down	R3hdm1	R3H domain containing 1 [Source:MGI Symbol;Acc:MGI:2448514]	GO:0008150;GO:0005575;GO:0003676;GO:0003723	-	KOG2953-mRNA-binding protein Encore[A]
ENSMUSG00000009828	2.8221	6.24786	-1.14659	1.63723e-06	2.24077e-05	down	Ick	intestinal cell kinase [Source:MGI Symbol;Acc:MGI:1934157]	GO:0004672;GO:0005524;GO:0006468;GO:0016740;GO:0046872;GO:0005634;GO:0005737;GO:0000166;GO:0007275;GO:0016301;GO:0016310;GO:0004674;GO:0035556;GO:0005856;GO:0000287;GO:0005829;GO:0005929;GO:0042995;GO:0030030;GO:0060271;GO:0036064;GO:0010468;GO:0007165;GO:0097542;GO:0097546;GO:0035721;GO:0042073;GO:0035720	-	KOG0661-MAPK related serine/threonine protein kinase[T]
ENSMUSG00000018102	95.3432	32.3116	1.56108	2.78899e-12	1.52584e-10	up	Hist1h2bc	histone cluster 1, H2bc [Source:MGI Symbol;Acc:MGI:1915274]	GO:0005615;GO:0003677;GO:0005634;GO:0005654;GO:0046982;GO:0005829;GO:0000786;GO:0005694;GO:0070062;GO:0019731;GO:0050830;GO:0002227;GO:0006334;GO:0061844	K11252-ko05203 Viral carcinogenesis;ko05322 Systemic lupus erythematosus;ko05034 Alcoholism	KOG1744-Histone H2B[B]
ENSMUSG00000030123	18.9068	41.2766	-1.12642	1.74573e-05	0.000174398	down	Plxnd1	plexin D1 [Source:MGI Symbol;Acc:MGI:2154244]	GO:0016020;GO:0016021;GO:0005886;GO:0007165;GO:0005515;GO:0007275;GO:0030027;GO:0017154;GO:0071526;GO:0005887;GO:0019904;GO:0008360;GO:0035904;GO:0003279;GO:0060976;GO:0001525;GO:0032092;GO:0007162;GO:0043087;GO:0003151;GO:0007416;GO:0060666;GO:0045765;GO:0030334;GO:0001569;GO:0043542;GO:0050772	-	KOG3610-Plexins (functional semaphorin receptors)[T]
ENSMUSG00000031838	26.0251	10.3126	1.3355	4.76539e-09	1.25589e-07	up	Ifi30	interferon gamma inducible protein 30 [Source:MGI Symbol;Acc:MGI:2137648]	-	-	-
ENSMUSG00000063286	3.66134	8.82374	-1.26902	0.00382022	0.0162307	down	Gm8995	predicted gene 8995 [Source:MGI Symbol;Acc:MGI:3644223]	-	-	-
ENSMUSG00000025995	3.15657	6.34378	-1.00699	0.0112146	0.0386499	down	Wdr75	WD repeat domain 75 [Source:MGI Symbol;Acc:MGI:1920924]	GO:0005634;GO:0006355;GO:0003723;GO:0006351;GO:0005730;GO:0006364;GO:0042254;GO:1903146;GO:1903955;GO:0045943;GO:2000234;GO:0016020;GO:0016021	K14552-ko03008 Ribosome biogenesis in eukaryotes	KOG1963-WD40 repeat protein[R]
ENSMUSG00000032714	6.26084	14.1009	-1.17136	2.95628e-05	0.000274959	down	Syde1	synapse defective 1, Rho GTPase, homolog 1 (C. elegans) [Source:MGI Symbol;Acc:MGI:1918959]	GO:0007165;GO:0051493;GO:1901165	-	KOG1452-Predicted Rho GTPase-activating protein[T]
ENSMUSG00000029528	11.342	34.1744	-1.59124	0.000301901	0.00195745	down	Pxn	paxillin [Source:MGI Symbol;Acc:MGI:108295]	GO:0008270;GO:0046872;GO:0005829;GO:0005515;GO:0005737;GO:0030054;GO:0005925;GO:0005886;GO:0005856;GO:0030027;GO:0007160;GO:0007155;GO:0000187;GO:0045860;GO:0007179;GO:0007010;GO:0031252;GO:0001725;GO:0008360;GO:0005938;GO:0034446;GO:0008013;GO:0007229;GO:0017166;GO:0048754;GO:0018108;GO:0060396;GO:0048041;GO:0030032;GO:0030159;GO:0051435;GO:0005178;GO:0019901;GO:0031625;GO:0032403;GO:0034614;GO:…	-	-
ENSMUSG00000024803	511.551	194.258	1.39691	2.31263e-10	8.08836e-09	up	Ankrd1	ankyrin repeat domain 1 (cardiac muscle) [Source:MGI Symbol;Acc:MGI:1097717]	GO:0005634;GO:0005829;GO:0005515;GO:0005737;GO:0006366;GO:0045944;GO:0003677;GO:0035914;GO:0071222;GO:0002039;GO:0006357;GO:0050714;GO:0055008;GO:0031674;GO:0005667;GO:0042826;GO:0001650;GO:0001085;GO:0043065;GO:0003714;GO:0035994;GO:0001105;GO:0070412;GO:0071560;GO:2000279;GO:0071347;GO:0031432;GO:0071260;GO:0035690;GO:0071356;GO:0030016;GO:0043517;GO:0008134;GO:0000122;GO:0010976;GO:0042692;GO:…	-	KOG0504-FOG: Ankyrin repeat[R]
ENSMUSG00000030822	7.56762	15.353	-1.02061	0.000755255	0.00425726	down	Prr14	proline rich 14 [Source:MGI Symbol;Acc:MGI:2384565]	GO:0003674;GO:0008150;GO:0005575	-	-
ENSMUSG00000040459	9.99688	37.4872	-1.90685	3.81601e-13	2.46144e-11	down	Arglu1	arginine and glutamate rich 1 [Source:MGI Symbol;Acc:MGI:2442985]	GO:0005654;GO:0005739;GO:0045296;GO:0005634	-	-
ENSMUSG00000026409	5.45763	30.8677	-2.49975	1.4605e-20	3.67747e-18	down	Pfkfb2	6-phosphofructo-2-kinase/fructose-2,6-biphosphatase 2 [Source:MGI Symbol;Acc:MGI:107815]	GO:0005524;GO:0003824;GO:0016301;GO:0016310;GO:0008152;GO:0003873;GO:0006000;GO:0006003;GO:0046835;GO:0016740	K19029-ko00051 Fructose and mannose metabolism;ko04152 AMPK signaling pathway;ko04919 Thyroid hormone signaling pathway	KOG0234-Fructose-6-phosphate 2-kinase/fructose-2,6-biphosphatase[G]
ENSMUSG00000003778	3.7478	8.02306	-1.09811	1.08473e-05	0.000115958	down	Brd8	bromodomain containing 8 [Source:MGI Symbol;Acc:MGI:1925906]	GO:0003674;GO:0005634;GO:0005654;GO:0006355;GO:0006351;GO:0016569;GO:0005739;GO:0043967;GO:0040008;GO:0043968;GO:0000812;GO:0035267;GO:0045944	-	-
ENSMUSG00000026837	20.9389	7.06256	1.56792	2.40241e-11	1.05038e-09	up	Col5a1	collagen, type V, alpha 1 [Source:MGI Symbol;Acc:MGI:88457]	GO:0008201;GO:0005515;GO:0005578;GO:0005576;GO:0005201;GO:0070062;GO:0031012;GO:0005581;GO:0016477;GO:0007155;GO:0043588;GO:0005604;GO:0001568;GO:0003007;GO:0005615;GO:0043394;GO:0048407;GO:0030199;GO:0032964;GO:0035313;GO:0045112;GO:0048592;GO:0097435;GO:1903225;GO:0005588;GO:0035989;GO:0051128	K19721-ko04974 Protein digestion and absorption	KOG3544-Collagens (type IV and type XIII), and related proteins[W]
ENSMUSG00000029389	1.91282	6.85143	-1.84071	4.10638e-09	1.10166e-07	down	Ddx55	DEAD (Asp-Glu-Ala-Asp) box polypeptide 55 [Source:MGI Symbol;Acc:MGI:1915098]	GO:0005524;GO:0016787;GO:0003676;GO:0005634;GO:0005829;GO:0000166;GO:0003723;GO:0016020;GO:0005730;GO:0004386;GO:0004004;GO:0010501	-	KOG0345-ATP-dependent RNA helicase[A]
ENSMUSG00000010122	9.12777	38.4353	-2.0741	1.33808e-13	9.4795e-12	down	Slc47a1	solute carrier family 47, member 1 [Source:MGI Symbol;Acc:MGI:1914723]	GO:0055085;GO:0016020;GO:0016021;GO:0005886;GO:0006810;GO:1902600;GO:0015238;GO:0015297;GO:0006855;GO:0005451;GO:0015695;GO:0015893;GO:0031982	-	KOG1347-Uncharacterized membrane protein, predicted efflux pump[R]
ENSMUSG00000004730	6.66771	1.49521	2.15684	1.07091e-15	1.13036e-13	up	Adgre1	adhesion G protein-coupled receptor E1 [Source:MGI Symbol;Acc:MGI:106912]	GO:0016020;GO:0016021;GO:0009897;GO:0071944;GO:0005886;GO:0005509;GO:0007186;GO:0004871;GO:0004930;GO:0007165;GO:0004888;GO:0007166;GO:0002376;GO:0002250	-	KOG4193-G protein-coupled receptors[T]
ENSMUSG00000036887	190.581	54.735	1.79987	1.48928e-14	1.31883e-12	up	C1qa	complement component 1, q subcomponent, alpha polypeptide [Source:MGI Symbol;Acc:MGI:88223]	GO:0005576;GO:0070062;GO:0002376;GO:0045087;GO:0005581;GO:0005515;GO:0005615;GO:0006958;GO:0010039	K03986-ko04610 Complement and coagulation cascades;ko05322 Systemic lupus erythematosus;ko05020 Prion diseases;ko05133 Pertussis;ko05150 Staphylococcus aureus infection;ko05142 Chagas disease (American trypanosomiasis)	-
ENSMUSG00000040712	8.23921	18.5748	-1.17277	8.80085e-06	9.68557e-05	down	Camta2	calmodulin binding transcription activator 2 [Source:MGI Symbol;Acc:MGI:2135957]	GO:0005634;GO:0003677;GO:0006355;GO:0006366;GO:0003682;GO:0045944;GO:0006351;GO:0008134;GO:0043565;GO:0006357;GO:0001077;GO:0042826;GO:0014898	-	KOG0520-Uncharacterized conserved protein, contains IPT/TIG domain[S]
ENSMUSG00000013584	10.4446	1.77912	2.55353	5.8131e-15	5.52218e-13	up	Aldh1a2	aldehyde dehydrogenase family 1, subfamily A2 [Source:MGI Symbol;Acc:MGI:107928]	GO:0005737;GO:0055114;GO:0016491;GO:0008152;GO:0010628;GO:0048738;GO:0009952;GO:0008285;GO:0001568;GO:0021915;GO:0042573;GO:0003007;GO:0043010;GO:0060324;GO:0071300;GO:0030900;GO:0008284;GO:0030324;GO:0014032;GO:0043065;GO:0031016;GO:0034097;GO:0042904;GO:0031076;GO:0030182;GO:0035115;GO:0048566;GO:0009954;GO:0030326;GO:0042572;GO:0030902;GO:0048384;GO:0035799;GO:0001758;GO:0004028;GO:0007507;GO:…	K07249-ko00830 Retinol metabolism	KOG2450-Aldehyde dehydrogenase[C]
ENSMUSG00000023912	1.90427	7.5285	-1.98312	6.57915e-09	1.67476e-07	down	Slc25a27	solute carrier family 25, member 27 [Source:MGI Symbol;Acc:MGI:1921261]	GO:0016020;GO:0016021;GO:0006810;GO:0005739;GO:0055085;GO:0022857;GO:0006839;GO:0005743;GO:0031966;GO:0009409;GO:0008284;GO:0010917;GO:0035356;GO:0043066;GO:0046324;GO:0048839;GO:0051562;GO:0051881;GO:0070997;GO:0043025;GO:0045177	-	KOG0753-Mitochondrial fatty acid anion carrier protein/Uncoupling protein[C]
ENSMUSG00000032997	13.2291	5.03632	1.39327	4.41127e-07	7.18559e-06	up	Chpf	chondroitin polymerizing factor [Source:MGI Symbol;Acc:MGI:106576]	GO:0016020;GO:0016021;GO:0016740;GO:0005794;GO:0046872;GO:0005575;GO:0005737;GO:0005739;GO:0008376;GO:0032580;GO:0005829;GO:0005759;GO:0030206;GO:0016757;GO:0047238;GO:0050510	K00747-ko00532 Glycosaminoglycan biosynthesis - chondroitin sulfate / dermatan sulfate	KOG3708-Uncharacterized conserved protein[S]
ENSMUSG00000026249	26.6787	7.60789	1.81012	1.2583e-14	1.14336e-12	up	Serpine2	serine (or cysteine) peptidase inhibitor, clade E, member 2 [Source:MGI Symbol;Acc:MGI:101780]	GO:0008201;GO:0005829;GO:0007275;GO:0005615;GO:0005576;GO:0010951;GO:0031012;GO:1903561;GO:0030414;GO:0010466;GO:0042177;GO:0030308;GO:0008285;GO:0007399;GO:0009611;GO:0030154;GO:0060384;GO:0051966;GO:0004867;GO:0014067;GO:0005102;GO:0060291;GO:0007596;GO:0031091;GO:0032940;GO:0005539;GO:0042628;GO:0031594;GO:0048711;GO:0031232;GO:0045879;GO:0045861;GO:0010544;GO:0030195;GO:0048505;GO:0010766;GO:…	-	KOG2392-Serpin[V]
ENSMUSG00000074415	2.04219	6.43953	-1.65683	0.000487791	0.00294634	down	2610203C20Rik	RIKEN cDNA 2610203C20 gene [Source:MGI Symbol;Acc:MGI:1917705]	-	-	-
ENSMUSG00000097357	1.87087	7.42464	-1.98861	4.32482e-09	1.15139e-07	down	Gm16793	predicted gene, 16793 [Source:MGI Symbol;Acc:MGI:4439717]	-	-	-
ENSMUSG00000029223	17.9342	6.20478	1.53126	2.81851e-11	1.21702e-09	up	Uchl1	ubiquitin carboxy-terminal hydrolase L1 [Source:MGI Symbol;Acc:MGI:103149]	GO:0016020;GO:0005622;GO:0016787;GO:0005654;GO:0005829;GO:0005737;GO:0008233;GO:0008234;GO:0006508;GO:0006511;GO:0005886;GO:0004843;GO:0016579;GO:0070062;GO:0005783;GO:0005789;GO:0016874;GO:0036459;GO:0030424;GO:1904115;GO:0043025;GO:0031625;GO:0007628;GO:0008283;GO:0007409;GO:0043130;GO:0042755;GO:0043209;GO:0007412;GO:0050905;GO:0043407;GO:0044306;GO:0004197;GO:0002931;GO:0019896;GO:0048747;GO:…	K05611-ko05012 Parkinson's disease	KOG1415-Ubiquitin C-terminal hydrolase UCHL1[O]
ENSMUSG00000042063	9.30418	26.9816	-1.53603	1.99558e-07	3.54038e-06	down	Zfp386	zinc finger protein 386 (Kruppel-like) [Source:MGI Symbol;Acc:MGI:1930708]	GO:0006355;GO:0046872;GO:0005622;GO:0005575;GO:0003676;GO:0003682;GO:0003700;GO:0003677;GO:0007283;GO:0051038	-	KOG1721-FOG: Zn-finger[R]
ENSMUSG00000032690	10.5977	22.5766	-1.09108	3.20121e-06	3.97281e-05	down	Oas2	2'-5' oligoadenylate synthetase 2 [Source:MGI Symbol;Acc:MGI:2180852]	GO:0005524;GO:0016740;GO:0046872;GO:0005634;GO:0005654;GO:0048471;GO:0005829;GO:0005737;GO:0000166;GO:0003723;GO:0051607;GO:0016020;GO:0016779;GO:0006955;GO:0043231;GO:0005739;GO:0002376;GO:0045087;GO:0005783;GO:0003725;GO:0006486;GO:0008270;GO:0009615;GO:0001730;GO:0006164;GO:0006401;GO:0018377	K14216-ko05162 Measles;ko05164 Influenza A;ko05160 Hepatitis C;ko05168 Herpes simplex infection	KOG0001-Ubiquitin and ubiquitin-like proteins[OR]
ENSMUSG00000032525	2.55328	14.3198	-2.48759	3.84928e-14	3.01297e-12	down	Nktr	natural killer tumor recognition sequence [Source:MGI Symbol;Acc:MGI:97346]	GO:0003755;GO:0016853;GO:0000413;GO:0006457;GO:0005654;GO:0005829;GO:0005886;GO:0005739	-	KOG0546-HSP90 co-chaperone CPR7/Cyclophilin[O]
ENSMUSG00000044033	8.06572	22.1889	-1.45997	1.21534e-18	2.37377e-16	down	Ccdc141	coiled-coil domain containing 141 [Source:MGI Symbol;Acc:MGI:1919735]	GO:0005515;GO:0005737;GO:0005813;GO:0021799;GO:0051642;GO:0016020;GO:0016021	-	-
ENSMUSG00000044037	9.41599	23.2085	-1.30147	8.37549e-06	9.28591e-05	down	Als2cl	ALS2 C-terminal like [Source:MGI Symbol;Acc:MGI:2447532]	GO:0043547;GO:0035023;GO:0005089;GO:0042802;GO:0007032	-	-
ENSMUSG00000027656	23.1259	4.46003	2.37439	3.04346e-32	3.74149e-29	up	Wisp2	WNT1 inducible signaling pathway protein 2 [Source:MGI Symbol;Acc:MGI:1328326]	GO:0005576;GO:0005520;GO:0001558;GO:0005615;GO:0070062	-	-
ENSMUSG00000050812	7.64716	17.904	-1.22728	6.466e-05	0.000527863	down	AI314180	expressed sequence AI314180 [Source:MGI Symbol;Acc:MGI:2140220]	GO:0005634;GO:0005737;GO:0031410;GO:0016020;GO:0005856;GO:0005783;GO:0005768;GO:0032947;GO:0043248;GO:0000502;GO:0005769;GO:0005770;GO:0005813;GO:0005815;GO:0030433;GO:0030139;GO:0030134;GO:0005771;GO:0005793	-	KOG0915-Uncharacterized conserved protein[S]
ENSMUSG00000036617	2.94401	12.9786	-2.14028	2.88125e-07	4.91553e-06	down	Etl4	enhancer trap locus 4 [Source:MGI Symbol;Acc:MGI:95454]	GO:0048706;GO:0005737;GO:0007275;GO:0005515;GO:0003674	-	-
ENSMUSG00000002032	3.04282	9.43318	-1.63234	4.80944e-06	5.66906e-05	down	Tmem25	transmembrane protein 25 [Source:MGI Symbol;Acc:MGI:1918937]	GO:0016020;GO:0016021;GO:0003674;GO:0005886;GO:0008150;GO:0005575;GO:0005576	-	-
ENSMUSG00000039671	8.41451	24.565	-1.54566	4.90253e-15	4.67844e-13	down	Zmynd8	zinc finger, MYND-type containing 8 [Source:MGI Symbol;Acc:MGI:1918025]	GO:0008270;GO:0046872;GO:0005634;GO:0035064;GO:0070577;GO:0030336;GO:1903758;GO:0006355;GO:0000977;GO:0003682;GO:0003712;GO:0042393;GO:0047485;GO:0051491;GO:0060999;GO:0098815;GO:1902897;GO:1902952;GO:0005737;GO:0043197;GO:0043198	-	-
ENSMUSG00000021238	8.18989	22.0567	-1.4293	8.7169e-05	0.000678853	down	Aldh6a1	aldehyde dehydrogenase family 6, subfamily A1 [Source:MGI Symbol;Acc:MGI:1915077]	GO:0005654;GO:0003723;GO:0055114;GO:0016491;GO:0008152;GO:0070062;GO:0005739;GO:0050873;GO:0006210;GO:0006574;GO:0004491;GO:0018478	K00140-ko01200 Carbon metabolism;ko00640 Propanoate metabolism;ko00562 Inositol phosphate metabolism;ko00280 Valine, leucine and isoleucine degradation;ko00410 beta-Alanine metabolism	KOG2449-Methylmalonate semialdehyde dehydrogenase[EG]
ENSMUSG00000094870	2.4765	7.58782	-1.61538	1.94892e-06	2.60758e-05	down	Zfp131	zinc finger protein 131 [Source:MGI Symbol;Acc:MGI:1919715]	GO:0005634;GO:0003700;GO:0046872;GO:0003677;GO:0006351;GO:0003676;GO:0005654;GO:0006355;GO:0006357;GO:0000981;GO:0045111	-	-
ENSMUSG00000029027	2.65439	14.4086	-2.44048	2.8734e-14	2.27466e-12	down	Dffb	DNA fragmentation factor, beta subunit [Source:MGI Symbol;Acc:MGI:1196287]	GO:0005634;GO:0005622;GO:0016787;GO:0005829;GO:0005515;GO:0005737;GO:0000790;GO:0051260;GO:0006915;GO:0003677;GO:0005730;GO:0004518;GO:0042802;GO:0097718;GO:0019904;GO:0019899;GO:0004536;GO:0006309;GO:0006308;GO:0030263	K02311-ko04210 Apoptosis	-
ENSMUSG00000029022	8.89259	22.5332	-1.34138	2.29094e-05	0.000220232	down	Miip	migration and invasion inhibitory protein [Source:MGI Symbol;Acc:MGI:106506]	GO:0003674;GO:0008150;GO:0005575;GO:0010972;GO:0030336	-	-
ENSMUSG00000072902	1.62405	28.3143	-4.12386	2.12724e-39	7.40953e-36	down	Gm10435	predicted gene 10435 [Source:MGI Symbol;Acc:MGI:3642820]	-	-	-
ENSMUSG00000032329	6.09457	18.3254	-1.58825	1.14955e-10	4.29775e-09	down	Hmg20a	high mobility group 20A [Source:MGI Symbol;Acc:MGI:1914117]	GO:0003677;GO:0005634;GO:0006355;GO:0046982;GO:0006351;GO:0016569;GO:0000122;GO:0042802;GO:0045665;GO:0033234	-	KOG0381-HMG box-containing protein[R]
ENSMUSG00000024679	7.99153	1.41301	2.49971	6.01877e-10	1.9322e-08	up	Ms4a6d	membrane-spanning 4-domains, subfamily A, member 6D [Source:MGI Symbol;Acc:MGI:1916024]	GO:0016020;GO:0016021	-	-
ENSMUSG00000024677	5.09114	1.92018	1.40674	3.86811e-10	1.28725e-08	up	Ms4a6b	membrane-spanning 4-domains, subfamily A, member 6B [Source:MGI Symbol;Acc:MGI:1917024]	GO:0016020;GO:0016021;GO:0003674;GO:0008150;GO:0005575	-	-
ENSMUSG00000024672	26.342	1.64206	4.00379	1.06731e-22	3.8458e-20	up	Ms4a7	membrane-spanning 4-domains, subfamily A, member 7 [Source:MGI Symbol;Acc:MGI:1918846]	GO:0016020;GO:0016021;GO:0003674;GO:0008150;GO:0005575	-	-
ENSMUSG00000022855	3.25731	7.98232	-1.29313	0.000202346	0.00140773	down	Senp2	SUMO/sentrin specific peptidase 2 [Source:MGI Symbol;Acc:MGI:1923076]	GO:0016020;GO:0016787;GO:0005634;GO:0016604;GO:0005829;GO:0005737;GO:0008233;GO:0008234;GO:0006508;GO:0006810;GO:0015031;GO:0006355;GO:0031410;GO:0016055;GO:0045944;GO:0006351;GO:0031965;GO:0031397;GO:0051028;GO:0005643;GO:0007507;GO:0045444;GO:0004175;GO:0035562;GO:0016605;GO:0031398;GO:2000045;GO:0031648;GO:0060707;GO:0060711;GO:0060712;GO:0043518;GO:1901797;GO:0016929;GO:0070139;GO:0016926;GO:…	K03345-ko03013 RNA transport;ko04310 Wnt signaling pathway	KOG0778-Protease, Ulp1 family[O]
ENSMUSG00000001150	3.63052	13.2242	-1.86493	1.26518e-09	3.85601e-08	down	Mcm3ap	minichromosome maintenance complex component 3 associated protein [Source:MGI Symbol;Acc:MGI:1930089]	GO:0005634;GO:0003676;GO:0005829;GO:0005737;GO:0006810;GO:0015031;GO:0031965;GO:0002376;GO:0051028;GO:0005643	-	KOG1860-Nuclear protein export factor[UD]
ENSMUSG00000022389	25.1955	64.45	-1.35502	0.00805249	0.0295821	down	Tef	thyrotroph embryonic factor [Source:MGI Symbol;Acc:MGI:98663]	GO:0005634;GO:0003700;GO:0006355;GO:0003677;GO:0043565;GO:0006366;GO:0045944;GO:0006351;GO:0006357;GO:0000977;GO:0007275;GO:0001077;GO:0048511;GO:0003690	-	KOG3119-Basic region leucine zipper transcription factor[K]
ENSMUSG00000035139	3.3316	17.4722	-2.39077	5.81543e-17	7.77002e-15	down	Secisbp2	SECIS binding protein 2 [Source:MGI Symbol;Acc:MGI:1922670]	GO:0005515;GO:0003723;GO:0005739;GO:0030529;GO:0048666;GO:2000623;GO:0043021;GO:0003730;GO:0021756;GO:0035368;GO:0001514	-	-
ENSMUSG00000045482	9.10282	26.9695	-1.56694	2.88912e-10	9.83382e-09	down	Trrap	transformation/transcription domain-associated protein [Source:MGI Symbol;Acc:MGI:2153272]	GO:0005634;GO:0016310;GO:0016573;GO:1903506;GO:0016301;GO:0000123;GO:0003712;GO:0016578;GO:0043967;GO:0043968;GO:0000812;GO:0005654;GO:0005794;GO:0030914;GO:0033276;GO:0035267	-	-
ENSMUSG00000038895	2.68024	6.34921	-1.24422	0.000413601	0.00256266	down	Zfp653	zinc finger protein 653 [Source:MGI Symbol;Acc:MGI:2442362]	GO:0046872;GO:0008150;GO:0003677;GO:0005634;GO:0003676;GO:0006355;GO:0006351	-	KOG1721-FOG: Zn-finger[R]
ENSMUSG00000084846	0.737156	5.54137	-2.9102	1.62699e-14	1.40506e-12	down	A730011C13Rik	RIKEN cDNA A730011C13 gene [Source:MGI Symbol;Acc:MGI:2442973]	-	-	-
ENSMUSG00000085334	7.46788	32.5762	-2.12505	7.68797e-06	8.59662e-05	down	Gm12940	predicted gene 12940 [Source:MGI Symbol;Acc:MGI:3702626]	-	-	-
ENSMUSG00000015852	13.4814	3.09902	2.12108	4.64805e-13	2.95257e-11	up	Fcrls	Fc receptor-like S, scavenger receptor [Source:MGI Symbol;Acc:MGI:1933397]	GO:0016020;GO:0009967;GO:0006898;GO:0005044;GO:0005070	-	-
ENSMUSG00000015850	10.0291	20.6491	-1.04188	0.000841911	0.00466692	down	Adamtsl4	ADAMTS-like 4 [Source:MGI Symbol;Acc:MGI:2389008]	GO:0006508;GO:0005578;GO:0005576;GO:0004222;GO:0008233;GO:0006915;GO:0031012;GO:0030198;GO:0005615;GO:0002020;GO:0043065;GO:0002064;GO:0005614	-	KOG3538-Disintegrin metalloproteinases with thrombospondin repeats[O]
ENSMUSG00000052539	2.21999	8.50745	-1.93817	5.12232e-13	3.21475e-11	down	Magi3	membrane associated guanylate kinase, WW and PDZ domain containing 3 [Source:MGI Symbol;Acc:MGI:1923484]	GO:0016020;GO:0005886;GO:0005634;GO:0007165;GO:0005515;GO:0030054;GO:0000166;GO:0005524;GO:0005911;GO:0032947;GO:0046328;GO:0005923;GO:0043507;GO:0005109;GO:0016301;GO:0016310	-	KOG0707-Guanylate kinase[F]
ENSMUSG00000107068	9.44655	2.94134	1.68331	0.00658998	0.0252519	up	Gm42742	predicted gene 42742 [Source:MGI Symbol;Acc:MGI:5662879]	GO:0005634;GO:0005515;GO:0006355;GO:0045944;GO:0006351;GO:0006281;GO:0006974;GO:0006310;GO:0035097;GO:0005654;GO:0030331;GO:1902808;GO:0060717;GO:0071557;GO:0044666;GO:2001022;GO:0033148;GO:0048304;GO:1902749	-	-
ENSMUSG00000038463	5.6874	2.06667	1.46046	6.19668e-09	1.58125e-07	up	Olfml2b	olfactomedin-like 2B [Source:MGI Symbol;Acc:MGI:2443310]	GO:0005576;GO:0005578;GO:0030198;GO:0005615;GO:0050840	-	KOG3545-Olfactomedin and related extracellular matrix glycoproteins[W]
ENSMUSG00000038467	47.6046	23.0034	1.04925	7.11399e-07	1.0892e-05	up	Chmp4b	charged multivesicular body protein 4B [Source:MGI Symbol;Acc:MGI:1922858]	GO:0016020;GO:0005634;GO:0005737;GO:0006810;GO:0015031;GO:0042803;GO:0051260;GO:0070062;GO:0005768;GO:0007034;GO:0005829;GO:0042802;GO:0031902;GO:0006914;GO:0030496;GO:0009898;GO:0045296;GO:0005515;GO:0060548;GO:0036438;GO:0005635;GO:0010824;GO:0000281;GO:0031982;GO:0007080;GO:1901673;GO:0006997;GO:1901215;GO:0000920;GO:0039702;GO:0000815;GO:0030117;GO:0006620;GO:0050792;GO:0090611;GO:1902188;GO:…	K12194-ko04144 Endocytosis	KOG1656-Protein involved in glucose derepression and pre-vacuolar endosome protein sorting[U]
ENSMUSG00000037685	3.31195	8.17308	-1.3032	4.83549e-06	5.69014e-05	down	Atp8a1	ATPase, aminophospholipid transporter (APLT), class I, type 8A, member 1 [Source:MGI Symbol;Acc:MGI:1330848]	GO:0016020;GO:0016021;GO:0005524;GO:0005794;GO:0046872;GO:0005886;GO:0016787;GO:0000287;GO:0005515;GO:0006810;GO:0000166;GO:0031410;GO:0070062;GO:0043231;GO:0005783;GO:0006869;GO:0004012;GO:0015914;GO:0045332;GO:0005802;GO:0000139;GO:0030335;GO:0007612;GO:0061092;GO:0042584;GO:0048194	-	-
ENSMUSG00000101389	5.87188	0.897675	2.70956	4.63003e-14	3.55746e-12	up	Ms4a4a	membrane-spanning 4-domains, subfamily A, member 4A [Source:MGI Symbol;Acc:MGI:3643932]	GO:0016020;GO:0016021;GO:0003674;GO:0008150;GO:0005575	-	-
ENSMUSG00000072720	17.3454	50.7055	-1.54759	1.23208e-07	2.31975e-06	down	Myo18b	myosin XVIIIb [Source:MGI Symbol;Acc:MGI:1921626]	GO:0005524;GO:0003674;GO:0000166;GO:0001701;GO:0003774;GO:0016459;GO:0001570;GO:0030018;GO:0031941;GO:0048739;GO:0016461	-	-
ENSMUSG00000092274	68.7859	385.02	-2.48475	3.35221e-09	9.1819e-08	down	Neat1	nuclear paraspeckle assembly transcript 1 (non-protein coding) [Source:MGI Symbol;Acc:MGI:1914211]	-	-	-
ENSMUSG00000048758	171.599	84.796	1.01698	1.55804e-10	5.69258e-09	up	Rpl29	ribosomal protein L29 [Source:MGI Symbol;Acc:MGI:99687]	GO:0005622;GO:0008201;GO:0003735;GO:0006412;GO:0005840;GO:0022625;GO:0030529;GO:0035264;GO:0008283;GO:0002181;GO:0019898;GO:0031589;GO:0042788;GO:0022626	K02905-ko03010 Ribosome	KOG3504-60S ribosomal protein L29[J]
ENSMUSG00000025911	4.71597	12.6939	-1.42851	5.20169e-05	0.000439944	down	Adhfe1	alcohol dehydrogenase, iron containing, 1 [Source:MGI Symbol;Acc:MGI:1923437]	GO:0046872;GO:0055114;GO:0016491;GO:0005739;GO:0005829;GO:0004022;GO:0047988;GO:0015993	-	KOG3857-Alcohol dehydrogenase, class IV[C]
ENSMUSG00000011831	2.5405	8.34189	-1.71526	2.77913e-10	9.50589e-09	down	Evi5	ecotropic viral integration site 5 [Source:MGI Symbol;Acc:MGI:104736]	GO:0005096;GO:0043087;GO:0017137;GO:0042147;GO:0043547;GO:0005829	-	KOG4436-Predicted GTPase activator NB4S/EVI5 (contains TBC domain)/Calmodulin-binding protein Pollux (contains PTB and TBC domains)[R]
ENSMUSG00000028256	1.96205	8.07424	-2.04096	2.53771e-08	5.76474e-07	down	Odf2l	outer dense fiber of sperm tails 2-like [Source:MGI Symbol;Acc:MGI:1098600]	GO:0003674;GO:0008150;GO:0005813	-	-
ENSMUSG00000078238	3.2398	7.1307	-1.13814	0.0122926	0.0414917	down	Gm12854	predicted gene 12854 [Source:MGI Symbol;Acc:MGI:3650410]	-	-	-
ENSMUSG00000043987	2.62178	6.3583	-1.2781	2.97657e-07	5.06163e-06	down	Cep164	centrosomal protein 164 [Source:MGI Symbol;Acc:MGI:2384878]	GO:0060271;GO:0005615;GO:0005654;GO:0005813;GO:0005814;GO:0016607;GO:0097539	-	-
ENSMUSG00000027284	2.01704	5.95713	-1.56238	2.73234e-07	4.67676e-06	down	Cdan1	congenital dyserythropoietic anemia, type I (human) [Source:MGI Symbol;Acc:MGI:1916218]	GO:0016020;GO:0016021;GO:0003674;GO:0005634;GO:0005829;GO:0005737;GO:0005886;GO:0008156;GO:0006325;GO:0008104;GO:0031497;GO:0006998;GO:0012505	-	-
ENSMUSG00000008976	2.62357	6.74588	-1.36247	0.000195829	0.00136969	down	Gabpa	GA repeat binding protein, alpha [Source:MGI Symbol;Acc:MGI:95610]	GO:0005634;GO:0003700;GO:0006355;GO:0003677;GO:0043565;GO:0005654;GO:0006366;GO:0046982;GO:0003682;GO:0045944;GO:0006351;GO:0000978;GO:0001077;GO:0010628;GO:0001228;GO:0000122;GO:0001701;GO:0000790;GO:0006357;GO:0044212;GO:0045653;GO:1903351	-	KOG3806-Predicted transcription factor[K]
ENSMUSG00000064949	1.71631	6.62831	-1.94933	0.00635902	0.0245152	down	Snora61	small nucleolar RNA, H/ACA box 61 [Source:MGI Symbol;Acc:MGI:3819510]	-	-	-
ENSMUSG00000085272	0.777545	5.18995	-2.73872	4.81025e-09	1.26611e-07	down	Sbk3	SH3 domain binding kinase family, member 3 [Source:MGI Symbol;Acc:MGI:2685924]	GO:0004672;GO:0005524;GO:0006468;GO:0016740;GO:0008150;GO:0005575;GO:0000166;GO:0016301;GO:0016310;GO:0004674	-	KOG1345-Serine/threonine kinase[T]
ENSMUSG00000092659	0.73868	21.5236	-4.86483	8.6708e-09	2.14451e-07	down	Mir3100	microRNA 3100 [Source:MGI Symbol;Acc:MGI:4834314]	-	-	-
ENSMUSG00000052707	4.77728	23.9224	-2.3241	3.81027e-11	1.60546e-09	down	Tnrc6a	trinucleotide repeat containing 6a [Source:MGI Symbol;Acc:MGI:2385292]	GO:0003676;GO:0035278;GO:0003723;GO:0035195;GO:0000932;GO:0005654;GO:0005794;GO:0035068;GO:0043231	-	-
ENSMUSG00000054708	1.95422	5.15131	-1.39834	0.00446298	0.0184254	down	Ankrd24	ankyrin repeat domain 24 [Source:MGI Symbol;Acc:MGI:1890394]	GO:0008150;GO:0005575	-	-
ENSMUSG00000033530	10.413	21.8475	-1.06908	3.73187e-05	0.000332165	down	Ttc7b	tetratricopeptide repeat domain 7B [Source:MGI Symbol;Acc:MGI:2144724]	GO:0016020;GO:0003674;GO:0005886;GO:0005829;GO:0005737;GO:0090002;GO:0046854	-	KOG4162-Predicted calmodulin-binding protein[T]
ENSMUSG00000061100	1.68603	6.26713	-1.89418	0.000220388	0.00151012	down	Retnla	resistin like alpha [Source:MGI Symbol;Acc:MGI:1888504]	GO:0005576;GO:0005179	-	-
ENSMUSG00000091449	6.05933	2.81993	1.1035	0.0018159	0.00883156	up	Gm10269	predicted gene 10269 [Source:MGI Symbol;Acc:MGI:3642381]	GO:0005622;GO:0003735;GO:0006412;GO:0005840;GO:0022625;GO:0003729;GO:0000463	-	KOG3436-60S ribosomal protein L35[J]
ENSMUSG00000038611	5.70294	11.6104	-1.02564	8.97367e-05	0.000695368	down	Phrf1	PHD and ring finger domains 1 [Source:MGI Symbol;Acc:MGI:2141847]	GO:0008270;GO:0046872;GO:0016020;GO:0019904;GO:0070063;GO:0006366;GO:0006397	-	KOG0825-PHD Zn-finger protein[R]
ENSMUSG00000031972	386.494	124.368	1.63583	4.91945e-08	1.03745e-06	up	Acta1	actin, alpha 1, skeletal muscle [Source:MGI Symbol;Acc:MGI:87902]	GO:0005615;GO:0043234;GO:0005515;GO:0005737;GO:0000166;GO:0005524;GO:0070062;GO:0005856;GO:0072562;GO:0005865;GO:0001725;GO:0030240;GO:0030017;GO:0015629;GO:0048741;GO:0005884;GO:0010628;GO:0090131;GO:0030027;GO:0030175;GO:0044297;GO:0009612;GO:0009991;GO:0010226;GO:0016049;GO:0043503;GO:0048545	-	KOG0676-Actin and related proteins[Z]
ENSMUSG00000031392	8.85242	21.5124	-1.28102	0.000138215	0.00101818	down	Irak1	interleukin-1 receptor-associated kinase 1 [Source:MGI Symbol;Acc:MGI:107420]	GO:0004672;GO:0005524;GO:0006468;GO:0007165;GO:0016020;GO:0016740;GO:0005634;GO:0005829;GO:0005515;GO:0005737;GO:0000166;GO:0042803;GO:0046982;GO:0016301;GO:0016310;GO:0004674;GO:0002376;GO:0045087;GO:0032496;GO:0019221;GO:0034142;GO:0045892;GO:0032494;GO:0032088;GO:0046777;GO:0070555;GO:0043123;GO:0051259;GO:0005811;GO:0032481;GO:0051092;GO:0007250;GO:0005149;GO:0070498;GO:0031663;GO:0043406;GO:…	K04730-ko04064 NF-kappa B signaling pathway;ko04620 Toll-like receptor signaling pathway;ko04624 Toll and Imd signaling pathway;ko04722 Neurotrophin signaling pathway;ko05133 Pertussis;ko05152 Tuberculosis;ko05162 Measles;ko05169 Epstein-Barr virus infection;ko05145 Toxoplasmosis;ko05140 Leishmaniasis;ko05142 Chagas disease (American trypanosomiasis)	-
ENSMUSG00000031393	2.07953	5.08123	-1.28892	1.59324e-08	3.76664e-07	down	Mecp2	methyl CpG binding protein 2 [Source:MGI Symbol;Acc:MGI:99918]	GO:0005634;GO:0005615;GO:0003677;GO:0005829;GO:0005515;GO:0010468;GO:0005737;GO:0006355;GO:0003723;GO:0003682;GO:0006351;GO:0045892;GO:0045893;GO:0098794;GO:0000122;GO:0009791;GO:0001964;GO:0007416;GO:0007420;GO:0001662;GO:0008134;GO:0005813;GO:0019904;GO:0040029;GO:0003729;GO:0016358;GO:0043524;GO:0031175;GO:0019233;GO:0051965;GO:0050884;GO:0007613;GO:0006020;GO:0007268;GO:0021591;GO:0016573;GO:…	-	KOG4161-Methyl-CpG binding transcription regulators[KB]
ENSMUSG00000031024	4.74153	10.3587	-1.12742	0.00557705	0.0220455	down	St5	suppression of tumorigenicity 5 [Source:MGI Symbol;Acc:MGI:108517]	GO:0005575;GO:0043547;GO:0005085;GO:0017112;GO:0070374	-	KOG3569-RAS signaling inhibitor ST5[T]
ENSMUSG00000018042	83.6974	40.8846	1.03363	4.2659e-10	1.39738e-08	up	Cyb5r3	cytochrome b5 reductase 3 [Source:MGI Symbol;Acc:MGI:94893]	GO:0016020;GO:0005515;GO:0005737;GO:0055114;GO:0016491;GO:0006629;GO:0008202;GO:0008203;GO:0005739;GO:0005783;GO:0005789;GO:0005743;GO:0004128;GO:0005741;GO:0006694;GO:0006695;GO:0016126;GO:0016208;GO:0043531;GO:0050660;GO:0051287;GO:0005811;GO:0070062	K00326-ko00520 Amino sugar and nucleotide sugar metabolism	KOG0534-NADH-cytochrome b-5 reductase[HC]
ENSMUSG00000028869	9.57911	22.8054	-1.25141	0.000644945	0.00373993	down	Gnl2	guanine nucleotide binding protein-like 2 (nucleolar) [Source:MGI Symbol;Acc:MGI:2385207]	GO:0005730;GO:0005634;GO:0000166;GO:0003723;GO:0016020;GO:0005525;GO:0042254	K14537-ko03008 Ribosome biogenesis in eukaryotes	KOG2423-Nucleolar GTPase[R]
ENSMUSG00000021388	45.8923	9.44267	2.28098	0.000842034	0.00466692	up	Aspn	asporin [Source:MGI Symbol;Acc:MGI:1913945]	GO:0005509;GO:0005737;GO:0005578;GO:0019221;GO:0005576;GO:0031012;GO:0005518;GO:0055085;GO:0015288;GO:0046930;GO:0031214;GO:0030512;GO:0005515;GO:0030282;GO:0004860;GO:0006469;GO:0046426;GO:0070171	-	KOG0619-FOG: Leucine rich repeat[R]
ENSMUSG00000029406	5.57257	19.1824	-1.78337	8.61232e-09	2.1351e-07	down	Pitpnm2	phosphatidylinositol transfer protein, membrane-associated 2 [Source:MGI Symbol;Acc:MGI:1336192]	GO:0016020;GO:0046872;GO:0005622;GO:0008150;GO:0006810;GO:0005737;GO:0008289;GO:0005856;GO:0012505;GO:0005515;GO:0005543	-	-
ENSMUSG00000042793	2.80577	19.1384	-2.77	9.42295e-23	3.45492e-20	down	Lgr6	leucine-rich repeat-containing G protein-coupled receptor 6 [Source:MGI Symbol;Acc:MGI:2441805]	GO:0016020;GO:0016021;GO:0003674;GO:0005886;GO:0007186;GO:0004871;GO:0004930;GO:0007165;GO:0016500;GO:0016055;GO:0030177;GO:0031982;GO:0030335;GO:0042246;GO:1990523	-	KOG0619-FOG: Leucine rich repeat[R]
ENSMUSG00000044308	6.25032	23.9593	-1.93858	1.55991e-21	4.86577e-19	down	Ubr3	ubiquitin protein ligase E3 component n-recognin 3 [Source:MGI Symbol;Acc:MGI:1861100]	GO:0016020;GO:0016021;GO:0016740;GO:0008270;GO:0046872;GO:0005515;GO:0005737;GO:0007608;GO:0016567;GO:0001701;GO:0000151;GO:0042048;GO:0004842;GO:0009790;GO:0006511;GO:0061630;GO:0001967;GO:0071596	-	KOG1139-Predicted ubiquitin-protein ligase of the N-recognin family[O]
ENSMUSG00000024969	4.25643	11.4748	-1.43075	4.60427e-05	0.000396312	down	Mark2	MAP/microtubule affinity regulating kinase 2 [Source:MGI Symbol;Acc:MGI:99638]	GO:0004672;GO:0005524;GO:0006468;GO:0016740;GO:0000166;GO:0016301;GO:0016310;GO:0004674;GO:0000226;GO:0030010;GO:0000287;GO:0003723;GO:0045296;GO:0010976;GO:0035556;GO:0045197;GO:0050770;GO:0005654;GO:0005884;GO:0005886;GO:0016020;GO:0016328;GO:0097427	-	KOG0586-Serine/threonine protein kinase[R]
ENSMUSG00000026632	7.45252	25.2494	-1.76045	7.44232e-09	1.87394e-07	down	Tatdn3	TatD DNase domain containing 3 [Source:MGI Symbol;Acc:MGI:1916222]	GO:0016788;GO:0046872;GO:0016787;GO:0005634;GO:0090305;GO:0005739;GO:0004518	-	-
ENSMUSG00000043822	15.7605	37.2796	-1.24208	1.91157e-06	2.56418e-05	down	Adamtsl5	ADAMTS-like 5 [Source:MGI Symbol;Acc:MGI:1913798]	GO:0008270;GO:0008150;GO:0008201;GO:0006508;GO:0005576;GO:0005578;GO:0008237;GO:0004222;GO:0031012;GO:0001527	-	KOG3538-Disintegrin metalloproteinases with thrombospondin repeats[O]
ENSMUSG00000040552	5.61268	1.24783	2.16927	1.87695e-14	1.59457e-12	up	C3ar1	complement component 3a receptor 1 [Source:MGI Symbol;Acc:MGI:1097680]	GO:0016020;GO:0016021;GO:0005886;GO:0007186;GO:0004871;GO:0004930;GO:0007165;GO:0005623;GO:0006935;GO:0007204;GO:0004875;GO:0002430;GO:0005887;GO:0006954;GO:0007200;GO:0004876;GO:0010575;GO:0010759;GO:0045766;GO:0090023	K04009-ko04080 Neuroactive ligand-receptor interaction;ko04610 Complement and coagulation cascades;ko05150 Staphylococcus aureus infection	-
ENSMUSG00000041096	5.93164	17.019	-1.52064	7.95353e-06	8.85095e-05	down	Tspyl2	TSPY-like 2 [Source:MGI Symbol;Acc:MGI:106244]	GO:0005634;GO:0005737;GO:0006355;GO:0045859;GO:0006351;GO:0016569;GO:0005730;GO:0006334;GO:0007049;GO:0030308;GO:0008156	-	KOG1508-DNA replication factor/protein phosphatase inhibitor SET/SPR-2[L]
ENSMUSG00000022037	417.152	114.953	1.85953	2.07183e-14	1.71143e-12	up	Clu	clusterin [Source:MGI Symbol;Acc:MGI:88423]	GO:0016020;GO:0005615;GO:0071944;GO:0005634;GO:0043234;GO:0048471;GO:0009986;GO:0005515;GO:0005737;GO:0031410;GO:0005576;GO:0070062;GO:0031012;GO:0005739;GO:0005783;GO:0072562;GO:0005829;GO:0000902;GO:0032760;GO:0043231;GO:0031625;GO:0031966;GO:0050821;GO:0043065;GO:0045429;GO:0060548;GO:1902430;GO:0032436;GO:0051092;GO:2000060;GO:1901216;GO:2001244;GO:0061077;GO:0032464;GO:0097193;GO:0001774;GO:…	K17252-ko04610 Complement and coagulation cascades	-
ENSMUSG00000040054	2.45004	10.4269	-2.08943	7.81692e-30	7.10286e-27	down	Baz2a	bromodomain adjacent to zinc finger domain, 2A [Source:MGI Symbol;Acc:MGI:2151152]	GO:0005634;GO:0008270;GO:0046872;GO:0003677	-	-
ENSMUSG00000004939	38.2133	2.77351	3.78429	1.30837e-18	2.48578e-16	up	Nmrk2	nicotinamide riboside kinase 2 [Source:MGI Symbol;Acc:MGI:1916814]	GO:0016740;GO:0046872;GO:0005654;GO:0005515;GO:0000166;GO:0005524;GO:0005886;GO:0016301;GO:0016310;GO:0043231;GO:0005622;GO:0009435;GO:0019363;GO:0045662;GO:0050262;GO:0061769	K10524-ko00760 Nicotinate and nicotinamide metabolism	-
ENSMUSG00000032897	12.1563	43.1293	-1.82696	1.05588e-12	6.14676e-11	down	Nfyc	nuclear transcription factor-Y gamma [Source:MGI Symbol;Acc:MGI:107901]	GO:0003700;GO:0006355;GO:0003677;GO:0005634;GO:0005654;GO:0046982;GO:0006366;GO:0006351;GO:0045893;GO:0016602;GO:0044212;GO:0000978;GO:0001077;GO:0045944;GO:0005667;GO:0032993;GO:0045540;GO:0008134	K08066-ko04612 Antigen processing and presentation;ko05152 Tuberculosis	KOG1657-CCAAT-binding factor, subunit C (HAP5)[K]
ENSMUSG00000033767	2.36709	8.9197	-1.91388	3.30609e-09	9.09131e-08	down	D930015E06Rik	RIKEN cDNA D930015E06 gene [Source:MGI Symbol;Acc:MGI:2443399]	GO:0016020;GO:0016021;GO:0003674;GO:0005886;GO:0005737;GO:0016055;GO:0005783;GO:0090090;GO:0033088	-	KOG3620-Uncharacterized conserved protein[S]
ENSMUSG00000072214	9.25432	4.60452	1.00708	3.58022e-05	0.000321543	up	2022-09-05	septin 5 [Source:MGI Symbol;Acc:MGI:1195461]	GO:0005886;GO:0005515;GO:0005737;GO:0000166;GO:0005525;GO:0005856;GO:0017157;GO:0007049;GO:0051301;GO:0008021;GO:0045202;GO:0043679;GO:0005938;GO:0043195	K04557-ko05012 Parkinson's disease	KOG2655-Septin family protein (P-loop GTPase)[DZU]
ENSMUSG00000062563	6.52792	2.59099	1.33312	1.2125e-05	0.000127916	up	Cys1	cystin 1 [Source:MGI Symbol;Acc:MGI:2177632]	GO:0070062	-	-
ENSMUSG00000027905	2.44023	5.1342	-1.07312	0.000224624	0.00153513	down	Ddx20	DEAD (Asp-Glu-Ala-Asp) box polypeptide 20 [Source:MGI Symbol;Acc:MGI:1858415]	GO:0005524;GO:0016787;GO:0003677;GO:0005634;GO:0003676;GO:0016604;GO:0005829;GO:0005515;GO:0005737;GO:0000166;GO:0016020;GO:0000122;GO:0006397;GO:0008380;GO:0004386;GO:0004004;GO:0043065;GO:0010501;GO:0000387;GO:0032797;GO:0034719;GO:0048477;GO:0017053;GO:0030674;GO:0070491;GO:0042826;GO:0050810;GO:0097504;GO:0090571;GO:0019904;GO:0008285;GO:0045892	K13131-ko03013 RNA transport	KOG4284-DEAD box protein[K]
ENSMUSG00000026051	6.78417	1.1058	2.61708	1.55966e-12	8.80955e-11	up	1500015O10Rik	RIKEN cDNA 1500015O10 gene [Source:MGI Symbol;Acc:MGI:1926146]	GO:0005615;GO:0003674;GO:0031410;GO:0005576;GO:0030133;GO:0070314;GO:0090398;GO:0031145	-	-
ENSMUSG00000030231	4.49922	24.5584	-2.44847	1.09946e-10	4.11784e-09	down	Plekha5	pleckstrin homology domain containing, family A member 5 [Source:MGI Symbol;Acc:MGI:1923802]	GO:0005654;GO:0005829;GO:0016020;GO:0010314;GO:0032266;GO:0070273;GO:0080025;GO:0061458;GO:0016021	-	-
ENSMUSG00000049537	4.50633	13.4715	-1.57989	1.79323e-05	0.00017863	down	Tecrl	trans-2,3-enoyl-CoA reductase-like [Source:MGI Symbol;Acc:MGI:2444966]	GO:0016020;GO:0016021;GO:0005575;GO:0005737;GO:0016491;GO:0055114;GO:0016627;GO:0006629;GO:0042761;GO:0005783	-	KOG1639-Steroid reductase required for elongation of the very long chain fatty acids[I]
ENSMUSG00000038002	1.56964	5.71013	-1.86309	4.99447e-19	1.03346e-16	down	Cramp1l	Crm, cramped-like (Drosophila) [Source:MGI Symbol;Acc:MGI:1930190]	GO:0008150;GO:0003677;GO:0005634;GO:0003682	-	-
ENSMUSG00000022377	2.76947	6.30366	-1.18658	2.0995e-06	2.77354e-05	down	Asap1	ArfGAP with SH3 domain, ankyrin repeat and PH domain1 [Source:MGI Symbol;Acc:MGI:1342335]	GO:0046872;GO:0005096;GO:0043547;GO:0016020;GO:0005515;GO:0005737;GO:0005829;GO:0030030;GO:0060271;GO:0043197;GO:0045296;GO:0001786;GO:0071803;GO:0002102;GO:0031253;GO:0061000;GO:1903527;GO:0005546;GO:0005547	K12488-ko04144 Endocytosis;ko04666 Fc gamma R-mediated phagocytosis	KOG0521-Putative GTPase activating proteins (GAPs)[T]
ENSMUSG00000022371	20.6019	3.2597	2.65997	5.56787e-12	2.83121e-10	up	Col14a1	collagen, type XIV, alpha 1 [Source:MGI Symbol;Acc:MGI:1341272]	GO:0005615;GO:0048873;GO:0003723;GO:0005578;GO:0005576;GO:0070062;GO:0031012;GO:0007155;GO:0005581;GO:0030199;GO:0005614;GO:0003229;GO:0061050	K08133-ko04974 Protein digestion and absorption	KOG3544-Collagens (type IV and type XIII), and related proteins[W]
ENSMUSG00000034801	4.05668	8.35229	-1.04187	0.000470678	0.00285701	down	Sos2	son of sevenless homolog 2 (Drosophila) [Source:MGI Symbol;Acc:MGI:98355]	GO:0003677;GO:0046982;GO:0005622;GO:0043547;GO:0005085;GO:0007264;GO:0035023;GO:0005089;GO:0051057;GO:0005088;GO:0005515;GO:0001782;GO:0002260;GO:0042129;GO:0033081;GO:2000973	-	KOG3417-Ras1 guanine nucleotide exchange factor[T]
ENSMUSG00000042185	1.88454	5.84941	-1.63408	4.42727e-14	3.42571e-12	down	Nfrkb	nuclear factor related to kappa B binding protein [Source:MGI Symbol;Acc:MGI:2442410]	GO:0008150;GO:0003677;GO:0005634;GO:0006355;GO:0031011;GO:0006351;GO:0006281;GO:0006974;GO:0006310;GO:0002020	-	KOG1927-R-kappa-B and related transcription factors[K]
ENSMUSG00000032407	2.03041	9.92301	-2.28901	4.87019e-09	1.27706e-07	down	U2surp	U2 snRNP-associated SURP domain containing [Source:MGI Symbol;Acc:MGI:1915208]	GO:0008150;GO:0005634;GO:0003676;GO:0005654;GO:0003723;GO:0006396	K12842-ko03040 Spliceosome	KOG0151-Predicted splicing regulator, contains RRM, SWAP and RPR domains[R]
ENSMUSG00000038949	5.05337	13.4449	-1.41174	3.16122e-07	5.34517e-06	down	Cnst	consortin, connexin sorting protein [Source:MGI Symbol;Acc:MGI:2445141]	GO:0016020;GO:0016021;GO:0005794;GO:0005886;GO:0043234;GO:0031410;GO:0043231;GO:0010923;GO:0030133;GO:0005802;GO:0019902;GO:0042998;GO:0071253	-	-
ENSMUSG00000041528	9.10799	31.2728	-1.7797	1.73886e-07	3.13821e-06	down	Rnf123	ring finger protein 123 [Source:MGI Symbol;Acc:MGI:2148796]	GO:0016740;GO:0008270;GO:0046872;GO:0003674;GO:0008150;GO:0005829;GO:0005737;GO:0016567	-	KOG2242-Scaffold/matrix specific factor hnRNP-U/SAF-A, contains SPRY domain[A]
ENSMUSG00000040690	12.3741	4.57776	1.43461	6.7603e-13	4.10708e-11	up	Col16a1	collagen, type XVI, alpha 1 [Source:MGI Symbol;Acc:MGI:1095396]	GO:0005578;GO:0005576;GO:0007155;GO:0005581;GO:0033627;GO:0071230;GO:0005178;GO:0033622;GO:0051894	-	KOG3544-Collagens (type IV and type XIII), and related proteins[W]
ENSMUSG00000064080	69.6057	29.7993	1.22393	3.02083e-21	8.53139e-19	up	Fbln2	fibulin 2 [Source:MGI Symbol;Acc:MGI:95488]	GO:0005576;GO:0005509;GO:0005515;GO:0005578;GO:0070062;GO:0031012;GO:1903561;GO:0005615;GO:0010811;GO:0050840	-	-
ENSMUSG00000017677	7.62877	24.8383	-1.70304	1.85102e-06	2.49738e-05	down	Wsb1	WD repeat and SOCS box-containing 1 [Source:MGI Symbol;Acc:MGI:1926139]	GO:0008150;GO:0035556;GO:0016567;GO:0005622;GO:0005575;GO:0004842;GO:0003674	-	KOG0266-WD40 repeat-containing protein[R]
ENSMUSG00000055065	21.7186	57.9954	-1.41701	6.2466e-12	3.14573e-10	down	Ddx17	DEAD (Asp-Glu-Ala-Asp) box polypeptide 17 [Source:MGI Symbol;Acc:MGI:1914290]	GO:0005524;GO:0016787;GO:0003676;GO:0000166;GO:0004386	-	KOG0331-ATP-dependent RNA helicase[A]
ENSMUSG00000037608	6.8106	21.3154	-1.64604	1.62039e-07	2.95245e-06	down	Bclaf1	BCL2-associated transcription factor 1 [Source:MGI Symbol;Acc:MGI:1917580]	GO:0005634;GO:0006915;GO:0045892;GO:2001022;GO:0003677;GO:0005654;GO:0005515;GO:0005737;GO:0006355;GO:0003723;GO:0006351;GO:0016607;GO:2000144;GO:0043065;GO:2001244;GO:0043620	-	-
ENSMUSG00000023224	105.426	41.4535	1.34667	8.80638e-20	2.00048e-17	up	Serping1	serine (or cysteine) peptidase inhibitor, clade G, member 1 [Source:MGI Symbol;Acc:MGI:894696]	GO:0005615;GO:0005576;GO:0070062;GO:0010951;GO:0002376;GO:0045087;GO:0072562;GO:0030414;GO:0010466;GO:0007596;GO:0004867;GO:0007599;GO:0006958;GO:0042730;GO:0001869;GO:0007568	K04001-ko04610 Complement and coagulation cascades;ko05133 Pertussis	KOG2392-Serpin[V]
ENSMUSG00000031295	3.38581	10.9937	-1.69911	1.31367e-06	1.84878e-05	down	Phka2	phosphorylase kinase alpha 2 [Source:MGI Symbol;Acc:MGI:97577]	GO:0016020;GO:0005886;GO:0003824;GO:0006468;GO:0005516;GO:0005975;GO:0005977;GO:0004689;GO:0005964	K07190-ko04020 Calcium signaling pathway;ko04910 Insulin signaling pathway;ko04922 Glucagon signaling pathway	KOG3635-Phosphorylase kinase[G]
ENSMUSG00000014599	10.5804	26.1722	-1.30664	3.08887e-06	3.8448e-05	down	Csf1	colony stimulating factor 1 (macrophage) [Source:MGI Symbol;Acc:MGI:1339753]	GO:0016020;GO:0016021;GO:0008083;GO:0005615;GO:0048873;GO:0005886;GO:0048471;GO:0005515;GO:0042803;GO:0005125;GO:0005576;GO:0070062;GO:0010628;GO:0002376;GO:0045087;GO:0046579;GO:0045860;GO:0006954;GO:0040018;GO:0008284;GO:0010744;GO:0001954;GO:0007169;GO:0030335;GO:0002158;GO:0030316;GO:0045672;GO:0030278;GO:0045651;GO:0032270;GO:0045657;GO:0060444;GO:0005157;GO:0003006;GO:0010759;GO:0032946;GO:…	K05453-ko04014 Ras signaling pathway;ko04015 Rap1 signaling pathway;ko04668 TNF signaling pathway;ko04151 PI3K-Akt signaling pathway;ko04060 Cytokine-cytokine receptor interaction;ko04640 Hematopoietic cell lineage;ko04380 Osteoclast differentiation;ko05323 Rheumatoid arthritis	-
ENSMUSG00000012296	7.17862	21.8604	-1.60654	6.85623e-09	1.73783e-07	down	Tjap1	tight junction associated protein 1 [Source:MGI Symbol;Acc:MGI:1921344]	GO:0005794;GO:0005515;GO:0005737;GO:0030054;GO:0005886;GO:0005768;GO:0005923;GO:0005802;GO:0007030	K06105-ko04530 Tight junction	-
ENSMUSG00000035992	2.02447	5.78423	-1.51458	4.59603e-05	0.000395766	down	Fnip1	folliculin interacting protein 1 [Source:MGI Symbol;Acc:MGI:2444668]	GO:0005737;GO:0043547;GO:0001932;GO:0005085;GO:0001934;GO:0000122;GO:0005515;GO:0009267;GO:0033138;GO:0031334;GO:0042030;GO:0043154;GO:0051087;GO:0032007;GO:0002904;GO:0031929;GO:2000973;GO:0002327	K20400-ko04150 mTOR signaling pathway	KOG3693-Uncharacterized conserved protein[S]
ENSMUSG00000028127	17.0757	40.668	-1.25195	6.09672e-07	9.52039e-06	down	Abcd3	ATP-binding cassette, sub-family D (ALD), member 3 [Source:MGI Symbol;Acc:MGI:1349216]	GO:0055085;GO:0016021;GO:0005524;GO:0006810;GO:0000166;GO:0016887;GO:0042626;GO:0042803;GO:0015910;GO:0005777;GO:0016020;GO:0043231;GO:0005739;GO:0006633;GO:0005515;GO:0005743;GO:0007031;GO:0005778;GO:0006635;GO:0005782;GO:0042760;GO:0005324;GO:0043621;GO:0014070;GO:0042493	K05677-ko02010 ABC transporters;ko04146 Peroxisome	KOG0064-Peroxisomal long-chain acyl-CoA transporter, ABC superfamily[I]
ENSMUSG00000032177	8.8812	22.9826	-1.37171	3.43302e-08	7.58421e-07	down	Pde4a	phosphodiesterase 4A, cAMP specific [Source:MGI Symbol;Acc:MGI:99558]	GO:0046872;GO:0016787;GO:0005654;GO:0048471;GO:0007165;GO:0005829;GO:0005737;GO:0005886;GO:0016020;GO:0007608;GO:0008081;GO:0004114;GO:0004115;GO:0030552;GO:0006198;GO:0035690;GO:0010738;GO:0043949	K13293-ko00230 Purine metabolism;ko04024 cAMP signaling pathway;ko05032 Morphine addiction	KOG3689-Cyclic nucleotide phosphodiesterase[T]
ENSMUSG00000060572	13.3575	3.07719	2.11797	1.20977e-08	2.92627e-07	up	Mfap2	microfibrillar-associated protein 2 [Source:MGI Symbol;Acc:MGI:99559]	GO:0001527;GO:0048048;GO:0048050	-	-
ENSMUSG00000027200	3.29879	9.24973	-1.48747	5.43332e-05	0.000455662	down	Sema6d	sema domain, transmembrane domain (TM), and cytoplasmic domain, (semaphorin) 6D [Source:MGI Symbol;Acc:MGI:2387661]	GO:0016020;GO:0016021;GO:0005886;GO:0005794;GO:0005515;GO:0007275;GO:0007399;GO:0030154;GO:0021591;GO:0030215;GO:0014911;GO:0014912	K06842-ko04360 Axon guidance	KOG3611-Semaphorins[T]
ENSMUSG00000027204	21.4917	9.18679	1.22615	2.01619e-08	4.6611e-07	up	Fbn1	fibrillin 1 [Source:MGI Symbol;Acc:MGI:95489]	GO:0005615;GO:0005509;GO:0008201;GO:0005515;GO:0005578;GO:0005576;GO:0005201;GO:0070062;GO:0031012;GO:0005179;GO:0007507;GO:0005604;GO:0032403;GO:0033627;GO:0001501;GO:0001527;GO:0005178;GO:0035582;GO:0045671;GO:2001205;GO:0009653;GO:0035583;GO:0001656;GO:0001822;GO:0043010;GO:0048048;GO:0048050;GO:0071560;GO:1990314	-	KOG1217-Fibrillins and related proteins containing Ca2+-binding EGF-like domains[T]
ENSMUSG00000029290	2.32578	7.49479	-1.68818	9.78451e-06	0.000106172	down	Zfp326	zinc finger protein 326 [Source:MGI Symbol;Acc:MGI:1927246]	GO:0005634;GO:0003677;GO:0000993;GO:0003723;GO:0032784;GO:0043484;GO:0005654;GO:0005681;GO:0043231;GO:0044609	-	-
ENSMUSG00000035762	1.63985	7.3834	-2.17072	8.45334e-12	4.1181e-10	down	Tmem161b	transmembrane protein 161B [Source:MGI Symbol;Acc:MGI:1919995]	GO:0016020;GO:0016021;GO:0003674;GO:0005575	-	KOG3978-Predicted membrane protein[S]
ENSMUSG00000044811	12.177	2.36484	2.36435	8.42353e-14	6.28727e-12	up	Cd300c2	CD300C molecule 2 [Source:MGI Symbol;Acc:MGI:2153249]	GO:0016020;GO:0016021;GO:0005886;GO:0005515;GO:0002376;GO:0050715	-	-
ENSMUSG00000001131	64.7552	6.18006	3.3893	2.3665e-16	2.74763e-14	up	Timp1	tissue inhibitor of metalloproteinase 1 [Source:MGI Symbol;Acc:MGI:98752]	GO:0046872;GO:0005615;GO:0005125;GO:0005576;GO:0070062;GO:0005578;GO:0008083;GO:0008191;GO:0030414;GO:0010466;GO:0005604;GO:0051045;GO:0008284;GO:0043086;GO:0010951;GO:2001044;GO:0004857;GO:0034097;GO:0002020;GO:0001775;GO:0007568;GO:0009725;GO:0010033;GO:0042060;GO:0043066;GO:0043434;GO:0051216;GO:1901164;GO:1905049;GO:0031012	K16451-ko04066 HIF-1 signaling pathway	KOG4745-Metalloproteinase inhibitor TIMP and related proteins[R]
ENSMUSG00000032231	126.24	46.8045	1.43145	6.1034e-13	3.76268e-11	up	Anxa2	annexin A2 [Source:MGI Symbol;Acc:MGI:88246]	GO:0005615;GO:0005509;GO:0005634;GO:0005829;GO:0009986;GO:0005515;GO:0005737;GO:0003723;GO:0005886;GO:0005578;GO:0005576;GO:0016020;GO:0008092;GO:0070062;GO:0042383;GO:0005765;GO:0005768;GO:0004859;GO:0005544;GO:0043086;GO:0005811;GO:0098609;GO:0005769;GO:0005604;GO:0045121;GO:0005546;GO:0044090;GO:0030496;GO:0002020;GO:0030199;GO:0042730;GO:0001525;GO:0044548;GO:0031982;GO:0005913;GO:0042470;GO:…	-	KOG0819-Annexin[U]
ENSMUSG00000061950	8.69398	22.6682	-1.38258	2.32518e-08	5.31081e-07	down	Ppp4r1	protein phosphatase 4, regulatory subunit 1 [Source:MGI Symbol;Acc:MGI:1917601]	GO:0007165;GO:0019888;GO:0030289;GO:0050790	-	-
ENSMUSG00000059173	5.41185	1.596	1.76166	3.0306e-09	8.43362e-08	up	Pde1a	phosphodiesterase 1A, calmodulin-dependent [Source:MGI Symbol;Acc:MGI:1201792]	GO:0046872;GO:0016787;GO:0007165;GO:0008081;GO:0004114;GO:0004115;GO:0030553;GO:0048101;GO:0006198;GO:0034391;GO:0046069;GO:0048660;GO:0005634;GO:0005737;GO:0043025	K13755-ko00230 Purine metabolism;ko04020 Calcium signaling pathway;ko04924 Renin secretion;ko04740 Olfactory transduction;ko04742 Taste transduction;ko05032 Morphine addiction	KOG3688-Cyclic GMP phosphodiesterase[T]
ENSMUSG00000030557	7.58711	16.9673	-1.16114	2.71958e-05	0.00025602	down	Mef2a	myocyte enhancer factor 2A [Source:MGI Symbol;Acc:MGI:99532]	GO:0003677;GO:0005634;GO:0005654;GO:0005829;GO:0005515;GO:0006355;GO:0006366;GO:0046982;GO:0007275;GO:0003682;GO:0045944;GO:0006351;GO:0046983;GO:0000978;GO:0001077;GO:0045893;GO:0000977;GO:0000165;GO:0000122;GO:0006915;GO:0043565;GO:0007399;GO:0046332;GO:0042826;GO:0030154;GO:0033613;GO:0071277;GO:0019901;GO:0003700;GO:0005667;GO:0001085;GO:0000790;GO:0000981;GO:0001105;GO:0035035;GO:0003705;GO:…	K09260-ko04013 MAPK signaling pathway - fly;ko04022 cGMP - PKG signaling pathway	KOG0014-MADS box transcription factor[K]
ENSMUSG00000056501	15.4273	3.22618	2.25759	5.89454e-11	2.36449e-09	up	Cebpb	CCAAT/enhancer binding protein (C/EBP), beta [Source:MGI Symbol;Acc:MGI:88373]	GO:0003700;GO:0006355;GO:0003677;GO:0043565;GO:0005634;GO:0042742;GO:0005654;GO:0005515;GO:0005737;GO:0006366;GO:0003682;GO:0045944;GO:0006351;GO:0001077;GO:0045893;GO:0000977;GO:0045892;GO:0001892;GO:0016363;GO:0044212;GO:0042803;GO:0042826;GO:0030154;GO:0060850;GO:0050873;GO:0071230;GO:0045600;GO:0043524;GO:0045408;GO:0045444;GO:0046982;GO:0000779;GO:0042130;GO:1990440;GO:0070059;GO:0034976;GO:…	K10048-ko04668 TNF signaling pathway;ko05202 Transcriptional misregulation in cancers;ko05152 Tuberculosis	KOG3119-Basic region leucine zipper transcription factor[K]
ENSMUSG00000037012	8.83013	4.23893	1.05874	0.000125851	0.000936664	up	Hk1	hexokinase 1 [Source:MGI Symbol;Acc:MGI:96103]	GO:0016020;GO:0005524;GO:0016740;GO:0003824;GO:0008152;GO:0005829;GO:0005515;GO:0000166;GO:0005975;GO:0016301;GO:0016310;GO:0006096;GO:0005739;GO:0016773;GO:0045121;GO:0005929;GO:0005741;GO:0051156;GO:0046835;GO:0004396;GO:0005536;GO:0001678;GO:0008865;GO:0019158;GO:0019318;GO:0072655;GO:0072656;GO:0097228;GO:0004340;GO:0061621	K00844-ko01200 Carbon metabolism;ko00010 Glycolysis / Gluconeogenesis;ko00051 Fructose and mannose metabolism;ko00052 Galactose metabolism;ko00500 Starch and sucrose metabolism;ko00520 Amino sugar and nucleotide sugar metabolism;ko00521 Streptomycin biosynthesis;ko00524 Neomycin, kanamycin and gentamicin biosynthesis;ko04066 HIF-1 signaling pathway;ko04910 Insulin signaling pathway;ko04973 Carboh…	KOG1369-Hexokinase[G]
ENSMUSG00000031310	3.6186	14.1657	-1.9689	2.49572e-11	1.08663e-09	down	Zmym3	zinc finger, MYM-type 3 [Source:MGI Symbol;Acc:MGI:1927231]	GO:0008270;GO:0046872;GO:0005634;GO:0005737;GO:0003677;GO:0006357;GO:0005515;GO:0000981;GO:0007010;GO:0007275;GO:0022604;GO:0005654	-	-
ENSMUSG00000025816	3.22411	9.74021	-1.59505	1.32478e-06	1.86316e-05	down	Sec61a2	Sec61, alpha subunit 2 (S. cerevisiae) [Source:MGI Symbol;Acc:MGI:1931071]	GO:0016020;GO:0016021;GO:0005575;GO:0006810;GO:0015031;GO:0005783;GO:0005789;GO:0043022	K10956-ko03060 Protein export;ko04141 Protein processing in endoplasmic reticulum;ko04145 Phagosome;ko05110 Vibrio cholerae infection	KOG1373-Transport protein Sec61, alpha subunit[UO]
ENSMUSG00000036833	7.16608	14.4332	-1.01014	0.00118197	0.0061786	down	Pnpla7	patatin-like phospholipase domain containing 7 [Source:MGI Symbol;Acc:MGI:2385325]	GO:0016020;GO:0016021;GO:0016787;GO:0005634;GO:0008152;GO:0006629;GO:0016042;GO:0005739;GO:0005783;GO:0005789;GO:0031965;GO:0005764;GO:0005765;GO:0031090;GO:0043231;GO:0004622;GO:0032502;GO:0046475;GO:0031966	K14676-ko00564 Glycerophospholipid metabolism	KOG2968-Predicted esterase of the alpha-beta hydrolase superfamily (Neuropathy target esterase), contains cAMP-binding domains[R]
ENSMUSG00000028689	4.29727	8.78701	-1.03195	0.00605556	0.0235364	down	Ccdc163	coiled-coil domain containing 163 [Source:MGI Symbol;Acc:MGI:1915644]	GO:0003674;GO:0008150;GO:0005575	-	-
ENSMUSG00000018501	8.44718	17.9321	-1.086	4.53593e-08	9.69288e-07	down	Ncor1	nuclear receptor co-repressor 1 [Source:MGI Symbol;Acc:MGI:1349717]	GO:0003677;GO:0005634;GO:0001102;GO:0003714;GO:0035257;GO:0042826;GO:0000122;GO:0046329;GO:0051225;GO:0072362;GO:0072368;GO:1903799;GO:0000118;GO:0000790;GO:0005654;GO:0005829;GO:0005876;GO:0016020;GO:0016580;GO:0017053	K04650-ko04919 Thyroid hormone signaling pathway;ko05202 Transcriptional misregulation in cancers;ko01522 Endocrine resistance	KOG1878-Nuclear receptor coregulator SMRT/SMRTER, contains Myb-like domains[K]
ENSMUSG00000021488	2.69603	6.5852	-1.28839	2.9914e-09	8.34675e-08	down	Nsd1	nuclear receptor-binding SET-domain protein 1 [Source:MGI Symbol;Acc:MGI:1276545]	GO:0005634;GO:0016740;GO:0008270;GO:0046872;GO:0008168;GO:0018024;GO:0032259;GO:0034968;GO:0010452;GO:0000979;GO:0003712;GO:0046975;GO:0050681;GO:0000414;GO:0033135;GO:0045893;GO:1903025	-	-
ENSMUSG00000021481	1.07977	9.32285	-3.11005	0.00810749	0.0297417	down	Zfp346	zinc finger protein 346 [Source:MGI Symbol;Acc:MGI:1349417]	GO:0008270;GO:0046872;GO:0003676;GO:0005634;GO:0005515;GO:0005737;GO:0003723;GO:0005730;GO:0003725;GO:0019899;GO:0002039;GO:0072332;GO:0043065	-	-
ENSMUSG00000004098	5.68112	11.4264	-1.00812	0.000481602	0.00291148	down	Col5a3	collagen, type V, alpha 3 [Source:MGI Symbol;Acc:MGI:1858212]	GO:0008201;GO:0005201;GO:0070062;GO:0005581;GO:0007160;GO:0030198;GO:0005198;GO:0005588;GO:0043394;GO:0031012	K19721-ko04974 Protein digestion and absorption	KOG3544-Collagens (type IV and type XIII), and related proteins[W]
ENSMUSG00000046598	16.7311	1.5041	3.47556	2.9096e-31	3.2004e-28	up	Bdh1	3-hydroxybutyrate dehydrogenase, type 1 [Source:MGI Symbol;Acc:MGI:1919161]	GO:0016020;GO:0003824;GO:0008152;GO:0005654;GO:0016491;GO:0055114;GO:0005739;GO:0005743;GO:0005759;GO:0003858;GO:0099617	K00019-ko00650 Butanoate metabolism;ko00072 Synthesis and degradation of ketone bodies	KOG1610-Corticosteroid 11-beta-dehydrogenase and related short chain-type dehydrogenases[QR]
ENSMUSG00000035042	6.56304	2.17319	1.59455	0.000788451	0.00441884	up	Ccl5	chemokine (C-C motif) ligand 5 [Source:MGI Symbol;Acc:MGI:98262]	GO:0005576;GO:0005615;GO:0005737;GO:0061098;GO:0007186;GO:0042803;GO:0005125;GO:0006954;GO:0006955;GO:0070098;GO:0008009;GO:0006935;GO:0050918;GO:0000165;GO:0014068;GO:0006874;GO:0006816;GO:0043491;GO:0043621;GO:0004435;GO:0004672;GO:0034612;GO:0071407;GO:0034097;GO:0043623;GO:0051262;GO:0050863;GO:0030593;GO:0043547;GO:0048247;GO:0070374;GO:0071346;GO:0071347;GO:0071356;GO:2000406;GO:0045071;GO:…	K12499-ko04668 TNF signaling pathway;ko04060 Cytokine-cytokine receptor interaction;ko04620 Toll-like receptor signaling pathway;ko04621 NOD-like receptor signaling pathway;ko04623 Cytosolic DNA-sensing pathway;ko04062 Chemokine signaling pathway;ko05323 Rheumatoid arthritis;ko05020 Prion diseases;ko05120 Epithelial cell signaling in Helicobacter pylori infection;ko05164 Influenza A;ko05168 Herpe…	-
ENSMUSG00000035047	4.23807	11.0018	-1.37626	8.92442e-06	9.80036e-05	down	Kri1	KRI1 homolog [Source:MGI Symbol;Acc:MGI:2384899]	GO:0003723;GO:0005730	-	KOG2409-KRR1-interacting protein involved in 40S ribosome biogenesis[J]
ENSMUSG00000077220	0.093816	10.2443	-6.77077	9.15408e-05	0.000706727	down	Snord78	small nucleolar RNA, C/D box 78 [Source:MGI Symbol;Acc:MGI:5453213]	-	-	-
ENSMUSG00000006638	1.49469	9.61002	-2.68469	1.25642e-14	1.14336e-12	down	Abhd1	abhydrolase domain containing 1 [Source:MGI Symbol;Acc:MGI:1931013]	-	-	-
ENSMUSG00000061028	8.27321	21.8683	-1.40232	4.08598e-06	4.93316e-05	down	Clasrp	CLK4-associating serine/arginine rich protein [Source:MGI Symbol;Acc:MGI:1855695]	GO:0003674;GO:0008150;GO:0005575;GO:0005634;GO:0006397;GO:0008380;GO:0005654	-	KOG2548-SWAP mRNA splicing regulator[A]
ENSMUSG00000021972	4.05758	8.45438	-1.05908	6.91798e-05	0.000557574	down	Hmbox1	homeobox containing 1 [Source:MGI Symbol;Acc:MGI:2445066]	GO:0005634;GO:0003677;GO:0005654;GO:0016604;GO:0005829;GO:0005737;GO:0006355;GO:0006351;GO:0045893;GO:0045892;GO:0000784;GO:0042802;GO:0005515;GO:0032403;GO:0042162;GO:0006278;GO:0032212;GO:0051973;GO:0003720;GO:0003691;GO:0005697;GO:0035563	-	-
ENSMUSG00000037344	3.10977	10.6789	-1.77988	9.73251e-07	1.42238e-05	down	Slc12a9	solute carrier family 12 (potassium/chloride transporters), member 9 [Source:MGI Symbol;Acc:MGI:1933532]	GO:0055085;GO:0016020;GO:0016021;GO:0005886;GO:0005215;GO:0006810;GO:0006811;GO:1902476;GO:0070062;GO:0071805;GO:0015379;GO:0022820	-	KOG1288-Amino acid transporters[E]
ENSMUSG00000036578	1.02749	6.12736	-2.57614	9.94882e-08	1.91986e-06	down	Fxyd7	FXYD domain-containing ion transport regulator 7 [Source:MGI Symbol;Acc:MGI:1889006]	GO:0016020;GO:0016021;GO:0006811;GO:0005216;GO:0034220;GO:0006810;GO:0005887;GO:0017080;GO:0051117;GO:0043269;GO:2000649	-	-
ENSMUSG00000021112	2.21891	9.57367	-2.10922	3.71414e-07	6.14097e-06	down	Mpp5	membrane protein, palmitoylated 5 (MAGUK p55 subfamily member 5) [Source:MGI Symbol;Acc:MGI:1927339]	GO:0016020;GO:0005886;GO:0005515;GO:0005737;GO:0030054;GO:0070062;GO:0016021;GO:0012505;GO:0070830;GO:0019904;GO:0090162;GO:0005923;GO:0007009;GO:0002011;GO:0032288;GO:0090002;GO:0043234;GO:0046037;GO:0046710;GO:0035749;GO:0043220;GO:0043219;GO:0004385;GO:0032287;GO:0035750	K06091-ko04390 Hippo signaling pathway;ko04391 Hippo signaling pathway -fly;ko04530 Tight junction	KOG0609-Calcium/calmodulin-dependent serine protein kinase/membrane-associated guanylate kinase[T]
ENSMUSG00000044465	2.43062	6.37812	-1.39181	0.000669128	0.00385343	down	Fam160a2	family with sequence similarity 160, member A2 [Source:MGI Symbol;Acc:MGI:1921599]	GO:0003674;GO:0006810;GO:0015031;GO:0007032;GO:0005829;GO:0008333;GO:0045022;GO:0007040;GO:0070695	-	KOG3695-Uncharacterized conserved protein[S]
ENSMUSG00000020648	2.12218	5.48884	-1.37095	2.37643e-07	4.13531e-06	down	Dus4l	dihydrouridine synthase 4-like (S. cerevisiae) [Source:MGI Symbol;Acc:MGI:1919166]	GO:0055114;GO:0003824;GO:0016491;GO:0050660;GO:0008033;GO:0017150;GO:0002943	-	-
ENSMUSG00000027510	6.10906	35.548	-2.54074	4.88324e-06	5.73987e-05	down	Rbm38	RNA binding motif protein 38 [Source:MGI Symbol;Acc:MGI:1889294]	GO:0005634;GO:0003676;GO:0005829;GO:0005737;GO:0003723;GO:0006397;GO:0008380;GO:0007049;GO:0008285;GO:0030154;GO:0003729;GO:0010830;GO:0043484;GO:0003730;GO:0006977;GO:0006978;GO:0070935	-	KOG0149-Predicted RNA-binding protein SEB4 (RRM superfamily)[R]
ENSMUSG00000005534	3.61974	11.9575	-1.72396	0.0131115	0.0436055	down	Insr	insulin receptor [Source:MGI Symbol;Acc:MGI:96575]	GO:0004672;GO:0005524;GO:0006468;GO:0004713;GO:0016020;GO:0016021;GO:0016740;GO:0005886;GO:0005515;GO:0005622;GO:0000166;GO:0016301;GO:0016310;GO:0070062;GO:0042593;GO:0005887;GO:0007186;GO:0004714;GO:0007169;GO:0000187;GO:0001934;GO:0005525;GO:0051897;GO:0006355;GO:0023014;GO:0019904;GO:0046777;GO:0031994;GO:0043235;GO:0003007;GO:0032147;GO:0008284;GO:0009887;GO:0045429;GO:0043548;GO:0043560;GO:…	K04527-ko04014 Ras signaling pathway;ko04015 Rap1 signaling pathway;ko04066 HIF-1 signaling pathway;ko04068 FoxO signaling pathway;ko04072 Phospholipase D signaling pathway;ko04022 cGMP - PKG signaling pathway;ko04151 PI3K-Akt signaling pathway;ko04152 AMPK signaling pathway;ko04150 mTOR signaling pathway;ko04520 Adherens junction;ko04910 Insulin signaling pathway;ko04923 Regulation of lipolysis …	KOG4258-Insulin/growth factor receptor (contains protein kinase domain)[T]
ENSMUSG00000029605	2.3697	5.63318	-1.24924	0.000511943	0.003067	down	Oas1b	2'-5' oligoadenylate synthetase 1B [Source:MGI Symbol;Acc:MGI:97430]	GO:0005524;GO:0003723;GO:0016779;GO:0016740;GO:0006955;GO:0003725;GO:0051607	-	-
ENSMUSG00000020827	7.26575	23.4828	-1.69242	5.2525e-07	8.335e-06	down	Mink1	misshapen-like kinase 1 (zebrafish) [Source:MGI Symbol;Acc:MGI:1355329]	GO:0004672;GO:0005524;GO:0006468;GO:0016020;GO:0016740;GO:0005886;GO:0005794;GO:0005737;GO:0030054;GO:0045202;GO:0045211;GO:0000166;GO:0007275;GO:0016301;GO:0016310;GO:0070062;GO:0004674;GO:0023014;GO:0042995;GO:0030425;GO:0014069;GO:0046330;GO:0030424;GO:0046777;GO:0004702;GO:0048813;GO:0030334;GO:0022407;GO:0035556;GO:0001952;GO:2000311;GO:0031532;GO:0006950;GO:0045060;GO:0007268	-	KOG0587-Traf2- and Nck-interacting kinase and related germinal center kinase (GCK) family protein kinases[T]
ENSMUSG00000098192	23.5691	10.3157	1.19205	0.000206815	0.00143691	up	Gm3534	predicted pseudogene 3534 [Source:MGI Symbol;Acc:MGI:3781711]	-	-	-
ENSMUSG00000000759	7.11658	16.839	-1.24255	4.32469e-08	9.31771e-07	down	Tubgcp3	tubulin, gamma complex associated protein 3 [Source:MGI Symbol;Acc:MGI:2183752]	GO:0005737;GO:0000922;GO:0000226;GO:0043015;GO:0005874;GO:0005856;GO:0005815;GO:0007020;GO:0016020;GO:0005813;GO:0005814;GO:0051011;GO:0005200;GO:0031122;GO:0051298;GO:0051415;GO:0090307;GO:0000923;GO:0005827;GO:0008275	-	KOG2000-Gamma-tubulin complex, DGRIP91/SPC98 component[Z]
ENSMUSG00000000753	64.1829	16.4315	1.96572	8.26678e-22	2.61769e-19	up	Serpinf1	serine (or cysteine) peptidase inhibitor, clade F, member 1 [Source:MGI Symbol;Acc:MGI:108080]	GO:0005615;GO:0005576;GO:0070062;GO:0016525;GO:0010951;GO:0031012;GO:0050769;GO:0004867;GO:0042470;GO:0060770;GO:0001822;GO:0007568;GO:0007614;GO:0010447;GO:0010596;GO:0010629;GO:0010976;GO:0042698;GO:0046685;GO:0050728;GO:0060041;GO:0071279;GO:0071300;GO:0071333;GO:0071549;GO:1901215;GO:0005604;GO:0030424;GO:0043025;GO:0043203;GO:0048471	K19614-ko04310 Wnt signaling pathway	KOG2392-Serpin[V]
ENSMUSG00000042622	5.08341	2.16263	1.23301	2.37476e-07	4.13531e-06	up	Maff	v-maf musculoaponeurotic fibrosarcoma oncogene family, protein F (avian) [Source:MGI Symbol;Acc:MGI:96910]	GO:0005634;GO:0003700;GO:0006355;GO:0003677;GO:0043565;GO:0006351;GO:0035914;GO:0005739;GO:0001701;GO:0005654;GO:0045604;GO:0007596	-	KOG4196-bZIP transcription factor MafK[K]
ENSMUSG00000017969	28.3887	7.6243	1.89664	5.49413e-23	2.20811e-20	up	Ptgis	prostaglandin I2 (prostacyclin) synthase [Source:MGI Symbol;Acc:MGI:1097156]	GO:0016020;GO:0016021;GO:0046872;GO:0005634;GO:0005737;GO:0016853;GO:0055114;GO:0005506;GO:0016705;GO:0020037;GO:0005615;GO:0001516;GO:0006629;GO:0005783;GO:0005789;GO:0004497;GO:0006631;GO:0006633;GO:0007566;GO:0032088;GO:0042981;GO:0005901;GO:0071456;GO:0050728;GO:0045766;GO:0097190;GO:0006693;GO:0008116;GO:0035360;GO:0045019;GO:0046697;GO:0071347;GO:0071354;GO:1900119	K01831-ko00590 Arachidonic acid metabolism	KOG0684-Cytochrome P450[Q]
ENSMUSG00000039218	17.1118	75.2664	-2.13701	1.98324e-14	1.6513e-12	down	Srrm2	serine/arginine repetitive matrix 2 [Source:MGI Symbol;Acc:MGI:1923206]	GO:0008150;GO:0005634;GO:0006397;GO:0008380;GO:0016607;GO:0005681;GO:0003723;GO:0047485;GO:0070742;GO:0015030;GO:0071013	-	KOG1869-Splicing coactivator SRm160/300, subunit SRm300[A]
ENSMUSG00000060063	16.1981	4.74491	1.77137	7.0271e-19	1.41211e-16	up	Alox5ap	arachidonate 5-lipoxygenase activating protein [Source:MGI Symbol;Acc:MGI:107505]	GO:0016020;GO:0016021;GO:0005634;GO:0055114;GO:0005515;GO:0008047;GO:0043085;GO:0031965;GO:0006691;GO:0019370;GO:0005783;GO:0005789;GO:0070207;GO:0005635;GO:0071277;GO:0047485;GO:0050544;GO:0004051;GO:0019899;GO:0042803;GO:0046982;GO:0002540;GO:0002675;GO:0019372;GO:0005829	K20735-ko04664 Fc epsilon RI signaling pathway	-
ENSMUSG00000102976	7.80436	53.8573	-2.78679	0.00474598	0.0193308	down	Zc3h11a	zinc finger CCCH type containing 11A [Source:MGI Symbol;Acc:MGI:1917829]	GO:0046872;GO:0006810;GO:0005622;GO:0003723;GO:0051028;GO:0016973;GO:0000346	-	KOG4791-Uncharacterized conserved protein[S]
ENSMUSG00000019863	5.99199	12.8133	-1.09653	0.00998084	0.0351612	down	Qrsl1	glutaminyl-tRNA synthase (glutamine-hydrolyzing)-like 1 [Source:MGI Symbol;Acc:MGI:1923813]	GO:0006412;GO:0000166;GO:0005524;GO:0005739;GO:0016874;GO:0031647;GO:0004040;GO:0032543;GO:0050567;GO:0070681;GO:0030956	K02433-ko00970 Aminoacyl-tRNA biosynthesis	KOG1211-Amidases[J]
ENSMUSG00000019861	2.06363	5.02939	-1.2852	0.000793266	0.0044363	down	Gopc	golgi associated PDZ and coiled-coil motif containing [Source:MGI Symbol;Acc:MGI:2149946]	GO:0016020;GO:0000139;GO:0005794;GO:0005886;GO:0043234;GO:0005515;GO:0005737;GO:0006810;GO:0006914;GO:0015031;GO:0030054;GO:0045202;GO:0045211;GO:0051260;GO:0050790;GO:0044325;GO:0042995;GO:0030425;GO:0014069;GO:0007289;GO:0008022;GO:0042803;GO:2000009;GO:0030140;GO:0005109;GO:0019905;GO:0030695;GO:0010360;GO:0043004	-	-
ENSMUSG00000070002	3.89012	10.6544	-1.45356	4.77625e-07	7.6902e-06	down	Ell	elongation factor RNA polymerase II [Source:MGI Symbol;Acc:MGI:109377]	GO:0006366;GO:0006368;GO:0042795;GO:0008023;GO:0005634;GO:0006355;GO:0006351;GO:0010923;GO:0016607;GO:0001701;GO:0015030;GO:0032968;GO:0019902;GO:0042796;GO:0045945;GO:0035327;GO:0035363	-	KOG4796-RNA polymerase II elongation factor[K]
ENSMUSG00000033400	2.43311	8.51242	-1.80677	5.44992e-07	8.58958e-06	down	Agl	amylo-1,6-glucosidase, 4-alpha-glucanotransferase [Source:MGI Symbol;Acc:MGI:1924809]	GO:0005634;GO:0005515;GO:0005737;GO:0003824;GO:0004133;GO:0004134;GO:0004135;GO:0030247;GO:0031593;GO:0005977;GO:0005978;GO:0005980;GO:0016234;GO:0030246;GO:0007584;GO:0009725;GO:0051384;GO:0016529	-	-
ENSMUSG00000036435	8.36189	21.2287	-1.34412	0.00133713	0.00683577	down	Exoc1	exocyst complex component 1 [Source:MGI Symbol;Acc:MGI:2445020]	GO:0005737;GO:0006810;GO:0015031;GO:0016020;GO:0005886;GO:0006887;GO:0000145;GO:0005546;GO:0050714;GO:0061024;GO:0048015;GO:0051601;GO:0006893;GO:0098592;GO:0017049	-	KOG2148-Exocyst protein Sec3[U]
ENSMUSG00000026150	15.7611	32.1987	-1.03063	0.00332835	0.0144464	down	Mff	mitochondrial fission factor [Source:MGI Symbol;Acc:MGI:1922984]	GO:0016020;GO:0016021;GO:0005515;GO:0030054;GO:0045202;GO:0031410;GO:0005739;GO:0042803;GO:0005777;GO:0005741;GO:0070584;GO:0000266;GO:0008021;GO:0090314;GO:0008053;GO:0090141;GO:0001836;GO:0006626;GO:0010821;GO:0016559;GO:0043653;GO:0051260;GO:0090200;GO:1900063;GO:0032592	-	-
ENSMUSG00000026153	1.75202	8.52671	-2.28297	6.59391e-12	3.2811e-10	down	Fam135a	family with sequence similarity 135, member A [Source:MGI Symbol;Acc:MGI:1915437]	GO:0005575;GO:0052689;GO:0044255	-	KOG2205-Uncharacterized conserved protein[S]
ENSMUSG00000026154	40.614	16.6451	1.28688	4.21083e-08	9.12157e-07	up	Sdhaf4	succinate dehydrogenase complex assembly factor 4 [Source:MGI Symbol;Acc:MGI:1915252]	GO:0003674;GO:0005739;GO:0005759;GO:0045087	-	KOG3245-Uncharacterized conserved protein[S]
ENSMUSG00000031808	21.8706	110.98	-2.34324	1.61665e-21	4.95345e-19	down	Slc27a1	solute carrier family 27 (fatty acid transporter), member 1 [Source:MGI Symbol;Acc:MGI:1347098]	GO:0016020;GO:0016021;GO:0005886;GO:0006810;GO:0005737;GO:0000166;GO:0042803;GO:0031410;GO:0003824;GO:0008152;GO:0009409;GO:0032868;GO:0006629;GO:0006869;GO:0016874;GO:0005783;GO:0006631;GO:0012505;GO:0004467;GO:0015245;GO:0031957;GO:0001676;GO:0006646;GO:0032049;GO:0006661;GO:0015908;GO:0006656;GO:0071902;GO:0006654;GO:0015909;GO:0033211;GO:0001579;GO:0006655;GO:0006659;GO:0031652;GO:0071072	K08745-ko03320 PPAR signaling pathway;ko04931 Insulin resistance	KOG1179-Very long-chain acyl-CoA synthetase/fatty acid transporter[I]
ENSMUSG00000031807	76.3748	27.0433	1.49783	1.43212e-05	0.000147293	up	Pgls	6-phosphogluconolactonase [Source:MGI Symbol;Acc:MGI:1913421]	GO:0016787;GO:0005737;GO:0005975;GO:0070062;GO:0006098;GO:0017057;GO:0009051	K01057-ko01200 Carbon metabolism;ko00030 Pentose phosphate pathway	KOG3147-6-phosphogluconolactonase - like protein[G]
ENSMUSG00000038764	1.97276	5.49211	-1.47714	3.5394e-08	7.79451e-07	down	Ptpn3	protein tyrosine phosphatase, non-receptor type 3 [Source:MGI Symbol;Acc:MGI:105307]	GO:0016020;GO:0005886;GO:0016787;GO:0005737;GO:0004721;GO:0004725;GO:0005856;GO:0016791;GO:0006470;GO:0016311;GO:0035335;GO:0008092;GO:0001784;GO:0017080;GO:0051117;GO:0045930;GO:0051045;GO:0097421;GO:0098902;GO:2000649;GO:0009898;GO:0019898	-	-
ENSMUSG00000038763	7.95194	24.2963	-1.61135	1.95603e-08	4.53205e-07	down	Alpk3	alpha-kinase 3 [Source:MGI Symbol;Acc:MGI:2151224]	GO:0005524;GO:0006468;GO:0004674	-	-
ENSMUSG00000026842	7.66845	19.5163	-1.34767	9.58428e-07	1.40366e-05	down	Abl1	c-abl oncogene 1, non-receptor tyrosine kinase [Source:MGI Symbol;Acc:MGI:87859]	GO:0004672;GO:0005524;GO:0006468;GO:0016740;GO:0046872;GO:0045087;GO:0003677;GO:0005634;GO:0005654;GO:0016604;GO:0043234;GO:0048471;GO:0005829;GO:0005515;GO:0005737;GO:0006914;GO:0000166;GO:0016301;GO:0016310;GO:0004713;GO:0004715;GO:0006281;GO:0006974;GO:0005856;GO:0005739;GO:0007155;GO:0005730;GO:0001934;GO:0071222;GO:0000287;GO:0007204;GO:0006915;GO:0009791;GO:0048008;GO:0006979;GO:2000773;GO:…	K06619-ko04014 Ras signaling pathway;ko04012 ErbB signaling pathway;ko04110 Cell cycle;ko04722 Neurotrophin signaling pathway;ko04360 Axon guidance;ko05200 Pathways in cancer;ko05206 MicroRNAs in cancer;ko05220 Chronic myeloid leukemia;ko05416 Viral myocarditis;ko05130 Pathogenic Escherichia coli infection;ko05131 Shigellosis	KOG0197-Tyrosine kinases[T]
ENSMUSG00000045679	5.68144	2.33347	1.28378	0.000289323	0.00188896	up	Pqlc3	PQ loop repeat containing [Source:MGI Symbol;Acc:MGI:2444067]	GO:0016020;GO:0016021;GO:0003674;GO:0006488	-	KOG3211-Predicted endoplasmic reticulum membrane protein Lec35/MPDU1 involved in monosaccharide-P-dolichol utilization[R]
ENSMUSG00000035495	2.90545	7.16633	-1.30247	0.000803459	0.00448132	down	Tstd2	thiosulfate sulfurtransferase (rhodanese)-like domain containing 2 [Source:MGI Symbol;Acc:MGI:3039624]	GO:0003674;GO:0008150;GO:0005575	-	-
ENSMUSG00000043162	7.34978	3.61543	1.02353	0.00105035	0.00560981	up	Pyurf	Pigy upstream reading frame [Source:MGI Symbol;Acc:MGI:1913709]	GO:0003674;GO:0005886;GO:0005739;GO:0005789;GO:0006506;GO:0000506;GO:0009893	-	-
ENSMUSG00000032725	22.1552	7.55198	1.55272	8.66389e-18	1.34123e-15	up	Folr2	folate receptor 2 (fetal) [Source:MGI Symbol;Acc:MGI:95569]	GO:0016020;GO:0005886;GO:0009986;GO:0006810;GO:0005622;GO:0005542;GO:0008517;GO:0015884;GO:0031362;GO:0031225;GO:0008284;GO:0008144;GO:0051870;GO:0006620	K13649-ko04144 Endocytosis	-
ENSMUSG00000030815	9.79613	22.1718	-1.17844	6.23633e-05	0.000510509	down	Phkg2	phosphorylase kinase, gamma 2 (testis) [Source:MGI Symbol;Acc:MGI:1916211]	GO:0004672;GO:0005524;GO:0006468;GO:0016740;GO:0005829;GO:0000166;GO:0016301;GO:0016310;GO:0004674;GO:0035556;GO:0005516;GO:0005975;GO:0005978;GO:0005977;GO:0018105;GO:0018107;GO:0004689;GO:0005964;GO:0019899	K00871-ko04020 Calcium signaling pathway;ko04910 Insulin signaling pathway;ko04922 Glucagon signaling pathway	KOG0599-Phosphorylase kinase gamma subunit[G]
ENSMUSG00000034161	6.30946	1.8718	1.75309	4.44258e-07	7.23096e-06	up	Scx	scleraxis [Source:MGI Symbol;Acc:MGI:102934]	GO:0003677;GO:0005634;GO:0006355;GO:0006366;GO:0046982;GO:0007275;GO:0045944;GO:0006351;GO:0046983;GO:0035914;GO:0045892;GO:0005515;GO:0030154;GO:0043565;GO:0045893;GO:0010628;GO:0043066;GO:0048706;GO:0005667;GO:0051216;GO:0000980;GO:0008284;GO:0070888;GO:0030509;GO:0043425;GO:0001205;GO:0060008;GO:0001707;GO:0002062;GO:0060325;GO:0071560;GO:0061056;GO:0071260;GO:0001958;GO:0032967;GO:0035990;GO:…	-	KOG4029-Transcription factor HAND2/Transcription factor TAL1/TAL2/LYL1[K]
ENSMUSG00000019518	5.22681	12.5473	-1.26338	1.16e-06	1.65707e-05	down	Ap4m1	adaptor-related protein complex AP-4, mu 1 [Source:MGI Symbol;Acc:MGI:1337063]	GO:0005794;GO:0006810;GO:0015031;GO:0006886;GO:0070062;GO:0016192;GO:0005768;GO:0005829;GO:0030131;GO:0005802;GO:0006895	K12402-ko04142 Lysosome	KOG0937-Adaptor complexes medium subunit family[U]
ENSMUSG00000024112	1.38469	5.58404	-2.01175	1.40308e-06	1.95487e-05	down	Cacna1h	calcium channel, voltage-dependent, T type, alpha 1H subunit [Source:MGI Symbol;Acc:MGI:1928842]	GO:0055085;GO:0016020;GO:0016021;GO:0006811;GO:0005216;GO:0034765;GO:0070588;GO:0005245;GO:0005891;GO:0008332;GO:0070509;GO:0034220;GO:0097110;GO:0032342;GO:0032870;GO:0034651;GO:0035865;GO:0042391;GO:2000344	-	-
ENSMUSG00000038371	2.97899	14.149	-2.24781	5.88175e-11	2.3639e-09	down	Sbf2	SET binding factor 2 [Source:MGI Symbol;Acc:MGI:1921831]	GO:0043547;GO:0042803;GO:0016020;GO:0043087;GO:0017112;GO:0005829;GO:0019208;GO:0019902;GO:0035091;GO:0051262;GO:0005774;GO:0006661;GO:0050790	-	-
ENSMUSG00000020474	2.09918	5.12724	-1.28836	0.000508547	0.00305055	down	Polm	polymerase (DNA directed), mu [Source:MGI Symbol;Acc:MGI:1860191]	GO:0005634;GO:0046872;GO:0003677;GO:0006281;GO:0016779;GO:0003887;GO:0071897;GO:0034061;GO:0016740;GO:0006974;GO:0016446;GO:0006310;GO:0030183	K03513-ko03450 Non-homologous end-joining	KOG2534-DNA polymerase IV (family X)[L]
ENSMUSG00000020473	14.6336	5.75248	1.34702	9.03933e-13	5.38214e-11	up	Aebp1	AE binding protein 1 [Source:MGI Symbol;Acc:MGI:1197012]	GO:0008270;GO:0005615;GO:0003677;GO:0005634;GO:0006508;GO:0005737;GO:0006355;GO:0005576;GO:0006351;GO:0070062;GO:0031012;GO:0000977;GO:0004181;GO:0000122;GO:0005516;GO:0001227;GO:0016485;GO:0006518;GO:0004180;GO:0003714	-	KOG2649-Zinc carboxypeptidase[R]
ENSMUSG00000028601	22.2031	57.5115	-1.37309	0.000154458	0.00111851	down	Echdc2	enoyl Coenzyme A hydratase domain containing 2 [Source:MGI Symbol;Acc:MGI:1289238]	GO:0003824;GO:0008152;GO:0006629;GO:0005739;GO:0006631;GO:0016829;GO:0004300;GO:0006635	-	KOG1679-Enoyl-CoA hydratase[I]
ENSMUSG00000052137	1.74048	5.31103	-1.60951	2.76518e-05	0.000259356	down	Rbm12b2	RNA binding motif protein 12 B2 [Source:MGI Symbol;Acc:MGI:1924854]	GO:0008150;GO:0005575;GO:0003676;GO:0003723	-	KOG4307-RNA binding protein RBM12/SWAN[R]
ENSMUSG00000032968	3.36455	18.0191	-2.42104	8.70969e-12	4.22329e-10	down	Inha	inhibin alpha [Source:MGI Symbol;Acc:MGI:96569]	GO:0008083;GO:0005615;GO:0005125;GO:0005576;GO:0005179;GO:0042127;GO:0005102;GO:0042981;GO:0051726;GO:0005160;GO:0010862;GO:0043408;GO:0048468;GO:0060395;GO:0030509;GO:0042541;GO:0034673;GO:0034711;GO:0046982;GO:0001541;GO:0008584;GO:0046882;GO:0001750;GO:0001917;GO:0005737;GO:0043025;GO:0043512;GO:0043513	-	KOG3900-Transforming growth factor beta, bone morphogenetic protein and related proteins[T]
ENSMUSG00000034786	10.9749	4.97986	1.14003	0.000922983	0.00503772	up	Gpsm3	G-protein signalling modulator 3 (AGS3-like, C. elegans) [Source:MGI Symbol;Acc:MGI:2146785]	GO:0005737;GO:0005886;GO:0050790;GO:0030695;GO:0050729;GO:0002690;GO:1900017	-	-
ENSMUSG00000073147	4.31603	8.84544	-1.03523	0.0124966	0.0419681	down	5031425E22Rik	RIKEN cDNA 5031425E22 gene [Source:MGI Symbol;Acc:MGI:1923227]	-	-	-
ENSMUSG00000024331	1.65409	9.591	-2.53564	1.65952e-15	1.68361e-13	down	Dsc2	desmocollin 2 [Source:MGI Symbol;Acc:MGI:103221]	GO:0016020;GO:0016021;GO:0046872;GO:0005886;GO:0005509;GO:0030054;GO:0031410;GO:0070062;GO:0007155;GO:0007156;GO:0014704;GO:0009267;GO:0086073;GO:0086091;GO:0098911;GO:0030057;GO:0005913;GO:0086042	K07601-ko05412 Arrhythmogenic right ventricular cardiomyopathy (ARVC)	KOG3594-FOG: Cadherin repeats[S]
ENSMUSG00000046985	4.1666	15.2051	-1.86761	5.08286e-09	1.3295e-07	down	Tapt1	transmembrane anterior posterior transformation 1 [Source:MGI Symbol;Acc:MGI:2683537]	GO:0016020;GO:0016021;GO:0003674;GO:0005737;GO:0007275;GO:0005856;GO:0001701;GO:0009791;GO:0005813;GO:0005815;GO:0005929;GO:0042995;GO:0030030;GO:0036064;GO:0030154;GO:0048706;GO:0051216;GO:0045724;GO:0014032;GO:0001503;GO:0061036;GO:1903012	-	KOG2490-Predicted membrane protein[S]
ENSMUSG00000113536	1.89455	11.376	-2.58607	1.2479e-09	3.81285e-08	down	CT030170.4	-	-	-	-
ENSMUSG00000066829	2.01307	5.51327	-1.45351	0.00140865	0.0071403	down	Zfp810	zinc finger protein 810 [Source:MGI Symbol;Acc:MGI:2384563]	GO:0006355;GO:0046872;GO:0005622;GO:0003674;GO:0008150;GO:0005575;GO:0003676	-	KOG1721-FOG: Zn-finger[R]
ENSMUSG00000001025	124.548	52.2635	1.25282	2.03548e-11	9.10912e-10	up	S100a6	S100 calcium binding protein A6 (calcyclin) [Source:MGI Symbol;Acc:MGI:1339467]	GO:0016020;GO:0046872;GO:0005886;GO:0005634;GO:0005509;GO:0048471;GO:0005829;GO:0005515;GO:0005737;GO:0034220;GO:0042803;GO:0070062;GO:0008270;GO:0005635;GO:0001726;GO:0044548;GO:0031234;GO:0048306;GO:0005523;GO:0015075	-	-
ENSMUSG00000029056	17.6487	43.6934	-1.30785	4.18139e-05	0.000364112	down	Pank4	pantothenate kinase 4 [Source:MGI Symbol;Acc:MGI:2387466]	GO:0005524;GO:0016740;GO:0005737;GO:0000166;GO:0016301;GO:0016310;GO:0015937;GO:0004594	K09680-ko00770 Pantothenate and CoA biosynthesis	-
ENSMUSG00000021190	40.648	18.8581	1.108	2.54029e-09	7.21324e-08	up	Lgmn	legumain [Source:MGI Symbol;Acc:MGI:1330838]	GO:0016787;GO:0008233;GO:0008234;GO:0006508;GO:0070062;GO:0005764;GO:0005770;GO:0045177;GO:0043524;GO:0032801;GO:0040015;GO:0010447;GO:0051603;GO:0004197;GO:0003014;GO:0006624;GO:1901185	K01369-ko04142 Lysosome;ko04612 Antigen processing and presentation	KOG1348-Asparaginyl peptidases[O]
ENSMUSG00000021279	9.5777	23.2631	-1.28029	9.92193e-05	0.000759276	down	Cdc42bpb	CDC42 binding protein kinase beta [Source:MGI Symbol;Acc:MGI:2136459]	GO:0016020;GO:0004672;GO:0005524;GO:0006468;GO:0016740;GO:0046872;GO:0005886;GO:0005737;GO:0030054;GO:0035556;GO:0000166;GO:0016301;GO:0016310;GO:0070062;GO:0004674;GO:0000287;GO:0016477;GO:0031252;GO:0005515;GO:0005911;GO:0031532;GO:0031032;GO:0042641;GO:0017048;GO:0030036	-	-
ENSMUSG00000035606	1.20169	5.63623	-2.22967	6.23383e-16	6.82099e-14	down	Ky	kyphoscoliosis peptidase [Source:MGI Symbol;Acc:MGI:96709]	-	-	-
ENSMUSG00000018428	8.8803	21.3309	-1.26427	0.00339191	0.0146856	down	Akap1	A kinase (PRKA) anchor protein 1 [Source:MGI Symbol;Acc:MGI:104729]	GO:0016020;GO:0016021;GO:0003676;GO:0003723;GO:0005739;GO:0005783;GO:0005515;GO:0034237;GO:0005741;GO:0010738	-	KOG2279-Kinase anchor protein AKAP149, contains KH and Tudor RNA-binding domains[T]
ENSMUSG00000032372	5.19806	23.4563	-2.17393	1.01761e-07	1.96009e-06	down	Plscr2	phospholipid scramblase 2 [Source:MGI Symbol;Acc:MGI:1270860]	GO:0016020;GO:0016021;GO:0046872;GO:0005634;GO:0005515;GO:0005737;GO:0005886;GO:0017124;GO:0017128;GO:0017121;GO:0071222	-	KOG0621-Phospholipid scramblase[M]
ENSMUSG00000058318	2.88084	7.16918	-1.31532	1.44079e-07	2.65296e-06	down	Phf21a	PHD finger protein 21A [Source:MGI Symbol;Acc:MGI:2384756]	GO:0008270;GO:0046872;GO:0003682;GO:0000118;GO:0005634;GO:1990391	-	-
ENSMUSG00000009687	72.9516	34.8278	1.0667	7.04057e-06	7.95786e-05	up	Fxyd5	FXYD domain-containing ion transport regulator 5 [Source:MGI Symbol;Acc:MGI:1201785]	GO:0016020;GO:0016021;GO:0006811;GO:0006810;GO:0005216;GO:0034220;GO:0003779;GO:0005887;GO:0045296;GO:0017080;GO:2000649	-	-
ENSMUSG00000028977	1.85003	5.64033	-1.60823	1.23667e-17	1.7948e-15	down	Casz1	castor zinc finger 1 [Source:MGI Symbol;Acc:MGI:1196251]	GO:0046872;GO:0003677;GO:0005634;GO:0003676;GO:0005654;GO:0005829;GO:0006355;GO:0007275;GO:0006351;GO:0043231;GO:0045893;GO:0045665;GO:0060040;GO:0060223;GO:0060226;GO:1902870	-	-
ENSMUSG00000069049	9.95258	24.699	-1.31131	7.12386e-06	8.0433e-05	down	Eif2s3y	eukaryotic translation initiation factor 2, subunit 3, structural gene Y-linked [Source:MGI Symbol;Acc:MGI:1349430]	GO:0000166;GO:0003924;GO:0005525;GO:0006412;GO:0003743;GO:0006413;GO:0005850	K03242-ko03013 RNA transport	KOG0466-Translation initiation factor 2, gamma subunit (eIF-2gamma; GTPase)[J]
ENSMUSG00000035168	3.57761	8.45577	-1.24094	0.00110459	0.00584128	down	Tanc1	tetratricopeptide repeat, ankyrin repeat and coiled-coil containing 1 [Source:MGI Symbol;Acc:MGI:1914110]	GO:0016020;GO:0003674;GO:0005886;GO:0030054;GO:0045202;GO:0045211;GO:0030425;GO:0043679;GO:0043025;GO:0014069;GO:0008542;GO:0007520;GO:0097062	-	KOG0504-FOG: Ankyrin repeat[R]
ENSMUSG00000044700	9.64799	20.0912	-1.05827	0.00561979	0.0221851	down	Tmem201	transmembrane protein 201 [Source:MGI Symbol;Acc:MGI:1196277]	GO:0016020;GO:0016021;GO:0005634;GO:0005515;GO:0010761;GO:0031965;GO:0005521;GO:0051015;GO:0007097;GO:0005637	-	KOG4623-Uncharacterized conserved protein[S]
ENSMUSG00000078636	145.376	60.8578	1.25627	1.41358e-05	0.000145673	up	Gm7336	predicted gene 7336 [Source:MGI Symbol;Acc:MGI:3644851]	-	-	-
ENSMUSG00000010453	9.82682	19.671	-1.00128	4.46366e-05	0.000386117	down	Kansl3	KAT8 regulatory NSL complex subunit 3 [Source:MGI Symbol;Acc:MGI:1918055]	GO:0005634;GO:0005654;GO:0043231;GO:0016569;GO:0005730;GO:0043995;GO:0043996;GO:0046972;GO:0043981;GO:0043982;GO:0043984;GO:0000123	-	KOG3253-Predicted alpha/beta hydrolase[R]
ENSMUSG00000057110	3.13314	10.556	-1.75238	7.63779e-09	1.91853e-07	down	Cntrl	centriolin [Source:MGI Symbol;Acc:MGI:1889576]	GO:0003674;GO:0048471;GO:0005829;GO:0005737;GO:0016020;GO:0000278;GO:0005856;GO:0051301;GO:0007049;GO:0005813;GO:0097431;GO:0005815;GO:0035904;GO:0003279;GO:0003281;GO:0060976	-	-
ENSMUSG00000066613	2.31866	6.25352	-1.43138	8.76552e-06	9.65177e-05	down	Zfp932	zinc finger protein 932 [Source:MGI Symbol;Acc:MGI:1916754]	GO:0006355;GO:0046872;GO:0005622;GO:0005634;GO:0003676;GO:0006351;GO:0005515;GO:0003682;GO:0042826;GO:0030154;GO:0000122;GO:0001046;GO:0043433;GO:0045668	-	KOG1721-FOG: Zn-finger[R]
ENSMUSG00000090889	13.8347	141.9	-3.35851	1.08982e-09	3.37425e-08	down	Gm17428	predicted gene, 17428 [Source:MGI Symbol;Acc:MGI:4937062]	-	-	-
ENSMUSG00000038451	5.08352	1.6766	1.60029	1.1551e-07	2.19863e-06	up	Spsb2	splA/ryanodine receptor domain and SOCS box containing 2 [Source:MGI Symbol;Acc:MGI:1315199]	GO:0005737;GO:0035556;GO:0016567;GO:0005515	-	KOG3953-SOCS box protein SSB-1, contains SPRY domain[R]
ENSMUSG00000072770	3.69706	8.29224	-1.16538	0.00204892	0.00971202	down	Acrbp	proacrosin binding protein [Source:MGI Symbol;Acc:MGI:1859515]	GO:0005634;GO:0005515;GO:0031410;GO:0005576;GO:0010952;GO:0001669;GO:0002080;GO:0007286;GO:0016504;GO:0048240	-	-
ENSMUSG00000037300	3.53038	7.12164	-1.01239	0.000234101	0.00158898	down	Ttc13	tetratricopeptide repeat domain 13 [Source:MGI Symbol;Acc:MGI:2384573]	GO:0003674;GO:0008150;GO:0005575	-	KOG4626-O-linked N-acetylglucosamine transferase OGT[GOT]
ENSMUSG00000031229	3.06287	14.014	-2.19391	3.12035e-09	8.63737e-08	down	Atrx	ATRX, chromatin remodeler [Source:MGI Symbol;Acc:MGI:103067]	GO:0005524;GO:0046872;GO:0016787;GO:0003677;GO:0005634;GO:0005654;GO:0016604;GO:0005515;GO:0006355;GO:0000166;GO:0005694;GO:0003682;GO:0045944;GO:0007283;GO:0006351;GO:0016569;GO:0006281;GO:0006974;GO:0004386;GO:0035264;GO:0042393;GO:0006334;GO:0006338;GO:0000784;GO:0035064;GO:0000228;GO:0000781;GO:0030900;GO:0072520;GO:0031297;GO:0000780;GO:0016605;GO:0006336;GO:0000792;GO:0031618;GO:0030330;GO:…	-	KOG1015-Transcription regulator XNP/ATRX, DEAD-box superfamily[K]
ENSMUSG00000021013	1.25356	7.25932	-2.53381	0.000257802	0.00171969	down	Ttc8	tetratricopeptide repeat domain 8 [Source:MGI Symbol;Acc:MGI:1923510]	GO:0016020;GO:0005886;GO:0005515;GO:0006810;GO:0015031;GO:0005737;GO:0007608;GO:0005856;GO:0035264;GO:0005813;GO:0005815;GO:0005929;GO:0042995;GO:0060170;GO:0030030;GO:0060271;GO:0005814;GO:0045444;GO:0021772;GO:0032880;GO:0036064;GO:0090002;GO:0001736;GO:0060122;GO:0034260;GO:0007411;GO:0034464;GO:0051492;GO:0001103;GO:1903251;GO:0060219;GO:0032391;GO:0048560;GO:0061326	-	KOG1129-TPR repeat-containing protein[R]
ENSMUSG00000032363	4.82962	24.9686	-2.37013	5.34458e-12	2.7243e-10	down	Adamts7	a disintegrin-like and metallopeptidase (reprolysin type) with thrombospondin type 1 motif, 7 [Source:MGI Symbol;Acc:MGI:1347346]	GO:0008270;GO:0046872;GO:0016787;GO:0009986;GO:0008233;GO:0006508;GO:0005578;GO:0005576;GO:0008237;GO:0004222;GO:0031012;GO:0005615;GO:0071773;GO:0051603;GO:0071347;GO:0032331;GO:0071356	-	KOG3538-Disintegrin metalloproteinases with thrombospondin repeats[O]
ENSMUSG00000034761	2.33594	5.24982	-1.16827	0.0149557	0.0484861	down	Map4k5	mitogen-activated protein kinase kinase kinase kinase 5 [Source:MGI Symbol;Acc:MGI:1925503]	GO:0004672;GO:0005524;GO:0006468;GO:0016740;GO:0005737;GO:0000166;GO:0016301;GO:0016310;GO:0004674;GO:0000165;GO:0035556;GO:0008349;GO:0000185;GO:0023014;GO:0004702;GO:0005622	-	KOG0576-Mitogen-activated protein kinase kinase kinase kinase (MAP4K), germinal center kinase family[T]
ENSMUSG00000036941	1.54229	5.65565	-1.87461	1.50935e-11	6.88731e-10	down	Elac1	elaC ribonuclease Z 1 [Source:MGI Symbol;Acc:MGI:1890495]	GO:0046872;GO:0016787;GO:0005634;GO:0005829;GO:0005737;GO:0090502;GO:0008033;GO:0004518;GO:0004519;GO:0016891;GO:0042781;GO:0034414;GO:0042779	K00784-ko03013 RNA transport	KOG2121-Predicted metal-dependent hydrolase (beta-lactamase superfamily)[R]
ENSMUSG00000028194	8.04157	0.795637	3.3373	6.03931e-13	3.73419e-11	up	Ddah1	dimethylarginine dimethylaminohydrolase 1 [Source:MGI Symbol;Acc:MGI:1916469]	GO:0046872;GO:0016787;GO:0070062;GO:0005739;GO:0008270;GO:0016403;GO:0000052;GO:0006527;GO:0045429;GO:0006809;GO:0003073;GO:0016597;GO:0006525;GO:0017014;GO:0045766	-	-
ENSMUSG00000027411	10.6051	22.6084	-1.0921	0.000661456	0.0038192	down	Vps16	VSP16 CORVET/HOPS core subunit [Source:MGI Symbol;Acc:MGI:2136772]	GO:0005737;GO:0006886;GO:0051015;GO:0007033;GO:0008333;GO:0097352;GO:0005764;GO:0005765;GO:0005768;GO:0005769;GO:0005770;GO:0030424;GO:0030897;GO:0043025;GO:0055037	-	KOG2280-Vacuolar assembly/sorting protein VPS16[U]
ENSMUSG00000018217	41.9363	9.70527	2.11136	1.34835e-10	4.99632e-09	up	Pmp22	peripheral myelin protein 22 [Source:MGI Symbol;Acc:MGI:97631]	GO:0016020;GO:0016021;GO:0008219;GO:0008285;GO:0010977;GO:0030154;GO:0032060;GO:0042552;GO:0005886;GO:0005923;GO:0043218	-	-
ENSMUSG00000030894	6.24571	13.4255	-1.10404	0.00599537	0.02335	down	Tpp1	tripeptidyl peptidase I [Source:MGI Symbol;Acc:MGI:1336194]	GO:0046872;GO:0016787;GO:0008233;GO:0006508;GO:0070062;GO:0004252;GO:0008236;GO:0005739;GO:0007399;GO:0005764;GO:0004175;GO:0005515;GO:0050885;GO:0007040;GO:0042470;GO:0045453;GO:0008240;GO:0007417;GO:0030855;GO:0043171	K01279-ko04142 Lysosome	-
ENSMUSG00000095111	0.741769	5.27489	-2.8301	0.0119163	0.0404942	down	Gm23713	predicted gene, 23713 [Source:MGI Symbol;Acc:MGI:5453490]	-	-	-
ENSMUSG00000107023	2.36353	6.02164	-1.34922	8.58349e-08	1.69073e-06	down	Gm42715	predicted gene 42715 [Source:MGI Symbol;Acc:MGI:5662852]	GO:0005524;GO:0003677	-	-
ENSMUSG00000078866	8.23059	25.2199	-1.61549	4.02298e-05	0.000352965	down	Zfp970	zinc finger protein 970 [Source:MGI Symbol;Acc:MGI:3652255]	GO:0006355;GO:0046872;GO:0005622;GO:0005575;GO:0003676;GO:0003700	-	KOG1721-FOG: Zn-finger[R]
ENSMUSG00000041120	25.6393	8.95308	1.5179	7.90793e-14	5.96635e-12	up	Nbl1	neuroblastoma, suppression of tumorigenicity 1 [Source:MGI Symbol;Acc:MGI:104591]	GO:0042803;GO:0005576;GO:0048812;GO:0005515;GO:0030514;GO:0045666;GO:0035582;GO:0016015;GO:0036122;GO:0007399;GO:0048263;GO:0090027	K19558-ko04350 TGF-beta signaling pathway	-
ENSMUSG00000055436	27.4955	96.5684	-1.81236	1.22636e-11	5.68286e-10	down	Srsf11	serine/arginine-rich splicing factor 11 [Source:MGI Symbol;Acc:MGI:1916457]	GO:0008150;GO:0003676;GO:0003723;GO:0008380;GO:0016607	-	KOG4676-Splicing factor, arginine/serine-rich[A]
ENSMUSG00000040296	5.22353	11.8922	-1.18692	0.000131426	0.000973309	down	Ddx58	DEAD (Asp-Glu-Ala-Asp) box polypeptide 58 [Source:MGI Symbol;Acc:MGI:2442858]	GO:0016020;GO:0005524;GO:0046872;GO:0005886;GO:0016787;GO:0003677;GO:0005829;GO:0005515;GO:0005737;GO:0030054;GO:0000166;GO:0045944;GO:0051607;GO:0005856;GO:0010628;GO:0002376;GO:0045087;GO:0003723;GO:0003725;GO:0004386;GO:0008270;GO:0005923;GO:0042802;GO:0042995;GO:0031625;GO:0032755;GO:0043330;GO:0032728;GO:0015629;GO:0003690;GO:0003727;GO:0009615;GO:0032587;GO:0030334;GO:0042993;GO:0032757;GO:…	K12646-ko04064 NF-kappa B signaling pathway;ko04622 RIG-I-like receptor signaling pathway;ko04623 Cytosolic DNA-sensing pathway;ko05162 Measles;ko05164 Influenza A;ko05161 Hepatitis B;ko05160 Hepatitis C;ko05168 Herpes simplex infection;ko05169 Epstein-Barr virus infection	KOG0354-DEAD-box like helicase[R]
ENSMUSG00000014418	2.8846	6.95328	-1.26932	0.00103343	0.00553078	down	Hps5	HPS5, biogenesis of lysosomal organelles complex 2 subunit 2 [Source:MGI Symbol;Acc:MGI:2180307]	GO:0005515;GO:0005737;GO:0005829;GO:0043473;GO:0007596;GO:0006996;GO:0031084	-	KOG3621-WD40 repeat-containing protein[R]
ENSMUSG00000064352	359.939	115.092	1.64497	6.13806e-09	1.56821e-07	up	mt-Ts1	mitochondrially encoded tRNA serine 1 [Source:MGI Symbol;Acc:MGI:102475]	-	-	-
ENSMUSG00000040747	7.82691	2.43248	1.68601	2.66597e-05	0.000251768	up	Cd53	CD53 antigen [Source:MGI Symbol;Acc:MGI:88341]	GO:0016020;GO:0016021;GO:0001772;GO:0005886;GO:0030054;GO:0070062;GO:0005887;GO:0007166;GO:0005911;GO:1901741;GO:0009986	-	KOG3882-Tetraspanin family integral membrane protein[R]
ENSMUSG00000024045	9.93165	46.2261	-2.2186	3.5603e-13	2.32521e-11	down	Akap8	A kinase (PRKA) anchor protein 8 [Source:MGI Symbol;Acc:MGI:1928488]	GO:0005634;GO:0046872;GO:0003677;GO:0005654;GO:0006810;GO:0015031;GO:0005737;GO:0006355;GO:0003723;GO:0003682;GO:0016020;GO:0016301;GO:0016310;GO:0006351;GO:0002376;GO:0045087;GO:0005730;GO:0000790;GO:0005515;GO:0000793;GO:0034237;GO:0016363;GO:0042826;GO:0007076;GO:0071222;GO:0031065;GO:0032720;GO:0001939;GO:0003690;GO:0008270;GO:0033127;GO:0044839;GO:0005739;GO:0005794;GO:0051059;GO:0071380	-	-
ENSMUSG00000025271	1.43113	15.007	-3.39041	2.816e-15	2.7626e-13	down	Pfkfb1	6-phosphofructo-2-kinase/fructose-2,6-biphosphatase 1 [Source:MGI Symbol;Acc:MGI:107816]	GO:0005524;GO:0003824;GO:0003873;GO:0006000;GO:0006003;GO:0046835;GO:0016740;GO:0016787;GO:0008152;GO:0000166;GO:0016301;GO:0016310;GO:0016311;GO:0042802;GO:0004331;GO:0019900;GO:0070095;GO:0031100;GO:0032868;GO:0033133;GO:0033762;GO:0042594;GO:0051384;GO:0051591;GO:0043540	K19028-ko00051 Fructose and mannose metabolism;ko04152 AMPK signaling pathway;ko04922 Glucagon signaling pathway	KOG0234-Fructose-6-phosphate 2-kinase/fructose-2,6-biphosphatase[G]
ENSMUSG00000047213	3.66912	15.5049	-2.07922	5.26212e-10	1.71298e-08	down	Ythdf3	YTH domain family 3 [Source:MGI Symbol;Acc:MGI:1918850]	GO:0008150;GO:0005575;GO:0005737;GO:0003723;GO:0043022;GO:0005829;GO:0045727;GO:1990247;GO:0061157	-	KOG1901-Uncharacterized high-glucose-regulated protein[R]
ENSMUSG00000068335	5.54977	2.43594	1.18795	3.50018e-05	0.000315848	up	Dok1	docking protein 1 [Source:MGI Symbol;Acc:MGI:893587]	GO:0005634;GO:0005829;GO:0005737;GO:0005158;GO:0035556;GO:0007265;GO:0000165;GO:0005515;GO:0007169;GO:0005057;GO:0005622	K14752-ko05162 Measles	KOG4047-Docking protein 1 (p62dok)[T]
ENSMUSG00000063450	5.50656	12.7305	-1.20907	4.66696e-08	9.92215e-07	down	Syne2	spectrin repeat containing, nuclear envelope 2 [Source:MGI Symbol;Acc:MGI:2449316]	GO:0051015;GO:0090286;GO:0005635;GO:0034993;GO:0016020;GO:0016021;GO:0003779;GO:0005640;GO:0005886;GO:0005634;GO:0005737;GO:0010761;GO:0005925;GO:0007163;GO:0070062;GO:0031965;GO:0005856;GO:0005739;GO:0016529;GO:0030018;GO:0005654;GO:0007097;GO:0016235;GO:0045111;GO:0033017;GO:0051642;GO:0030016;GO:0031527;GO:0030335;GO:0031258;GO:0034504;GO:0006998;GO:1902017;GO:0021817;GO:0031022;GO:0031981	-	KOG0516-Dystonin, GAS (Growth-arrest-specific protein), and related proteins[Z]
ENSMUSG00000019907	3.64767	11.705	-1.68207	0.00155511	0.00776403	down	Ppp1r12a	protein phosphatase 1, regulatory (inhibitor) subunit 12A [Source:MGI Symbol;Acc:MGI:1309528]	GO:0007165;GO:0005829;GO:0005737;GO:0005925;GO:0045944;GO:0019901;GO:0043292;GO:0005813;GO:0005515;GO:0006470;GO:0019208;GO:0035690;GO:0030018;GO:0015629;GO:0004857;GO:0000278;GO:0071889;GO:0043086;GO:0031672;GO:0000776;GO:0030155;GO:0046822;GO:0072357;GO:0007098;GO:0035507;GO:0035508	K06270-ko04024 cAMP signaling pathway;ko04022 cGMP - PKG signaling pathway;ko04810 Regulation of actin cytoskeleton;ko04510 Focal adhesion;ko04611 Platelet activation;ko04921 Oxytocin signaling pathway;ko04270 Vascular smooth muscle contraction;ko05205 Proteoglycans in cancer	KOG0505-Myosin phosphatase, regulatory subunit[OT]
ENSMUSG00000090778	1.12842	5.63874	-2.32106	3.21055e-07	5.41544e-06	down	Gm3235	predicted gene 3235 [Source:MGI Symbol;Acc:MGI:3781413]	-	-	-
ENSMUSG00000026213	4.22122	8.59018	-1.02503	0.000148705	0.00108285	down	Stk11ip	serine/threonine kinase 11 interacting protein [Source:MGI Symbol;Acc:MGI:1918978]	GO:0005737;GO:0043231;GO:0005765;GO:0019901;GO:0008104	-	KOG1859-Leucine-rich repeat proteins[R]
ENSMUSG00000026211	18.6918	39.0349	-1.06236	9.18504e-05	0.000708856	down	Obsl1	obscurin-like 1 [Source:MGI Symbol;Acc:MGI:2138628]	GO:0005794;GO:0005737;GO:0005813;GO:0007088;GO:0048471;GO:0000226;GO:0008307;GO:0051015;GO:0051371;GO:0097493;GO:0006941;GO:0007015;GO:0071688;GO:0045214;GO:0005859;GO:0030018;GO:0031430;GO:0007030;GO:0034067;GO:0050775;GO:1990393	-	KOG0613-Projectin/twitchin and related proteins[Z]
ENSMUSG00000031922	3.30599	9.09415	-1.45986	0.000365987	0.00230802	down	Cep57	centrosomal protein 57 [Source:MGI Symbol;Acc:MGI:1915551]	GO:0005634;GO:0005794;GO:0005515;GO:0005737;GO:0042803;GO:0008017;GO:0042802;GO:0043015;GO:0005874;GO:0005856;GO:0005813;GO:0034453;GO:0005815;GO:0008543;GO:0051260;GO:0017134;GO:0000060;GO:0000070;GO:0007286	-	-
ENSMUSG00000038642	56.9759	9.11246	2.64444	1.0146e-20	2.65051e-18	up	Ctss	cathepsin S [Source:MGI Symbol;Acc:MGI:107341]	GO:0016787;GO:0008233;GO:0008234;GO:0006508;GO:0001968;GO:0004197;GO:0005518;GO:0043236;GO:0043394;GO:0002250;GO:0010447;GO:0016485;GO:0030574;GO:0034769;GO:0048002;GO:0051603;GO:0097067;GO:2001259;GO:0005615;GO:0005764;GO:0043231;GO:0006955;GO:0016020;GO:0019882;GO:0050729;GO:0031905	K01368-ko04145 Phagosome;ko04142 Lysosome;ko04210 Apoptosis;ko04612 Antigen processing and presentation;ko05152 Tuberculosis	KOG1543-Cysteine proteinase Cathepsin L[O]
ENSMUSG00000073412	21.5803	6.28214	1.78039	3.49289e-08	7.7002e-07	up	Lst1	leukocyte specific transcript 1 [Source:MGI Symbol;Acc:MGI:1096324]	GO:0016020;GO:0016021;GO:0000902;GO:0006955;GO:0016358;GO:0050672;GO:0005737	-	-
ENSMUSG00000029298	4.13071	14.7278	-1.83407	8.83347e-08	1.73018e-06	down	Gbp9	guanylate-binding protein 9 [Source:MGI Symbol;Acc:MGI:3605620]	GO:0003674;GO:0000166;GO:0031410;GO:0070062;GO:0003924;GO:0005525;GO:0071346;GO:0042832;GO:0044406;GO:0050830;GO:0020005	-	KOG2037-Guanylate-binding protein[R]
ENSMUSG00000029439	14.4509	44.5048	-1.62281	7.38711e-09	1.86228e-07	down	Sfswap	splicing factor, suppressor of white-apricot homolog (Drosophila) [Source:MGI Symbol;Acc:MGI:101760]	GO:0005634;GO:0006355;GO:0003723;GO:0006351;GO:0006396;GO:0006397;GO:0008380;GO:0005515;GO:0048025;GO:0000380;GO:0000395	-	KOG1847-mRNA splicing factor[A]
ENSMUSG00000035597	3.05142	17.4804	-2.51819	8.77311e-12	4.23439e-10	down	Prpf39	pre-mRNA processing factor 39 [Source:MGI Symbol;Acc:MGI:104602]	GO:0006396	-	-
ENSMUSG00000021604	6.30805	19.1565	-1.60257	1.39318e-08	3.31996e-07	down	Irx4	Iroquois related homeobox 4 (Drosophila) [Source:MGI Symbol;Acc:MGI:1355275]	GO:0005634;GO:0006355;GO:0003677;GO:0043565;GO:0007275;GO:0007507;GO:0006357;GO:0030154;GO:0005667;GO:0048561	-	KOG0773-Transcription factor MEIS1 and related HOX domain proteins[K]
ENSMUSG00000027605	5.01782	12.4422	-1.3101	0.00143703	0.00726301	down	Acss2	acyl-CoA synthetase short-chain family member 2 [Source:MGI Symbol;Acc:MGI:1890410]	GO:0005654;GO:0005829;GO:0005737;GO:0000166;GO:0005524;GO:0003824;GO:0008152;GO:0043231;GO:0016874;GO:0003987;GO:0016208;GO:0019427;GO:0008610;GO:0006085;GO:0019413;GO:0019542;GO:0016020;GO:0016021	K01895-ko01200 Carbon metabolism;ko00010 Glycolysis / Gluconeogenesis;ko00620 Pyruvate metabolism;ko00640 Propanoate metabolism;ko00720 Carbon fixation pathways in prokaryotes;ko00680 Methane metabolism	KOG1175-Acyl-CoA synthetase[I]
ENSMUSG00000005628	8.93155	19.8663	-1.15334	0.00671725	0.0256477	down	Tmod4	tropomodulin 4 [Source:MGI Symbol;Acc:MGI:1355285]	GO:0051015;GO:0005523;GO:0051694;GO:0005737;GO:0003779;GO:0005856;GO:0005865	-	KOG3735-Tropomodulin and leiomodulin[Z]
ENSMUSG00000040506	3.96774	10.2053	-1.36293	8.16534e-05	0.00064274	down	Ambra1	autophagy/beclin 1 regulator 1 [Source:MGI Symbol;Acc:MGI:2443564]	GO:0005829;GO:0005515;GO:0005737;GO:0006914;GO:0031410;GO:0007275;GO:0005739;GO:0008285;GO:0007399;GO:0005776;GO:0030154;GO:0000045;GO:0021915;GO:0031625;GO:0000422;GO:0000423;GO:0043524;GO:0043552;GO:0098780;GO:0005930;GO:0043231;GO:0045335;GO:0009267;GO:0010508;GO:0010667;GO:0031667	-	KOG0266-WD40 repeat-containing protein[R]
ENSMUSG00000009995	7.32466	22.7174	-1.63296	2.92381e-06	3.68545e-05	down	Taz	tafazzin [Source:MGI Symbol;Acc:MGI:109626]	GO:0016020;GO:0016021;GO:0005634;GO:0005829;GO:0005737;GO:0008152;GO:0005739;GO:0016746;GO:0006644;GO:0030097;GO:0007507;GO:0048738;GO:0032981;GO:0006936;GO:0060048;GO:0007519;GO:0047184;GO:0032049;GO:0042407;GO:0042775;GO:0046471;GO:0008374;GO:0007007;GO:0035965;GO:0031224;GO:0031966;GO:0016567	K13511-ko00564 Glycerophospholipid metabolism	KOG2847-Phosphate acyltransferase[I]
ENSMUSG00000057367	5.36897	10.9555	-1.02894	0.00105213	0.0056119	down	Birc2	baculoviral IAP repeat-containing 2 [Source:MGI Symbol;Acc:MGI:1197009]	GO:0016740;GO:0008270;GO:0046872;GO:0005634;GO:0005515;GO:0005737;GO:0006355;GO:0004842;GO:0006351;GO:0043066;GO:0042981;GO:0043123;GO:0051726;GO:0003713;GO:0006915;GO:0043027;GO:1990001;GO:0001890;GO:0045595;GO:0050727;GO:0043161;GO:0000209;GO:0047485;GO:0043130;GO:0009898;GO:1902524;GO:0060544;GO:0060546;GO:0051087;GO:0071356;GO:2000377;GO:1902527;GO:0035631;GO:1901222;GO:1902523;GO:1902916;GO:…	K16060-ko04120 Ubiquitin mediated proteolysis;ko04064 NF-kappa B signaling pathway;ko04668 TNF signaling pathway;ko04210 Apoptosis;ko04215 Apoptosis - multiple species;ko04510 Focal adhesion;ko04624 Toll and Imd signaling pathway;ko04621 NOD-like receptor signaling pathway;ko05200 Pathways in cancer;ko05222 Small cell lung cancer;ko05145 Toxoplasmosis;ko01524 Platinum drug resistance	KOG1101-Apoptosis inhibitor IAP1 and related BIR domain proteins[DR]
ENSMUSG00000062070	110.868	53.019	1.06426	7.86935e-05	0.000623433	up	Pgk1	phosphoglycerate kinase 1 [Source:MGI Symbol;Acc:MGI:97555]	GO:0016740;GO:0005615;GO:0055114;GO:0005737;GO:0000166;GO:0005524;GO:0016020;GO:0016301;GO:0016310;GO:0070062;GO:0006096;GO:0045121;GO:0016525;GO:0031639;GO:0071456;GO:0004618;GO:0047134;GO:0030855	K00927-ko01200 Carbon metabolism;ko01230 Biosynthesis of amino acids;ko00010 Glycolysis / Gluconeogenesis;ko00710 Carbon fixation in photosynthetic organisms	KOG1367-3-phosphoglycerate kinase[G]
ENSMUSG00000095304	25.3066	10.1891	1.31249	1.034e-11	4.90015e-10	up	Plac9a	placenta specific 9a [Source:MGI Symbol;Acc:MGI:2663998]	GO:0003674;GO:0008150;GO:0005575;GO:0005576;GO:0005615	-	-
ENSMUSG00000099481	2.04576	9.32827	-2.18897	9.11727e-11	3.48978e-09	down	Xndc1	Xrcc1 N-terminal domain containing 1 [Source:MGI Symbol;Acc:MGI:5546359]	GO:0005634;GO:0003674;GO:0008150;GO:0005575;GO:0003684;GO:0000012	-	-
ENSMUSG00000097415	9.27909	28.3395	-1.61076	1.87117e-07	3.3567e-06	down	AU020206	expressed sequence AU020206 [Source:MGI Symbol;Acc:MGI:2142134]	-	-	-
ENSMUSG00000028631	1.13328	7.01823	-2.63061	1.31984e-20	3.40534e-18	down	Kcnq4	potassium voltage-gated channel, subfamily Q, member 4 [Source:MGI Symbol;Acc:MGI:1926803]	GO:0055085;GO:0016020;GO:0016021;GO:0005886;GO:0006811;GO:0006810;GO:0005216;GO:0005249;GO:0005267;GO:0006813;GO:0071805;GO:0008076;GO:0005244;GO:0034765;GO:0042472;GO:0007605;GO:0009925	K04929-ko04725 Cholinergic synapse	KOG1419-Voltage-gated K+ channel KCNQ[P]
ENSMUSG00000041375	7.31253	18.6684	-1.35215	6.83932e-05	0.000551873	down	Ccdc9	coiled-coil domain containing 9 [Source:MGI Symbol;Acc:MGI:1921443]	GO:0003723	-	-
ENSMUSG00000020530	9.48427	20.8013	-1.13306	0.00319124	0.0139381	down	Ggnbp2	gametogenetin binding protein 2 [Source:MGI Symbol;Acc:MGI:2387356]	GO:0005634;GO:0005515;GO:0005737;GO:0031410;GO:0007275;GO:0010629;GO:0008285;GO:0007283;GO:0030154;GO:0060716;GO:0061099;GO:0060711	-	-
ENSMUSG00000057606	0.945888	6.1885	-2.70985	6.42287e-18	1.00926e-15	down	Colq	collagen-like tail subunit (single strand of homotrimer) of asymmetric acetylcholinesterase [Source:MGI Symbol;Acc:MGI:1338761]	GO:0005515;GO:0030054;GO:0045202;GO:0005581;GO:0031594;GO:0042135;GO:0008582;GO:0071340;GO:0090150;GO:0005886	-	-
ENSMUSG00000039103	45.5664	166.045	-1.86553	9.41505e-06	0.000102749	down	Nexn	nexilin [Source:MGI Symbol;Acc:MGI:1916060]	GO:0005737;GO:0030054;GO:0005925;GO:0003779;GO:0005856;GO:0051015;GO:0005912;GO:0008307;GO:0030018;GO:0030334;GO:0051493;GO:0048739	-	-
ENSMUSG00000028093	10.6001	27.7915	-1.39057	3.50188e-05	0.000315864	down	Acp6	acid phosphatase 6, lysophosphatidic [Source:MGI Symbol;Acc:MGI:1931010]	GO:0016787;GO:0005737;GO:0006629;GO:0005739;GO:0016311;GO:0003993;GO:0002244;GO:0006644;GO:0052642;GO:2001311	-	KOG3720-Lysosomal & prostatic acid phosphatases[I]
ENSMUSG00000021725	4.19108	14.5562	-1.79625	8.28813e-08	1.63718e-06	down	Parp8	poly (ADP-ribose) polymerase family, member 8 [Source:MGI Symbol;Acc:MGI:1098713]	GO:0016740;GO:0016757;GO:0003950;GO:0005622	-	-
ENSMUSG00000022822	14.5618	43.1677	-1.56776	7.25588e-11	2.86655e-09	down	Abcc5	ATP-binding cassette, sub-family C (CFTR/MRP), member 5 [Source:MGI Symbol;Acc:MGI:1351644]	GO:0055085;GO:0016020;GO:0016021;GO:0005524;GO:0006810;GO:0000166;GO:0016887;GO:0042626;GO:0008514;GO:0015711;GO:0005887	K05668-ko02010 ABC transporters	KOG0054-Multidrug resistance-associated protein/mitoxantrone resistance protein, ABC superfamily[Q]
ENSMUSG00000037411	7.58836	2.76265	1.45774	4.34299e-05	0.000376615	up	Serpine1	serine (or cysteine) peptidase inhibitor, clade E, member 1 [Source:MGI Symbol;Acc:MGI:97608]	GO:0005615;GO:0002020;GO:0004867;GO:0005102;GO:0001300;GO:0001525;GO:0010469;GO:0010757;GO:0010951;GO:0014912;GO:0030194;GO:0030336;GO:0032757;GO:0033629;GO:0035491;GO:0045766;GO:0048260;GO:0050729;GO:0050829;GO:0051918;GO:0061044;GO:0071222;GO:0090026;GO:1902042;GO:2000098;GO:2000352;GO:0005576;GO:0031012;GO:0070062	K03982-ko04390 Hippo signaling pathway;ko04066 HIF-1 signaling pathway;ko04115 p53 signaling pathway;ko04610 Complement and coagulation cascades;ko04933 AGE-RAGE signaling pathway in diabetic complications;ko05142 Chagas disease (American trypanosomiasis)	KOG2392-Serpin[V]
ENSMUSG00000037415	3.83936	9.39445	-1.29094	9.60175e-08	1.86841e-06	down	Ranbp10	RAN binding protein 10 [Source:MGI Symbol;Acc:MGI:1921584]	-	-	-
ENSMUSG00000027951	4.36747	9.48181	-1.11836	3.63533e-05	0.000325792	down	Adar	adenosine deaminase, RNA-specific [Source:MGI Symbol;Acc:MGI:1889575]	GO:0046872;GO:0016787;GO:0003677;GO:0005634;GO:0005654;GO:0005515;GO:0005737;GO:0006355;GO:0003723;GO:0051607;GO:0016020;GO:0006351;GO:0001649;GO:0002376;GO:0045087;GO:0005730;GO:0043066;GO:0006396;GO:0006397;GO:0001701;GO:0002244;GO:0003726;GO:0009615;GO:0006611;GO:0004000;GO:0031047;GO:0031054;GO:0030218;GO:0060339;GO:0006606;GO:0045071;GO:0098586;GO:0060216;GO:0035455;GO:0045070;GO:0035196;GO:…	K12968-ko04623 Cytosolic DNA-sensing pathway;ko05162 Measles;ko05164 Influenza A	KOG2777-tRNA-specific adenosine deaminase 1[A]
ENSMUSG00000027957	1.91348	6.09641	-1.67176	3.6844e-05	0.000328693	down	Slc35a3	solute carrier family 35 (UDP-N-acetylglucosamine (UDP-GlcNAc) transporter), member 3 [Source:MGI Symbol;Acc:MGI:1917648]	GO:0016020;GO:0016021;GO:0000139;GO:0005794;GO:0006810;GO:0005351;GO:0008643;GO:0015992;GO:0015788	-	KOG2234-Predicted UDP-galactose transporter[G]
ENSMUSG00000026027	4.41119	10.3383	-1.22875	8.04142e-09	2.00786e-07	down	Stradb	STE20-related kinase adaptor beta [Source:MGI Symbol;Acc:MGI:2144047]	GO:0004672;GO:0005524;GO:0006468;GO:0005634;GO:0005829;GO:0005737;GO:0000166;GO:0007049;GO:0000902;GO:0007010;GO:0016235;GO:0032147;GO:0006611;GO:0004702;GO:0007254;GO:2001240	K17532-ko04152 AMPK signaling pathway;ko04150 mTOR signaling pathway	KOG0582-Ste20-like serine/threonine protein kinase[T]
ENSMUSG00000032431	29.5091	14.0995	1.06551	6.52454e-09	1.66288e-07	up	Crtap	cartilage associated protein [Source:MGI Symbol;Acc:MGI:1891221]	GO:0005615;GO:0005578;GO:0005576;GO:0005783;GO:0007283;GO:0050821;GO:0032403;GO:0061077;GO:0032991;GO:1901874;GO:0018400	-	-
ENSMUSG00000044783	10.2811	23.6417	-1.20133	3.52569e-05	0.000317327	down	Hjurp	Holliday junction recognition protein [Source:MGI Symbol;Acc:MGI:2685821]	GO:0005634;GO:0042393;GO:0042802;GO:0007059;GO:0034080;GO:0043254;GO:0051101;GO:0000775;GO:0000777;GO:0005730;GO:0005739;GO:0005829	-	-
ENSMUSG00000018900	4.04684	15.3391	-1.92234	2.61269e-08	5.90938e-07	down	Slc22a5	solute carrier family 22 (organic cation transporter), member 5 [Source:MGI Symbol;Acc:MGI:1329012]	GO:0055085;GO:0016020;GO:0016021;GO:0005886;GO:0005215;GO:0006810;GO:0006811;GO:0034220;GO:0000166;GO:0005524;GO:0070062;GO:0098655;GO:0022857;GO:0006814;GO:0015711;GO:0015293;GO:0016324;GO:0007626;GO:0005887;GO:0007512;GO:0031526;GO:1902603;GO:0007005;GO:0030165;GO:0008514;GO:0048608;GO:0009437;GO:0015226;GO:0015879;GO:0015491;GO:0015651;GO:0015697;GO:0052106;GO:0060731;GO:0070715	K08202-ko05231 Choline metabolism in cancer	-
ENSMUSG00000079501	115.423	52.8802	1.12613	0.000131399	0.000973309	up	Gm5138	predicted gene 5138 [Source:MGI Symbol;Acc:MGI:3779464]	-	-	-
ENSMUSG00000041577	18.0713	8.23454	1.13394	3.70273e-09	1.00238e-07	up	Prelp	proline arginine-rich end leucine-rich repeat [Source:MGI Symbol;Acc:MGI:2151110]	GO:0005578;GO:0005576;GO:0005201;GO:0070062;GO:0031012;GO:1903561;GO:0005615;GO:0007569;GO:0008201	-	KOG0619-FOG: Leucine rich repeat[R]
ENSMUSG00000024566	4.79849	10.7622	-1.16532	0.000492066	0.00296702	down	Atp9b	ATPase, class II, type 9B [Source:MGI Symbol;Acc:MGI:1354757]	GO:0016020;GO:0016021;GO:0005524;GO:0016787;GO:0000287;GO:0046872;GO:0000166;GO:0004012;GO:0015914;GO:0045332;GO:0005802;GO:0072600;GO:0048471	-	-
ENSMUSG00000098178	2.68105	13.1592	-2.2952	3.95277e-05	0.000347827	down	Gm42418	predicted gene, 42418 [Source:MGI Symbol;Acc:MGI:5649005]	-	-	-
ENSMUSG00000072501	3.14165	15.9521	-2.34416	1.40588e-10	5.17835e-09	down	Phf20l1	PHD finger protein 20-like 1 [Source:MGI Symbol;Acc:MGI:2444412]	GO:0005634;GO:0006355;GO:0046872;GO:0003674;GO:0008150;GO:0005575	-	KOG1844-PHD Zn-finger proteins[R]
ENSMUSG00000057193	6.98712	23.5837	-1.75502	1.66885e-11	7.53291e-10	down	Slc44a2	solute carrier family 44, member 2 [Source:MGI Symbol;Acc:MGI:1915932]	GO:0016020;GO:0016021;GO:0005515;GO:0006810;GO:0070062;GO:0005765;GO:0007165;GO:0004871;GO:0043123	K15377-ko05231 Choline metabolism in cancer	KOG1362-Choline transporter-like protein[I]
ENSMUSG00000000823	2.84121	12.3215	-2.1166	4.50527e-17	6.15396e-15	down	Zfp512b	zinc finger protein 512B [Source:MGI Symbol;Acc:MGI:2685478]	GO:0003674;GO:0008150;GO:0003676	-	KOG1721-FOG: Zn-finger[R]
ENSMUSG00000039765	1.46401	5.09628	-1.79952	1.23153e-08	2.97202e-07	down	Cc2d2a	coiled-coil and C2 domain containing 2A [Source:MGI Symbol;Acc:MGI:1924487]	GO:0005515;GO:0005737;GO:0005856;GO:0007507;GO:0007224;GO:0005929;GO:0042995;GO:0030030;GO:0060271;GO:0007368;GO:0001843;GO:1990403;GO:0043010;GO:0044458;GO:1905515;GO:0035082;GO:0035869;GO:0036038;GO:1904491	-	KOG3639-C2 Ca2+-binding motif-containing protein[R]
ENSMUSG00000031555	6.10707	2.62527	1.21801	0.000901081	0.00493364	up	Adam9	a disintegrin and metallopeptidase domain 9 (meltrin gamma) [Source:MGI Symbol;Acc:MGI:105376]	GO:0016020;GO:0016021;GO:0046872;GO:0006508;GO:0008237;GO:0004222;GO:0005178;GO:0005518;GO:0017124;GO:0043236;GO:0000186;GO:0006509;GO:0007155;GO:0007160;GO:0007179;GO:0010042;GO:0030216;GO:0033627;GO:0033630;GO:0033631;GO:0034241;GO:0034612;GO:0034616;GO:0042117;GO:0042542;GO:0050714;GO:0051549;GO:0051592;GO:0071222;GO:0005925;GO:0009986;GO:0016323;GO:0070062;GO:0005615;GO:0005886;GO:0016787;GO:…	-	KOG3607-Meltrins, fertilins and related Zn-dependent metalloproteinases of the ADAMs family[O]
ENSMUSG00000021091	31.4797	1.74637	4.17199	1.51329e-48	7.90657e-45	up	Serpina3n	serine (or cysteine) peptidase inhibitor, clade A, member 3N [Source:MGI Symbol;Acc:MGI:105045]	GO:0005615	-	KOG2392-Serpin[V]
ENSMUSG00000022617	18.9876	91.674	-2.27145	0.00207711	0.00981229	down	Chkb	choline kinase beta [Source:MGI Symbol;Acc:MGI:1328313]	GO:0016740;GO:0000166;GO:0005524;GO:0016301;GO:0016310;GO:0006629;GO:0008654;GO:0007517;GO:0004305;GO:0006646;GO:0006657;GO:0046474;GO:0004103;GO:0006656	K14156-ko00564 Glycerophospholipid metabolism;ko05231 Choline metabolism in cancer	KOG2686-Choline kinase[M]
ENSMUSG00000029647	2.72678	11.0703	-2.02143	5.08816e-07	8.11276e-06	down	Pan3	PAN3 poly(A) specific ribonuclease subunit [Source:MGI Symbol;Acc:MGI:1919837]	GO:0004672;GO:0005524;GO:0006468;GO:0046872;GO:0005515;GO:0005737;GO:0000166;GO:0003723;GO:0090503;GO:0006397;GO:0000932;GO:0004535;GO:0000289;GO:0031251;GO:0000290;GO:0006605;GO:0010606;GO:0000288	K12572-ko03018 RNA degradation	KOG3741-Poly(A) ribonuclease subunit[A]
ENSMUSG00000022613	0.0001	5.27396	-15.6866	0.00194172	0.00929456	down	Miox	myo-inositol oxygenase [Source:MGI Symbol;Acc:MGI:1891725]	GO:0046872;GO:0005737;GO:0055114;GO:0005506;GO:0016491;GO:0070062;GO:0050113;GO:0019310;GO:0008199;GO:0016234;GO:0004033;GO:0016651;GO:0016701	K00469-ko00053 Ascorbate and aldarate metabolism;ko00562 Inositol phosphate metabolism	KOG1573-Aldehyde reductase[R]
ENSMUSG00000038170	22.1125	68.9396	-1.64047	2.83248e-08	6.36515e-07	down	Pde4dip	phosphodiesterase 4D interacting protein (myomegalin) [Source:MGI Symbol;Acc:MGI:1891434]	GO:0005815;GO:0005794;GO:0005634;GO:0005515;GO:0005737;GO:0005856;GO:0005813;GO:0019899;GO:0030016;GO:0043623	-	-
ENSMUSG00000025340	2.20424	5.11356	-1.21404	0.000193562	0.00135565	down	Rabgef1	RAB guanine nucleotide exchange factor (GEF) 1 [Source:MGI Symbol;Acc:MGI:1929459]	GO:0008270;GO:0046872;GO:0003677;GO:0005829;GO:0005515;GO:0006810;GO:0015031;GO:0005737;GO:0043547;GO:0016567;GO:0005730;GO:0005768;GO:0005769;GO:0001933;GO:0017112;GO:0055037;GO:0006897;GO:0017137;GO:0061630;GO:0046580;GO:0050728;GO:0031982;GO:0043305;GO:0002686;GO:1900165;GO:0048261;GO:0006612;GO:0033004;GO:0060368;GO:1900235	-	KOG2319-Vacuolar assembly/sorting protein VPS9[U]
ENSMUSG00000028111	10.7131	2.40886	2.15296	6.32982e-12	3.17325e-10	up	Ctsk	cathepsin K [Source:MGI Symbol;Acc:MGI:107823]	GO:0005615;GO:0016787;GO:0005654;GO:0008233;GO:0008234;GO:0006508;GO:0043231;GO:0004197;GO:0005764;GO:1903146;GO:1903955;GO:0005518;GO:0051603;GO:0001968;GO:0043394;GO:0030574;GO:0001957;GO:0045453;GO:0005737	K01371-ko04142 Lysosome;ko04210 Apoptosis;ko04620 Toll-like receptor signaling pathway;ko04380 Osteoclast differentiation;ko05323 Rheumatoid arthritis	KOG1543-Cysteine proteinase Cathepsin L[O]
ENSMUSG00000024764	3.36815	18.4143	-2.4508	5.70344e-25	3.4056e-22	down	Naa40	N(alpha)-acetyltransferase 40, NatD catalytic subunit [Source:MGI Symbol;Acc:MGI:1918249]	GO:0016740;GO:0005575;GO:0005634;GO:0005737;GO:0008080;GO:0016746;GO:0043967;GO:0010485;GO:0006629;GO:0006474;GO:0043968;GO:0043998;GO:1990189	-	KOG2488-Acetyltransferase (GNAT) domain-containing protein[R]
ENSMUSG00000026728	283.852	113.721	1.31964	5.02678e-08	1.05477e-06	up	Vim	vimentin [Source:MGI Symbol;Acc:MGI:98932]	GO:0005198;GO:0005882;GO:0005829;GO:0005515;GO:0005737;GO:0005925;GO:0005886;GO:0070062;GO:0031012;GO:0007010;GO:0045109;GO:0003725;GO:0042802;GO:0008022;GO:0031252;GO:0043005;GO:0010628;GO:0005212;GO:0070307;GO:0005200;GO:0005777;GO:0005856;GO:0097110;GO:0001948;GO:0010977;GO:0042995;GO:0060020;GO:0060395;GO:0014002;GO:0045103;GO:1990254;GO:0045098	K07606-ko05206 MicroRNAs in cancer;ko05169 Epstein-Barr virus infection	-
ENSMUSG00000027239	20.0628	6.06606	1.72569	2.00034e-06	2.66615e-05	up	Mdk	midkine [Source:MGI Symbol;Acc:MGI:96949]	GO:0008083;GO:0008201;GO:0007275;GO:0005576;GO:0009611;GO:0030154;GO:0051781;GO:0001662;GO:0007614;GO:0009725;GO:0016477;GO:0021542;GO:0021681;GO:0021766;GO:0021987;GO:0030325;GO:0030421;GO:0042493;GO:0043524;GO:0045893;GO:0050795;GO:0051384;GO:1901215;GO:0005737;GO:0042995	-	-
ENSMUSG00000029328	19.6184	43.5688	-1.15108	1.07875e-06	1.55589e-05	down	Hnrnpdl	heterogeneous nuclear ribonucleoprotein D-like [Source:MGI Symbol;Acc:MGI:1355299]	GO:0003676;GO:0003723;GO:0005654;GO:0070062	-	-
ENSMUSG00000042508	4.00841	12.5776	-1.64976	1.84911e-09	5.44289e-08	down	Dmtf1	cyclin D binding myb-like transcription factor 1 [Source:MGI Symbol;Acc:MGI:1344415]	GO:0003677;GO:0005634;GO:0005654;GO:0005829;GO:0006355;GO:0006366;GO:0006351;GO:0007049;GO:0000981;GO:0030154;GO:0043565;GO:0044212;GO:0000978;GO:0001077;GO:0045944;GO:0006357;GO:0001135	-	KOG0051-RNA polymerase I termination factor, Myb superfamily[K]
ENSMUSG00000040219	2.86523	13.8979	-2.27814	2.60795e-15	2.58311e-13	down	Ttc12	tetratricopeptide repeat domain 12 [Source:MGI Symbol;Acc:MGI:2444588]	GO:0003674;GO:0008150;GO:0005813	-	KOG0548-Molecular co-chaperone STI1[O]
ENSMUSG00000024242	4.20998	11.6706	-1.471	3.67156e-05	0.000328055	down	Map4k3	mitogen-activated protein kinase kinase kinase kinase 3 [Source:MGI Symbol;Acc:MGI:2154405]	GO:0004672;GO:0005524;GO:0006468;GO:0016740;GO:0005622;GO:0000166;GO:0016301;GO:0016310;GO:0004674;GO:0000165;GO:0008349;GO:0000185;GO:0005737;GO:0035556;GO:0023014;GO:0005515;GO:0034612;GO:0009411;GO:0004702	K04406-ko04010 MAPK signaling pathway	KOG0576-Mitogen-activated protein kinase kinase kinase kinase (MAP4K), germinal center kinase family[T]
ENSMUSG00000056698	5.76399	13.3116	-1.20755	0.000362586	0.00229002	down	Elmod3	ELMO/CED-12 domain containing 3 [Source:MGI Symbol;Acc:MGI:2445168]	GO:0003674;GO:0008150;GO:0005575;GO:0005737;GO:0005856;GO:0005929;GO:0042995;GO:0032420;GO:0060091;GO:0005096;GO:0043547	-	KOG2998-Uncharacterized conserved protein[S]
ENSMUSG00000050440	1.20405	8.94395	-2.89301	1.21443e-07	2.29065e-06	down	Hamp	hepcidin antimicrobial peptide [Source:MGI Symbol;Acc:MGI:1933533]	GO:0005576;GO:0005615;GO:0005634;GO:0045944;GO:0042742;GO:0005179;GO:0006879;GO:0002262;GO:0043032;GO:0050728;GO:0007259;GO:0005507;GO:0000122;GO:0050832;GO:0055072;GO:0045779;GO:0031668;GO:1903364;GO:0034760	-	-
ENSMUSG00000015365	13.3575	6.12521	1.12482	2.73584e-07	4.67891e-06	up	Mov10l1	Moloney leukemia virus 10-like 1 [Source:MGI Symbol;Acc:MGI:1891384]	GO:0007281;GO:0007283	-	KOG1804-RNA helicase[A]
ENSMUSG00000098663	1.13821	8.02067	-2.81695	0.00260726	0.0117891	down	Mir6958	microRNA 6958 [Source:MGI Symbol;Acc:MGI:5530963]	-	-	-
ENSMUSG00000098661	10.0393	46.0255	-2.19677	1.24772e-06	1.76788e-05	down	Mir7052	microRNA 7052 [Source:MGI Symbol;Acc:MGI:5530965]	-	-	-
ENSMUSG00000112734	1.32949	32.4164	-4.60778	5.02127e-26	3.49798e-23	down	AC153524.4	-	-	-	-
ENSMUSG00000062761	4.85819	12.6668	-1.38256	1.39704e-06	1.94775e-05	down	Zfp512	zinc finger protein 512 [Source:MGI Symbol;Acc:MGI:1917345]	GO:0046872;GO:0008150;GO:0003677;GO:0005634;GO:0003676;GO:0006355;GO:0006351	-	KOG1721-FOG: Zn-finger[R]
ENSMUSG00000030034	5.64508	1.97	1.51879	8.9865e-08	1.75522e-06	up	Ino80b	INO80 complex subunit B [Source:MGI Symbol;Acc:MGI:1917270]	GO:0006355;GO:0046872;GO:0008150;GO:0005634;GO:0005829;GO:0005886;GO:0031011;GO:0006351;GO:0006281;GO:0006974;GO:0006338;GO:0005730;GO:0006310;GO:0005515	-	-
ENSMUSG00000020937	2.89992	6.67041	-1.20176	0.00216245	0.0101367	down	Plcd3	phospholipase C, delta 3 [Source:MGI Symbol;Acc:MGI:107451]	GO:0016787;GO:0007165;GO:0005622;GO:0035556;GO:0004871;GO:0006629;GO:0004435;GO:0008081;GO:0016042;GO:0042127;GO:0001525;GO:0016020;GO:0046872;GO:0005737;GO:0060716;GO:0032154;GO:0005829	K05857-ko00562 Inositol phosphate metabolism;ko04020 Calcium signaling pathway;ko04070 Phosphatidylinositol signaling system;ko04919 Thyroid hormone signaling pathway;ko04933 AGE-RAGE signaling pathway in diabetic complications	KOG0169-Phosphoinositide-specific phospholipase C[T]
ENSMUSG00000076258	250.946	43.232	2.53721	0.00480569	0.0195077	up	Gm23935	predicted gene, 23935 [Source:MGI Symbol;Acc:MGI:5453712]	-	-	-
ENSMUSG00000022791	4.34146	9.1535	-1.07614	0.000256213	0.00171128	down	Tnk2	tyrosine kinase, non-receptor, 2 [Source:MGI Symbol;Acc:MGI:1858308]	GO:0004672;GO:0005524;GO:0006468;GO:0004713;GO:0018108;GO:0016301;GO:0016310;GO:0004712;GO:0005154;GO:0031625;GO:0042802;GO:0050731;GO:2000369;GO:0005634;GO:0005737;GO:0005886;GO:0005905;GO:0016020;GO:0030136;GO:0070436	-	KOG0199-ACK and related non-receptor tyrosine kinases[T]
ENSMUSG00000031072	6.16959	2.82041	1.12927	1.30177e-05	0.000135689	up	Oraov1	oral cancer overexpressed 1 [Source:MGI Symbol;Acc:MGI:1919534]	-	-	-
ENSMUSG00000034641	6.59949	1.39957	2.23737	6.57191e-14	4.99441e-12	up	Cd300ld	CD300 molecule like family member d [Source:MGI Symbol;Acc:MGI:2442358]	GO:0016020;GO:0016021;GO:0005886;GO:0005515;GO:0002376;GO:0046718;GO:0032680;GO:0001618;GO:0032675	-	-
ENSMUSG00000042744	1.70096	6.02767	-1.82525	2.2012e-13	1.50829e-11	down	Gm15800	predicted gene 15800 [Source:MGI Symbol;Acc:MGI:3647820]	GO:0016740;GO:0004842;GO:0016567	-	KOG1426-FOG: RCC1 domain[S]
ENSMUSG00000020486	16.0234	35.8936	-1.16355	1.80713e-05	0.000179587	down	2022-09-04	septin 4 [Source:MGI Symbol;Acc:MGI:1270156]	GO:0000166;GO:0005525;GO:0005654;GO:0005737;GO:0042803;GO:0051260;GO:0005856;GO:0005739;GO:0003924;GO:0007049;GO:0051301;GO:0007420;GO:0042995;GO:0007283;GO:0030154;GO:0036126;GO:0031514;GO:0048240;GO:0043065;GO:0007286;GO:0031398;GO:0043209;GO:0000287;GO:2001244;GO:0030382;GO:0031105;GO:0097227	K16943-ko04210 Apoptosis;ko04215 Apoptosis - multiple species	KOG2655-Septin family protein (P-loop GTPase)[DZU]
ENSMUSG00000028309	3.98246	12.2531	-1.62142	3.37173e-06	4.16218e-05	down	Rnf20	ring finger protein 20 [Source:MGI Symbol;Acc:MGI:1925927]	GO:0016740;GO:0008270;GO:0046872;GO:0005634;GO:0005654;GO:0005515;GO:0003824;GO:0003682;GO:0016569;GO:0016567;GO:0045893;GO:0005730;GO:0042393;GO:0002039;GO:0006355;GO:0030336;GO:0004842;GO:0006511;GO:0000151;GO:0003713;GO:0031625;GO:0000209;GO:0031062;GO:0016574;GO:1900364;GO:0003730;GO:0010390;GO:0033523;GO:0033503;GO:2001168	-	KOG0978-E3 ubiquitin ligase involved in syntaxin degradation[O]
ENSMUSG00000028307	0.445408	5.23854	-3.55597	0.00380483	0.0161816	down	Aldob	aldolase B, fructose-bisphosphate [Source:MGI Symbol;Acc:MGI:87995]	GO:0005737;GO:0003824;GO:0070062;GO:0005856;GO:0006096;GO:0016829;GO:0004332;GO:0042802;GO:0005815;GO:0008092;GO:0051117;GO:0034451;GO:0032781;GO:0030388;GO:0070061;GO:0006000;GO:0061615;GO:0006116;GO:0061609;GO:0070072;GO:0061624;GO:0061625	K01623-ko01200 Carbon metabolism;ko01230 Biosynthesis of amino acids;ko00010 Glycolysis / Gluconeogenesis;ko00030 Pentose phosphate pathway;ko00051 Fructose and mannose metabolism;ko00710 Carbon fixation in photosynthetic organisms;ko00680 Methane metabolism	KOG1557-Fructose-biphosphate aldolase[G]
ENSMUSG00000018554	14.2526	62.6558	-2.13622	8.72734e-08	1.71583e-06	down	Ybx2	Y box protein 2 [Source:MGI Symbol;Acc:MGI:1096372]	GO:0006355;GO:0003677;GO:0003676;GO:0048599;GO:0001650;GO:0005737	-	KOG3070-Predicted RNA-binding protein containing PIN domain and invovled in translation or RNA processing[J]
ENSMUSG00000024480	10.5725	5.01599	1.07571	0.000257542	0.00171851	up	Ap3s1	adaptor-related protein complex 3, sigma 1 subunit [Source:MGI Symbol;Acc:MGI:1337062]	GO:0016020;GO:0005794;GO:0006810;GO:0015031;GO:0030659;GO:0031410;GO:0008565;GO:0006886;GO:0043231;GO:0016192;GO:0030117;GO:1904115;GO:0005802;GO:0008089;GO:0048490;GO:0030123	K12399-ko04142 Lysosome	KOG0936-Clathrin adaptor complex, small subunit[U]
ENSMUSG00000024483	10.7614	25.0684	-1.22001	3.53304e-09	9.62672e-08	down	Ankhd1	ankyrin repeat and KH domain containing 1 [Source:MGI Symbol;Acc:MGI:1921733]	GO:0003723;GO:0003676;GO:0045087;GO:0005737	-	-
ENSMUSG00000064816	0.955462	7.3917	-2.95164	0.00134289	0.00686017	down	Gm22357	predicted gene, 22357 [Source:MGI Symbol;Acc:MGI:5452134]	-	-	-
ENSMUSG00000033004	4.62754	13.9063	-1.58742	1.42769e-18	2.68805e-16	down	Mycbp2	MYC binding protein 2 [Source:MGI Symbol;Acc:MGI:2179432]	GO:0008270;GO:0016020	-	-
ENSMUSG00000029823	15.1065	87.4849	-2.53386	1.65133e-15	1.68347e-13	down	Luc7l2	LUC7-like 2 (S. cerevisiae) [Source:MGI Symbol;Acc:MGI:2183260]	GO:0003729;GO:0006376;GO:0005685;GO:0005634;GO:0003723;GO:0016607;GO:0019899;GO:0005654;GO:0071004	-	KOG0796-Spliceosome subunit[A]
ENSMUSG00000080316	2.66119	7.38357	-1.47225	1.52197e-05	0.000155387	down	Spaca6	sperm acrosome associated 6 [Source:MGI Symbol;Acc:MGI:1922452]	GO:0016020;GO:0016021;GO:0003674;GO:0007342	-	-
ENSMUSG00000015501	1.48082	5.01878	-1.76094	3.70283e-08	8.11168e-07	down	Hivep2	human immunodeficiency virus type I enhancer binding protein 2 [Source:MGI Symbol;Acc:MGI:1338076]	GO:0046872;GO:0003677;GO:0005634;GO:0003676;GO:0005654;GO:0006355;GO:0006351;GO:0007275;GO:0043565;GO:0044212;GO:0006366;GO:0003700;GO:0005667;GO:0007165	-	KOG1721-FOG: Zn-finger[R]
ENSMUSG00000044636	1.24688	5.9357	-2.2511	7.07806e-09	1.79085e-07	down	Csrnp2	cysteine-serine-rich nuclear protein 2 [Source:MGI Symbol;Acc:MGI:2386852]	GO:0003677;GO:0005634;GO:0006355;GO:0006366;GO:0006351;GO:0003700;GO:0010923;GO:0006915;GO:0045944;GO:0019902;GO:0001228;GO:0043565	-	KOG3813-Uncharacterized conserved protein (tumor-suppressor AXUD1 in humans)[R]
ENSMUSG00000000085	3.78114	9.03028	-1.25595	7.95869e-06	8.85197e-05	down	Scmh1	sex comb on midleg homolog 1 [Source:MGI Symbol;Acc:MGI:1352762]	GO:0005634;GO:0006355;GO:0007275;GO:0007283;GO:0006351;GO:0006338;GO:0009952;GO:0005515;GO:0045892;GO:0010369;GO:0016458	-	-
ENSMUSG00000025537	4.50178	24.0122	-2.4152	3.57777e-07	5.95294e-06	down	Phkg1	phosphorylase kinase gamma 1 [Source:MGI Symbol;Acc:MGI:97579]	GO:0004672;GO:0005524;GO:0006468;GO:0016740;GO:0000166;GO:0016301;GO:0016310;GO:0004674;GO:0035556;GO:0005516;GO:0005975;GO:0005978;GO:0005977;GO:0018105;GO:0018107;GO:0004689;GO:0019899;GO:0050321;GO:0005964	K00871-ko04020 Calcium signaling pathway;ko04910 Insulin signaling pathway;ko04922 Glucagon signaling pathway	KOG0599-Phosphorylase kinase gamma subunit[G]
ENSMUSG00000018395	2.6135	5.71116	-1.1278	1.01078e-06	1.46798e-05	down	Kif3a	kinesin family member 3A [Source:MGI Symbol;Acc:MGI:107689]	GO:0005524;GO:0007018;GO:0000166;GO:0008017;GO:0003774;GO:0003777;GO:0005874;GO:0015630;GO:0005515;GO:0005737;GO:0070062;GO:0005856;GO:0001701;GO:0001822;GO:0007507;GO:0009952;GO:0005813;GO:0005876;GO:0005929;GO:0042995;GO:0005829;GO:0030030;GO:0060271;GO:0005814;GO:0043005;GO:0007368;GO:0021915;GO:0030507;GO:0031514;GO:0017137;GO:0061024;GO:0044458;GO:0016887;GO:1905515;GO:0060122;GO:0010457;GO:…	K10394-ko04340 Hedgehog signaling pathway	KOG0240-Kinesin (SMY1 subfamily)[Z]
ENSMUSG00000036545	13.6008	3.10139	2.1327	3.83462e-18	6.39433e-16	up	Adamts2	a disintegrin-like and metallopeptidase (reprolysin type) with thrombospondin type 1 motif, 2 [Source:MGI Symbol;Acc:MGI:1347356]	GO:0008270;GO:0046872;GO:0016787;GO:0008233;GO:0006508;GO:0005578;GO:0005576;GO:0007283;GO:0008237;GO:0004222;GO:0016485;GO:0031012;GO:0043588;GO:0005615;GO:0030324;GO:0030199;GO:0030574	-	-
ENSMUSG00000105211	22.8464	7.43975	1.61864	5.08916e-07	8.11276e-06	up	AC125167.1	-	-	-	-
ENSMUSG00000031796	14.3309	32.1968	-1.16779	5.42154e-05	0.000454856	down	Cfap20	cilia and flagella associated protein 20 [Source:MGI Symbol;Acc:MGI:107428]	GO:0005634;GO:0005737;GO:0003723;GO:0070062;GO:0005874;GO:0005856;GO:0005929;GO:0042995;GO:0060271;GO:0036064;GO:0005814;GO:0018095;GO:2000147;GO:2000253;GO:0060296	-	KOG3213-Transcription factor IIB[K]
ENSMUSG00000031790	8.0852	19.055	-1.23682	0.00363135	0.0155388	down	Mmp15	matrix metallopeptidase 15 [Source:MGI Symbol;Acc:MGI:109320]	GO:0016020;GO:0016021;GO:0008270;GO:0046872;GO:0016787;GO:0005887;GO:0005509;GO:0008233;GO:0006508;GO:0008237;GO:0004222;GO:0031012;GO:0032355;GO:0035987	-	KOG1565-Gelatinase A and related matrix metalloproteases[OW]
ENSMUSG00000031133	11.0546	22.7065	-1.03845	0.00090903	0.00497065	down	Arhgef6	Rac/Cdc42 guanine nucleotide exchange factor (GEF) 6 [Source:MGI Symbol;Acc:MGI:1920591]	GO:0005622;GO:0043547;GO:0035556;GO:0005085;GO:0035023;GO:0005089	-	-
ENSMUSG00000031134	4.57001	13.9284	-1.60776	3.93979e-09	1.05969e-07	down	Rbmx	RNA binding motif protein, X chromosome [Source:MGI Symbol;Acc:MGI:1343044]	GO:0005615;GO:0005634;GO:0003676;GO:0003723;GO:0003682;GO:0045944;GO:0016020;GO:0006351;GO:0070062;GO:0001649;GO:0030529;GO:0006397;GO:0008380;GO:0042802;GO:0005681;GO:0071013;GO:0003729;GO:0001047;GO:0005719;GO:0006366;GO:0006509;GO:0071347;GO:0000381;GO:0044530	K12885-ko03040 Spliceosome	-
ENSMUSG00000039307	3.51081	7.44764	-1.08498	4.5426e-05	0.000391649	down	Hexdc	hexosaminidase (glycosyl hydrolase family 20, catalytic domain) containing [Source:MGI Symbol;Acc:MGI:3605542]	GO:0016787;GO:0005634;GO:0016798;GO:0008152;GO:0005737;GO:0004553;GO:0005975;GO:0004563;GO:0015929	K14459-ko00513 Various types of N-glycan biosynthesis;ko00511 Other glycan degradation	-
ENSMUSG00000007850	44.5784	116.038	-1.38017	1.50683e-07	2.76724e-06	down	Hnrnph1	heterogeneous nuclear ribonucleoprotein H1 [Source:MGI Symbol;Acc:MGI:1891925]	GO:0005634;GO:0003676;GO:0005654;GO:0005829;GO:0003723;GO:0016020;GO:0030529;GO:0006397;GO:0008380;GO:0019013;GO:0005681;GO:0071013;GO:0005515;GO:0043484	-	KOG4211-Splicing factor hnRNP-F and related RNA-binding proteins[A]
ENSMUSG00000024073	3.78413	15.4373	-2.02839	8.82334e-18	1.34598e-15	down	Birc6	baculoviral IAP repeat-containing 6 [Source:MGI Symbol;Acc:MGI:1276108]	GO:0016020;GO:0016740;GO:0005794;GO:0005737;GO:0004842;GO:0010951;GO:0043231;GO:0006915;GO:0005856;GO:0043066;GO:0005768;GO:0004869;GO:0030414;GO:0010466;GO:0007049;GO:0051301;GO:0032465;GO:0000922;GO:0005815;GO:0005802;GO:0005515;GO:0030496;GO:0016567;GO:0008284;GO:0009966;GO:0042127;GO:0061631;GO:2001237;GO:0060711;GO:0001890;GO:0060712	K10586-ko04120 Ubiquitin mediated proteolysis;ko04214 Apoptosis - fly;ko04215 Apoptosis - multiple species	KOG0895-Ubiquitin-conjugating enzyme[O]
ENSMUSG00000074971	15.1295	2.22614	2.76475	8.16577e-17	1.05998e-14	up	Fibin	fin bud initiation factor homolog (zebrafish) [Source:MGI Symbol;Acc:MGI:1914856]	GO:0005794;GO:0003674;GO:0008150;GO:0005576;GO:0005783	-	-
ENSMUSG00000040620	2.03707	5.51722	-1.43744	2.83214e-07	4.83966e-06	down	Dhx33	DEAH (Asp-Glu-Ala-His) box polypeptide 33 [Source:MGI Symbol;Acc:MGI:2445102]	GO:0005524;GO:0016787;GO:0005634;GO:0003676;GO:0005654;GO:0000166;GO:0005737;GO:0003723;GO:0004386;GO:0008026;GO:0005730;GO:0004004;GO:0006396;GO:0045943;GO:0033613;GO:0000182	-	KOG0922-DEAH-box RNA helicase[A]
ENSMUSG00000026349	3.48019	14.794	-2.08777	3.88997e-16	4.30141e-14	down	Ccnt2	cyclin T2 [Source:MGI Symbol;Acc:MGI:1920199]	GO:0006351;GO:0005634;GO:0005654;GO:0005829;GO:0005737;GO:0006355;GO:0005886;GO:0045944;GO:0019901;GO:0007049;GO:0051301;GO:0003682;GO:0048471;GO:0005515;GO:0070063;GO:0001223;GO:0008024;GO:0016032;GO:0007519;GO:0045737;GO:0000307;GO:0097322;GO:0016538;GO:1901409;GO:0019086;GO:0051147;GO:0019085	K15188-ko05202 Transcriptional misregulation in cancers	KOG0834-CDK9 kinase-activating protein cyclin T[D]
ENSMUSG00000051984	2.22535	17.6255	-2.98556	6.00696e-25	3.4872e-22	down	Sec31b	Sec31 homolog B (S. cerevisiae) [Source:MGI Symbol;Acc:MGI:2685187]	GO:0016020;GO:0003674;GO:0008150;GO:0006810;GO:0015031;GO:0005737;GO:0031410;GO:0005783;GO:0005789;GO:0012507;GO:0016192;GO:0030120	K14005-ko04141 Protein processing in endoplasmic reticulum	KOG0307-Vesicle coat complex COPII, subunit SEC31[U]
ENSMUSG00000065862	1.54443	6.58863	-2.0929	0.000496963	0.00299106	down	Gm24029	predicted gene, 24029 [Source:MGI Symbol;Acc:MGI:5453806]	-	-	-
ENSMUSG00000022124	6.16203	20.1726	-1.71092	1.07913e-05	0.000115418	down	Fbxl3	F-box and leucine-rich repeat protein 3 [Source:MGI Symbol;Acc:MGI:1354702]	GO:0005634;GO:0016604;GO:0005737;GO:0016567;GO:0005829;GO:0005515;GO:0004842;GO:0005654;GO:0048511;GO:0007623;GO:0031146;GO:0043161;GO:0042752;GO:0031648;GO:0043153;GO:0019005	K10269-ko04710 Circadian rhythm	-
ENSMUSG00000025478	1.28328	6.55588	-2.35295	3.32393e-07	5.57966e-06	down	Dpysl4	dihydropyrimidinase-like 4 [Source:MGI Symbol;Acc:MGI:1349764]	GO:0005737;GO:0016787;GO:0016810;GO:0070997;GO:0097485;GO:0031005	-	KOG2584-Dihydroorotase and related enzymes[F]
ENSMUSG00000015291	15.3081	37.8274	-1.30513	0.000176979	0.00125677	down	Gdi1	guanosine diphosphate (GDP) dissociation inhibitor 1 [Source:MGI Symbol;Acc:MGI:99846]	GO:0005794;GO:0005096;GO:0005737;GO:0043547;GO:0015031;GO:0055114;GO:0007264;GO:0016491;GO:0050790;GO:0005092;GO:0030496;GO:0005093;GO:0043209;GO:0090315;GO:0050771;GO:0017137;GO:0032482;GO:0051592;GO:0043005;GO:0043234;GO:0005622	-	KOG1439-RAB proteins geranylgeranyltransferase component A (RAB escort protein)[O]
ENSMUSG00000063077	5.66171	12.8585	-1.18341	1.846e-07	3.3201e-06	down	Kif1b	kinesin family member 1B [Source:MGI Symbol;Acc:MGI:108426]	GO:0005524;GO:0005515;GO:0005737;GO:0007018;GO:0000166;GO:0030659;GO:0031410;GO:0008017;GO:0003777;GO:0005874;GO:0005856;GO:0005739;GO:1904115;GO:0043005;GO:0005871;GO:0009790;GO:0016887;GO:0030705;GO:0008089;GO:0047497;GO:0005875;GO:0019900;GO:0097110;GO:1990939;GO:0007270;GO:0007274;GO:0010628;GO:0010970;GO:0032418;GO:1904647;GO:1990090;GO:1990778;GO:0016020;GO:0003774	-	KOG0245-Kinesin-like protein[Z]
ENSMUSG00000037519	5.57289	23.2648	-2.06165	5.86454e-08	1.20752e-06	down	Ppfia1	protein tyrosine phosphatase, receptor type, f polypeptide (PTPRF), interacting protein (liprin), alpha 1 [Source:MGI Symbol;Acc:MGI:1924750]	GO:0005829;GO:0005515;GO:0005925;GO:0051497;GO:0090005	-	KOG0249-LAR-interacting protein and related proteins[R]
ENSMUSG00000071637	5.96699	1.56879	1.92735	1.97783e-14	1.6513e-12	up	Cebpd	CCAAT/enhancer binding protein (C/EBP), delta [Source:MGI Symbol;Acc:MGI:103573]	GO:0003700;GO:0006355;GO:0003677;GO:0043565;GO:0005634;GO:0005654;GO:0005515;GO:0006366;GO:0042803;GO:0045944;GO:0006351;GO:0045892;GO:0006357;GO:0048839;GO:0044212;GO:0002244;GO:0000978;GO:0001077;GO:0045444;GO:0046982;GO:0045669	-	-
ENSMUSG00000060798	1.4866	6.33437	-2.09119	2.34566e-14	1.91492e-12	down	Intu	inturned planar cell polarity protein [Source:MGI Symbol;Acc:MGI:2443752]	GO:0003674;GO:0005737;GO:0007275;GO:0005856;GO:0009986;GO:0007399;GO:0042995;GO:0030030;GO:0060271;GO:0010839;GO:0021915;GO:0031514;GO:0036064;GO:0045880;GO:0044458;GO:0042733;GO:1905515;GO:0008589;GO:0030216;GO:0031069;GO:0060173;GO:0051782;GO:0030278;GO:0021513	-	-
ENSMUSG00000026107	2.78035	8.97606	-1.69082	1.91605e-07	3.42838e-06	down	Nabp1	nucleic acid binding protein 1 [Source:MGI Symbol;Acc:MGI:1923258]	GO:0003677;GO:0005634;GO:0005654;GO:0005829;GO:0006281;GO:0003723;GO:0007093;GO:0006974;GO:0003697;GO:0000724;GO:0010212;GO:0000784;GO:0070876	-	KOG3416-Predicted nucleic acid binding protein[R]
ENSMUSG00000034157	5.06465	17.8056	-1.8138	0.00542424	0.0215433	down	Cipc	CLOCK interacting protein, circadian [Source:MGI Symbol;Acc:MGI:1919185]	GO:0045892;GO:0042754;GO:0005634;GO:0005737;GO:0006355;GO:0006351;GO:0005829;GO:0005515;GO:0048511	-	-
ENSMUSG00000005949	2.69627	5.86782	-1.12186	0.013207	0.0438507	down	Ctns	cystinosis, nephropathic [Source:MGI Symbol;Acc:MGI:1932872]	GO:0016020;GO:0016021;GO:0006810;GO:0005886;GO:0070062;GO:0043231;GO:0005765;GO:0005764;GO:0007420;GO:0005770;GO:0045111;GO:0006749;GO:0007628;GO:0050890;GO:0046034;GO:0002088;GO:0008542;GO:0042470;GO:0042438;GO:0007616;GO:0007625;GO:0015184;GO:0015811	K12386-ko04142 Lysosome	KOG3145-Cystine transporter Cystinosin[E]
ENSMUSG00000042589	1.78824	10.1478	-2.50455	1.28696e-10	4.77731e-09	down	Cux2	cut-like homeobox 2 [Source:MGI Symbol;Acc:MGI:107321]	GO:0006355;GO:0003677;GO:0043565;GO:0005634;GO:0006351;GO:0070062;GO:0071310;GO:0000122;GO:0045892;GO:0010628;GO:0000978;GO:0001078;GO:0000139;GO:0050890;GO:0051965;GO:0000977;GO:0061003;GO:0050775;GO:0007614;GO:0048193;GO:2000463	-	KOG0963-Transcription factor/CCAAT displacement protein CDP1[K]
ENSMUSG00000032267	12.6562	49.9078	-1.97942	8.15544e-13	4.88369e-11	down	Usp28	ubiquitin specific peptidase 28 [Source:MGI Symbol;Acc:MGI:2442293]	GO:0016787;GO:0005634;GO:0005654;GO:0016604;GO:0043234;GO:0008233;GO:0008234;GO:0006508;GO:0006511;GO:0016579;GO:0006281;GO:0006974;GO:0036459;GO:0007265;GO:0004843;GO:0008283;GO:0031647;GO:0034644;GO:0042771;GO:0010212;GO:0000077	-	KOG1863-Ubiquitin carboxyl-terminal hydrolase[O]
ENSMUSG00000032264	3.35959	8.42723	-1.32677	2.76493e-06	3.51699e-05	down	Zw10	zw10 kinetochore protein [Source:MGI Symbol;Acc:MGI:1349478]	GO:0005634;GO:0016020;GO:0005829;GO:0006810;GO:0015031;GO:0005737;GO:0005694;GO:0005856;GO:0000775;GO:0005783;GO:0005789;GO:0007049;GO:0051301;GO:0000132;GO:0000922;GO:0005819;GO:0007030;GO:0016192;GO:0006888;GO:0006461;GO:0070939;GO:0007080;GO:0007094;GO:0000776;GO:0000777;GO:0007093;GO:0000070;GO:0007096;GO:0034501;GO:0005828;GO:1990423	-	KOG2163-Centromere/kinetochore protein zw10 involved in mitotic chromosome segregation[D]
ENSMUSG00000027770	2.50046	9.33374	-1.90026	1.95514e-08	4.53205e-07	down	Dhx36	DEAH (Asp-Glu-Ala-His) box polypeptide 36 [Source:MGI Symbol;Acc:MGI:1919412]	GO:0005524;GO:0016787;GO:0003677;GO:0005634;GO:0003676;GO:0005829;GO:0005515;GO:0005737;GO:0006355;GO:0000166;GO:0005694;GO:0003723;GO:0004386;GO:0008026;GO:0006351;GO:0070062;GO:0003725;GO:0008094;GO:0004004;GO:0044212;GO:0042826;GO:0006396;GO:0043330;GO:0045944;GO:0000781;GO:0009615;GO:0002151;GO:0001047;GO:0051880;GO:0032206;GO:0070034;GO:0001503;GO:0010501;GO:0090669	K14442-ko03018 RNA degradation	KOG0920-ATP-dependent RNA helicase A[A]
ENSMUSG00000089762	5.75064	2.41332	1.2527	1.42469e-07	2.62795e-06	up	Ier5l	immediate early response 5-like [Source:MGI Symbol;Acc:MGI:1919750]	GO:0003674;GO:0008150;GO:0005575	-	-
ENSMUSG00000089769	1.39169	5.71397	-2.03766	3.16795e-09	8.73444e-08	down	Gm16574	predicted gene 16574 [Source:MGI Symbol;Acc:MGI:4414994]	-	-	-
ENSMUSG00000001627	8.08375	18.8553	-1.22187	0.00276321	0.0123708	down	Ifrd1	interferon-related developmental regulator 1 [Source:MGI Symbol;Acc:MGI:1316717]	GO:0005634;GO:0005737;GO:0007275;GO:0045944;GO:0051091;GO:0030154;GO:0043403;GO:0042692;GO:0014706;GO:0030517;GO:0061629;GO:0048671	-	KOG2842-Interferon-related protein PC4 like[Z]
ENSMUSG00000055322	30.2873	77.2832	-1.35144	0.0133316	0.044176	down	Tns1	tensin 1 [Source:MGI Symbol;Acc:MGI:104552]	GO:0005622;GO:0035556;GO:0003723;GO:0003779;GO:0007044;GO:0010761;GO:0005925;GO:0030055	-	KOG1930-Focal adhesion protein Tensin, contains PTB domain[TZ]
ENSMUSG00000022718	3.18098	7.1869	-1.1759	0.00700652	0.0265078	down	Dgcr8	DGCR8, microprocessor complex subunit [Source:MGI Symbol;Acc:MGI:2151114]	GO:0046872;GO:0005634;GO:0005737;GO:0042803;GO:0003723;GO:0003725;GO:0090501;GO:0090502;GO:0005730;GO:0020037;GO:0031053;GO:0072091;GO:0070878;GO:0004525;GO:0070877	-	KOG4334-Uncharacterized conserved protein, contains double-stranded RNA-binding motif and WW domain[R]
ENSMUSG00000022710	8.38901	28.5549	-1.76717	6.45468e-07	9.98492e-06	down	Usp7	ubiquitin specific peptidase 7 [Source:MGI Symbol;Acc:MGI:2182061]	GO:0006511;GO:0016579;GO:0036459;GO:0002039;GO:0004197;GO:0004843;GO:0008022;GO:0008134;GO:0031625;GO:0006283;GO:0010216;GO:0032088;GO:0035520;GO:0050821;GO:0051090;GO:0005634;GO:0005829;GO:0016604	-	-
ENSMUSG00000038346	7.62341	16.8423	-1.14358	2.44085e-05	0.000232822	down	Zfp384	zinc finger protein 384 [Source:MGI Symbol;Acc:MGI:2443203]	GO:0003676	-	-
ENSMUSG00000025159	4.04041	8.62513	-1.09405	0.00462112	0.0189514	down	Mms19	MMS19 (MET18 S. cerevisiae) [Source:MGI Symbol;Acc:MGI:1919449]	GO:0005634;GO:0005654;GO:0005829;GO:0005737;GO:0006355;GO:0016020;GO:0006351;GO:0006281;GO:0006974;GO:0005856;GO:0045893;GO:0003713;GO:0005819;GO:0007059;GO:0016226;GO:0030331;GO:0019899;GO:0071817;GO:0006259;GO:0097361	-	KOG1967-DNA repair/transcription protein Mms19[LK]
ENSMUSG00000028467	5.56005	13.9348	-1.32552	0.000213046	0.001468	down	Gba2	glucosidase beta 2 [Source:MGI Symbol;Acc:MGI:2654325]	GO:0016020;GO:0000139;GO:0005794;GO:0016787;GO:0016798;GO:0008152;GO:0003824;GO:0004553;GO:0006629;GO:0016021;GO:0005783;GO:0005789;GO:0004348;GO:0006665;GO:0021954;GO:0008206;GO:0008422;GO:0006680;GO:0016139	K17108-ko00600 Sphingolipid metabolism;ko00511 Other glycan degradation	KOG2119-Predicted bile acid beta-glucosidase[G]
ENSMUSG00000048416	71.9192	146.897	-1.03036	0.00150314	0.00754421	down	Mlf1	myeloid leukemia factor 1 [Source:MGI Symbol;Acc:MGI:1341819]	GO:0003677;GO:0005634;GO:0005515;GO:0005737;GO:0007275;GO:0006351;GO:0007049;GO:0019904;GO:0097730;GO:0030154;GO:0031514;GO:0007050;GO:0002318	K15622-ko05202 Transcriptional misregulation in cancers	KOG4049-Proliferation-related protein MLF[S]
ENSMUSG00000020385	19.1737	75.484	-1.97704	1.33594e-08	3.2018e-07	down	Clk4	CDC like kinase 4 [Source:MGI Symbol;Acc:MGI:1098551]	GO:0004672;GO:0005524;GO:0006468;GO:0016740;GO:0005634;GO:0000166;GO:0016301;GO:0016310;GO:0004713;GO:0004674;GO:0046777;GO:0004712;GO:0018108;GO:0043484	-	KOG0671-LAMMER dual specificity kinases[T]
ENSMUSG00000027176	2.43785	6.56238	-1.42861	0.000337644	0.00215595	down	Cstf3	cleavage stimulation factor, 3' pre-RNA, subunit 3 [Source:MGI Symbol;Acc:MGI:1351825]	GO:0005634;GO:0005654;GO:0003723;GO:0006396;GO:0006397;GO:0003729;GO:0006379;GO:0031123	K14408-ko03015 mRNA surveillance pathway	KOG1914-mRNA cleavage and polyadenylation factor I complex, subunit RNA14[A]
ENSMUSG00000030579	116.854	27.9074	2.06599	6.37446e-15	6.00089e-13	up	Tyrobp	TYRO protein tyrosine kinase binding protein [Source:MGI Symbol;Acc:MGI:1277211]	GO:0016020;GO:0016021;GO:0009986;GO:0005515;GO:0016301;GO:0007229;GO:0016310;GO:0042802;GO:0005886;GO:2001204;GO:0005102;GO:0045087;GO:0002281;GO:0002283	K07992-ko04650 Natural killer cell mediated cytotoxicity;ko04380 Osteoclast differentiation	-
ENSMUSG00000045098	3.44346	10.104	-1.55299	0.000285461	0.00187135	down	Kmt5b	lysine methyltransferase 5B [Source:MGI Symbol;Acc:MGI:2444557]	GO:0016740;GO:0005634;GO:0006355;GO:0005694;GO:0006351;GO:0016569;GO:0008168;GO:0018024;GO:0032259;GO:0007517;GO:0000780;GO:0042799;GO:0034773;GO:0016571;GO:0034770	K11429-ko00310 Lysine degradation	KOG2589-Histone tail methylase[B]
ENSMUSG00000032298	2.87303	5.85743	-1.0277	0.00679391	0.0258882	down	Neil1	nei endonuclease VIII-like 1 (E. coli) [Source:MGI Symbol;Acc:MGI:1920024]	GO:0008270;GO:0016787;GO:0003677;GO:0005634;GO:0003824;GO:0016798;GO:0008152;GO:0003676;GO:0005654;GO:0005737;GO:0005694;GO:0006281;GO:0006974;GO:0005856;GO:0006284;GO:0003684;GO:0006289;GO:0006979;GO:0016829;GO:0008022;GO:0005815;GO:0003906;GO:0016799;GO:0019104;GO:0032074	K10567-ko03410 Base excision repair	-
ENSMUSG00000061589	2.7998	24.8085	-3.14744	4.92887e-19	1.03009e-16	down	Dot1l	DOT1-like, histone H3 methyltransferase (S. cerevisiae) [Source:MGI Symbol;Acc:MGI:2143886]	GO:0005634;GO:0016740;GO:0005654;GO:0043234;GO:0045944;GO:0043231;GO:0016569;GO:0008168;GO:0018024;GO:0032259;GO:0051726;GO:0008134;GO:0000781;GO:0008284;GO:0006281;GO:0042054;GO:0034729;GO:0046425;GO:2000677;GO:0031151;GO:0000077;GO:0006342;GO:0006348	K11427-ko00310 Lysine degradation;ko05202 Transcriptional misregulation in cancers	KOG3924-Putative protein methyltransferase involved in meiosis and transcriptional silencing (Dot1)[DK]
ENSMUSG00000034820	7.318	29.0064	-1.98685	2.90987e-12	1.58368e-10	down	Cpsf7	cleavage and polyadenylation specific factor 7 [Source:MGI Symbol;Acc:MGI:1917826]	GO:0005634;GO:0003676;GO:0003723;GO:0016020;GO:0006397;GO:0051262;GO:0005849	K14398-ko03015 mRNA surveillance pathway	KOG4849-mRNA cleavage factor I subunit/CPSF subunit[A]
ENSMUSG00000019194	19.7315	8.1655	1.27289	9.88675e-08	1.91318e-06	up	Scn1b	sodium channel, voltage-gated, type I, beta [Source:MGI Symbol;Acc:MGI:98247]	GO:0016020;GO:0016021;GO:0005886;GO:0005515;GO:0006810;GO:0006811;GO:0060078;GO:0005244;GO:0034765;GO:0006814;GO:0005272;GO:0001518;GO:0005248;GO:0014704;GO:0030315;GO:0017080;GO:0035725;GO:0010976;GO:2000649;GO:0019227;GO:0086002;GO:0033268;GO:0034706;GO:0060048;GO:0010765;GO:0086091;GO:0060371;GO:0007411;GO:0060307;GO:0051899;GO:0040011;GO:0019871;GO:0086006;GO:0086062;GO:0021966;GO:0061337;GO:…	K04845-ko04261 Adrenergic signaling in cardiomyocytes	-
ENSMUSG00000038535	1.76813	10.6554	-2.59128	9.08438e-11	3.48821e-09	down	Zfp280d	zinc finger protein 280D [Source:MGI Symbol;Acc:MGI:2384583]	GO:0003676;GO:0046872;GO:0003677;GO:0005634;GO:0006355;GO:0006351	-	KOG1721-FOG: Zn-finger[R]
ENSMUSG00000030779	5.06957	15.4086	-1.6038	2.70566e-10	9.28499e-09	down	Rbbp6	retinoblastoma binding protein 6, ubiquitin ligase [Source:MGI Symbol;Acc:MGI:894835]	GO:0005634;GO:0008270;GO:0016740;GO:0046872;GO:0003676;GO:0005737;GO:0004842;GO:0005694;GO:0003723;GO:0006974;GO:0016567;GO:0005856;GO:0001701;GO:0006397;GO:0005730;GO:0061630;GO:0035264;GO:0006260;GO:0005815;GO:0042787;GO:0048568;GO:0006275;GO:0061053	-	KOG0314-Predicted E3 ubiquitin ligase[O]
ENSMUSG00000037270	1.21039	9.75542	-3.01074	3.04985e-16	3.44534e-14	down	4932438A13Rik	RIKEN cDNA 4932438A13 gene [Source:MGI Symbol;Acc:MGI:2444631]	GO:0016020;GO:0016021;GO:0003674;GO:0001558;GO:0006629;GO:0007283;GO:0019915;GO:0045444;GO:0051647;GO:0060612;GO:0005634	-	KOG3596-Uncharacterized conserved protein[S]
ENSMUSG00000049086	11.7236	5.04099	1.21763	1.13291e-09	3.49213e-08	up	Bmyc	brain expressed myelocytomatosis oncogene [Source:MGI Symbol;Acc:MGI:88184]	GO:0005634;GO:0003700;GO:0006355;GO:0005515;GO:0005819	-	-
ENSMUSG00000022503	5.5161	2.56993	1.10192	0.000192092	0.00134716	up	Nubp1	nucleotide binding protein 1 [Source:MGI Symbol;Acc:MGI:1347073]	GO:0005524;GO:0046872;GO:0005634;GO:0005829;GO:0005515;GO:0005737;GO:0000166;GO:0005886;GO:0051536;GO:0070062;GO:0005856;GO:0051539;GO:0016226;GO:0005929;GO:0042995;GO:0030030;GO:0005814;GO:0051642;GO:0006879;GO:0016049;GO:0072697;GO:0010826	-	-
ENSMUSG00000069939	190.846	80.3368	1.24828	1.74462e-05	0.000174398	up	Gm12070	predicted gene 12070 [Source:MGI Symbol;Acc:MGI:3650751]	-	-	-
ENSMUSG00000020053	11.0627	3.52797	1.6488	6.4597e-08	1.31452e-06	up	Igf1	insulin-like growth factor 1 [Source:MGI Symbol;Acc:MGI:96432]	GO:0010629;GO:0008083;GO:0005576;GO:0005615;GO:0005515;GO:0010468;GO:0045944;GO:0001932;GO:0007608;GO:0045893;GO:0009408;GO:0000187;GO:0070371;GO:0043066;GO:0005179;GO:0097192;GO:0007399;GO:0046579;GO:0035264;GO:0010001;GO:0014068;GO:0050731;GO:0051897;GO:0070886;GO:0008285;GO:0048839;GO:0050650;GO:0001974;GO:0043491;GO:0007623;GO:0008283;GO:0050714;GO:0008284;GO:0070373;GO:0048468;GO:0050821;GO:…	K05459-ko04014 Ras signaling pathway;ko04015 Rap1 signaling pathway;ko04066 HIF-1 signaling pathway;ko04068 FoxO signaling pathway;ko04151 PI3K-Akt signaling pathway;ko04152 AMPK signaling pathway;ko04150 mTOR signaling pathway;ko04114 Oocyte meiosis;ko04115 p53 signaling pathway;ko04510 Focal adhesion;ko04550 Signaling pathways regulating pluripotency of stem cells;ko04913 Ovarian Steroidogenesi…	-
ENSMUSG00000058715	77.0444	20.8578	1.8851	9.43276e-13	5.55311e-11	up	Fcer1g	Fc receptor, IgE, high affinity I, gamma polypeptide [Source:MGI Symbol;Acc:MGI:95496]	GO:0016020;GO:0016021;GO:0009897;GO:0005886;GO:0016064;GO:0009986;GO:0005515;GO:0042803;GO:0051260;GO:0007229;GO:0004888;GO:0007166;GO:0005887;GO:0050776;GO:0050766;GO:0038095;GO:0042742;GO:0019863;GO:0030593;GO:0072659;GO:0032760;GO:0045121;GO:0032755;GO:0045087;GO:0007165;GO:0032733;GO:0019886;GO:0002283;GO:0001798;GO:0033026;GO:0042590;GO:0019864;GO:0043306;GO:0031623;GO:0071404;GO:0019767;GO:…	K07983-ko04072 Phospholipase D signaling pathway;ko04071 Sphingolipid signaling pathway;ko04611 Platelet activation;ko04650 Natural killer cell mediated cytotoxicity;ko04664 Fc epsilon RI signaling pathway;ko05310 Asthma;ko05152 Tuberculosis	-
ENSMUSG00000037243	5.45761	18.9767	-1.79789	3.47972e-07	5.79925e-06	down	Zfp692	zinc finger protein 692 [Source:MGI Symbol;Acc:MGI:2144276]	GO:0046872;GO:0008150;GO:0003677;GO:0005634;GO:0003676;GO:0006355;GO:0006351;GO:0005730	-	KOG1721-FOG: Zn-finger[R]
ENSMUSG00000024610	125.088	29.7392	2.0725	6.80773e-12	3.37144e-10	up	Cd74	CD74 antigen (invariant polypeptide of major histocompatibility complex, class II antigen-associated) [Source:MGI Symbol;Acc:MGI:96534]	GO:0016020;GO:0016021;GO:0009897;GO:0016064;GO:0005794;GO:0009986;GO:0005515;GO:0005886;GO:0006886;GO:0070062;GO:0006955;GO:0005887;GO:0045893;GO:0002376;GO:0030890;GO:0001934;GO:0043066;GO:0019882;GO:0005783;GO:1902166;GO:0050731;GO:0005770;GO:0006952;GO:0002250;GO:0005764;GO:0001540;GO:0008283;GO:0045059;GO:0045582;GO:0043123;GO:0006461;GO:0070374;GO:0007165;GO:0023026;GO:0019886;GO:0051085;GO:…	K06505-ko04612 Antigen processing and presentation;ko05152 Tuberculosis;ko05168 Herpes simplex infection	-
ENSMUSG00000003363	19.1372	7.29889	1.39063	1.58604e-09	4.75563e-08	up	Pld3	phospholipase D family, member 3 [Source:MGI Symbol;Acc:MGI:1333782]	GO:0016020;GO:0016021;GO:0016787;GO:0003824;GO:0070062;GO:0006629;GO:0016042;GO:0005783;GO:0005789;GO:0004630;GO:0070290;GO:0006655	K16860-ko00564 Glycerophospholipid metabolism;ko00565 Ether lipid metabolism	KOG3603-Predicted phospholipase D[R]
ENSMUSG00000034248	3.61375	9.16148	-1.34208	0.000773989	0.00435179	down	Slc25a37	solute carrier family 25, member 37 [Source:MGI Symbol;Acc:MGI:1914962]	GO:0016020;GO:0016021;GO:0006810;GO:0006811;GO:0005739;GO:0005743;GO:1903874;GO:0034755;GO:0055072;GO:0015093;GO:0044281;GO:0005381;GO:0048250	-	KOG0760-Mitochondrial carrier protein MRS3/4[C]
ENSMUSG00000034243	5.71807	13.2104	-1.20808	1.65736e-16	1.99064e-14	down	Golgb1	golgi autoantigen, golgin subfamily b, macrogolgin 1 [Source:MGI Symbol;Acc:MGI:1099447]	GO:0016020;GO:0016021;GO:0005794;GO:0003723;GO:0005793;GO:1905793;GO:0005801	-	-
ENSMUSG00000042436	57.631	8.33455	2.78967	1.99212e-18	3.65204e-16	up	Mfap4	microfibrillar-associated protein 4 [Source:MGI Symbol;Acc:MGI:1342276]	GO:0005578;GO:0005576;GO:0070062;GO:0031012;GO:0007155;GO:0005615;GO:0001527;GO:0048251;GO:0009650;GO:0071493;GO:0097435;GO:0071953;GO:0010712	-	KOG2579-Ficolin and related extracellular proteins[R]
ENSMUSG00000017686	7.36814	19.969	-1.43839	1.2956e-07	2.42189e-06	down	Rhot1	ras homolog family member T1 [Source:MGI Symbol;Acc:MGI:1926078]	GO:0016020;GO:0016021;GO:0046872;GO:0016787;GO:0005509;GO:0000166;GO:0007264;GO:0005739;GO:0003924;GO:0005525;GO:0007005;GO:0005741;GO:0031307;GO:0097345;GO:0047497;GO:0019725	K07870-ko04214 Apoptosis - fly	-
ENSMUSG00000096449	4.73136	21.7092	-2.19798	1.46218e-05	0.000150015	down	Gm4076	predicted gene 4076 [Source:MGI Symbol;Acc:MGI:3782251]	GO:0016020;GO:0016021;GO:0003674;GO:0008150;GO:0005575	-	-
ENSMUSG00000046808	1.14883	5.57853	-2.27972	5.05152e-07	8.07741e-06	down	Atp10d	ATPase, class V, type 10D [Source:MGI Symbol;Acc:MGI:2450125]	GO:0016021;GO:0005524;GO:0000287;GO:0046872;GO:0000166;GO:0004012;GO:0015914;GO:0045332;GO:0016020	-	-
ENSMUSG00000015214	1.9125	11.1679	-2.54583	6.02515e-12	3.0489e-10	down	Mtmr1	myotubularin related protein 1 [Source:MGI Symbol;Acc:MGI:1858271]	GO:0046856;GO:0004725;GO:0016791;GO:0016311;GO:0035335;GO:0004438;GO:0052629;GO:0016020;GO:0005886;GO:0016787;GO:0005737;GO:0042803;GO:0006629	K18081-ko00562 Inositol phosphate metabolism;ko04070 Phosphatidylinositol signaling system	KOG1089-Myotubularin-related phosphatidylinositol 3-phosphate 3-phosphatase MTM6[R]
ENSMUSG00000021282	6.17262	18.8056	-1.60721	0.0112233	0.0386559	down	Eif5	eukaryotic translation initiation factor 5 [Source:MGI Symbol;Acc:MGI:95309]	GO:0005829;GO:0005737;GO:0000166;GO:0003723;GO:0005886;GO:0006412;GO:0005525;GO:0003743;GO:0006413;GO:0045296;GO:0006446;GO:0071074;GO:0001731;GO:0090630	K03262-ko03013 RNA transport;ko04214 Apoptosis - fly	KOG2767-Translation initiation factor 5 (eIF-5)[J]
ENSMUSG00000021134	17.5207	56.9444	-1.7005	2.11162e-12	1.17057e-10	down	Srsf5	serine/arginine-rich splicing factor 5 [Source:MGI Symbol;Acc:MGI:98287]	GO:0003676;GO:0005634;GO:0006355;GO:0006351;GO:0003723;GO:0006397;GO:0008380;GO:0016607;GO:0009611;GO:0005515;GO:0050733;GO:0043422;GO:0001889;GO:0032868;GO:0032869;GO:0033120;GO:0051726;GO:0097421;GO:0005730;GO:0005829	K12893-ko03040 Spliceosome;ko05168 Herpes simplex infection	KOG0106-Alternative splicing factor SRp55/B52/SRp75 (RRM superfamily)[A]
ENSMUSG00000002486	2.21414	5.37396	-1.27924	0.00100981	0.005421	down	Tchp	trichoplein, keratin filament binding [Source:MGI Symbol;Acc:MGI:1925082]	GO:0016020;GO:0003674;GO:0005886;GO:0005829;GO:0005737;GO:0005856;GO:0005739;GO:0006915;GO:0005813;GO:0030308;GO:0030030;GO:0045095;GO:0097539;GO:0045179;GO:0030057;GO:1902018;GO:0003700;GO:0006355	-	-
ENSMUSG00000030102	3.49224	17.3384	-2.31174	1.03933e-14	9.56874e-13	down	Itpr1	inositol 1,4,5-trisphosphate receptor 1 [Source:MGI Symbol;Acc:MGI:96623]	GO:0055085;GO:0016020;GO:0016021;GO:0065009;GO:0006811;GO:0043234;GO:0005515;GO:0005737;GO:0006810;GO:0005216;GO:0005262;GO:0070588;GO:0031410;GO:0006816;GO:0005886;GO:0005730;GO:0005783;GO:0005789;GO:0048016;GO:0005220;GO:0006915;GO:0009791;GO:0048471;GO:0005509;GO:0014069;GO:0001666;GO:0005637;GO:0016529;GO:0032469;GO:0035091;GO:0005635;GO:0031088;GO:0015278;GO:0070059;GO:0019855;GO:0050882;GO:…	K04958-ko04020 Calcium signaling pathway;ko04070 Phosphatidylinositol signaling system;ko04022 cGMP - PKG signaling pathway;ko04114 Oocyte meiosis;ko04210 Apoptosis;ko04540 Gap junction;ko04611 Platelet activation;ko04922 Glucagon signaling pathway;ko04912 GnRH signaling pathway;ko04915 Estrogen signaling pathway;ko04921 Oxytocin signaling pathway;ko04918 Thyroid hormone synthesis;ko04924 Renin s…	KOG3533-Inositol 1,4,5-trisphosphate receptor[T]
ENSMUSG00000039463	4.86631	15.7313	-1.69274	9.58381e-07	1.40366e-05	down	Slc9a8	solute carrier family 9 (sodium/hydrogen exchanger), member 8 [Source:MGI Symbol;Acc:MGI:1924281]	GO:0055085;GO:0016020;GO:0016021;GO:0000139;GO:0005794;GO:0006810;GO:0006811;GO:0071805;GO:1902600;GO:0006814;GO:0006813;GO:0035725;GO:0006812;GO:0015299;GO:0015297;GO:0015385;GO:0006885;GO:0051453;GO:0015386	-	KOG1965-Sodium/hydrogen exchanger protein[P]
ENSMUSG00000032777	4.6971	10.0196	-1.09299	1.42891e-05	0.000147034	down	Gtf3c1	general transcription factor III C 1 [Source:MGI Symbol;Acc:MGI:107887]	GO:0003677;GO:0005634;GO:0016020;GO:0006351;GO:0005730;GO:0030529;GO:0006359;GO:0006384;GO:0000995;GO:0000127;GO:0001002;GO:0001003;GO:0001007;GO:0009304;GO:0042791;GO:0016021	-	KOG4560-Transcription factor IIIC box B binding (alpha) subunit[K]
ENSMUSG00000029544	3.64294	8.78405	-1.26978	0.000866054	0.00477564	down	Cabp1	calcium binding protein 1 [Source:MGI Symbol;Acc:MGI:1352750]	GO:0046872;GO:0005509;GO:0005886;GO:0000139;GO:0005515;GO:0048306;GO:0042308;GO:0008139;GO:0005615;GO:0014069	-	KOG0027-Calmodulin and related proteins (EF-Hand superfamily)[T]
ENSMUSG00000024137	5.44424	12.8105	-1.23453	5.96615e-05	0.000491472	down	E4f1	E4F transcription factor 1 [Source:MGI Symbol;Acc:MGI:109530]	GO:0016740;GO:0046872;GO:0003677;GO:0005634;GO:0003676;GO:0005654;GO:0005737;GO:0006355;GO:0006351;GO:0016567;GO:0000977;GO:0000122;GO:0007049;GO:0051301;GO:0005515;GO:0040008;GO:0005819;GO:0006260;GO:0035497;GO:0010564;GO:0009794	-	-
ENSMUSG00000032198	18.8823	38.6127	-1.03204	0.00199739	0.00952175	down	Dock6	dedicator of cytokinesis 6 [Source:MGI Symbol;Acc:MGI:1914789]	GO:0005622;GO:0043547;GO:0005085;GO:0007264;GO:0005829;GO:0003674;GO:0008150;GO:0005737;GO:0048471	-	KOG1997-PH domain-containing protein[T]
ENSMUSG00000024799	2.57526	6.10704	-1.24575	0.00161001	0.00799609	down	Tm7sf2	transmembrane 7 superfamily member 2 [Source:MGI Symbol;Acc:MGI:1920416]	GO:0016020;GO:0016021;GO:0055114;GO:0016628;GO:0016491;GO:0043231;GO:0006629;GO:0008202;GO:0008203;GO:0005783;GO:0005789;GO:0043235;GO:0031090;GO:0006694;GO:0006695;GO:0016126;GO:0030176;GO:0050661;GO:0016627;GO:0050613	K00222-ko00100 Steroid biosynthesis	KOG1435-Sterol reductase/lamin B receptor[IT]
ENSMUSG00000027447	1146.44	540.037	1.08603	1.0032e-06	1.45901e-05	up	Cst3	cystatin C [Source:MGI Symbol;Acc:MGI:102519]	GO:0005615;GO:0005576;GO:0070062;GO:0010951;GO:0004869;GO:0030414;GO:0010466;GO:0042802;GO:0006952;GO:0001540;GO:0002020;GO:0097435;GO:0045861;GO:0004866;GO:0001654;GO:0001666;GO:0001775;GO:0006915;GO:0006979;GO:0007420;GO:0007431;GO:0007566;GO:0008284;GO:0008584;GO:0009636;GO:0009743;GO:0010035;GO:0010711;GO:0010716;GO:0014070;GO:0031667;GO:0032355;GO:0034103;GO:0034599;GO:0042493;GO:0042747;GO:…	K13899-ko04970 Salivary secretion	-
ENSMUSG00000043923	4.52718	18.657	-2.04303	2.6805e-13	1.7955e-11	down	Ccdc84	coiled-coil domain containing 84 [Source:MGI Symbol;Acc:MGI:2685960]	GO:0003674;GO:0008150;GO:0005575	-	-
ENSMUSG00000030844	30.0401	11.0296	1.44551	1.51415e-08	3.59186e-07	up	Rgs10	regulator of G-protein signalling 10 [Source:MGI Symbol;Acc:MGI:1915115]	GO:0005634;GO:0005096;GO:0005829;GO:0005515;GO:0005737;GO:0005886;GO:0043547;GO:0009968;GO:0001965;GO:0007213;GO:0043025;GO:0043197;GO:0043679	-	KOG3589-G protein signaling regulators[T]
ENSMUSG00000030846	6.35986	19.9373	-1.6484	2.27204e-08	5.19511e-07	down	Tial1	Tia1 cytotoxic granule-associated RNA binding protein-like 1 [Source:MGI Symbol;Acc:MGI:107913]	GO:0003677;GO:0005634;GO:0003676;GO:0005737;GO:0003723;GO:0070062;GO:0006915;GO:0005515;GO:0008284;GO:0017145;GO:0007281;GO:0010494;GO:0017091;GO:0030529	-	KOG0148-Apoptosis-promoting RNA-binding protein TIA-1/TIAR (RRM superfamily)[AJ]
ENSMUSG00000026790	6.8425	19.528	-1.51295	0.000291972	0.00190328	down	Odf2	outer dense fiber of sperm tails 2 [Source:MGI Symbol;Acc:MGI:1098824]	GO:0005634;GO:0005737;GO:0007275;GO:0007010;GO:0005874;GO:0005856;GO:0005813;GO:0005815;GO:0005929;GO:0042995;GO:0000922;GO:0005814;GO:0097539;GO:0007283;GO:0030154;GO:0005200;GO:0017137;GO:1902017;GO:0036064;GO:0007286;GO:0001520	-	-
ENSMUSG00000040479	25.0713	84.4261	-1.75165	1.36405e-10	5.04555e-09	down	Dgkz	diacylglycerol kinase zeta [Source:MGI Symbol;Acc:MGI:1278339]	GO:0016740;GO:0005622;GO:0035556;GO:0000166;GO:0005524;GO:0004143;GO:0007205;GO:0016301;GO:0016310;GO:0008152;GO:0003951;GO:0016020;GO:0046872;GO:0005886;GO:0005634;GO:0005737;GO:0046339;GO:0030027;GO:0043086;GO:0016607;GO:0008022;GO:0005515;GO:0045930;GO:0046834;GO:0001727;GO:0004857;GO:0046580;GO:0046486;GO:0031571	K00901-ko00561 Glycerolipid metabolism;ko00564 Glycerophospholipid metabolism;ko04070 Phosphatidylinositol signaling system;ko04072 Phospholipase D signaling pathway;ko05231 Choline metabolism in cancer	KOG0782-Predicted diacylglycerol kinase[T]
ENSMUSG00000064262	2.80527	10.314	-1.8784	4.404e-08	9.45891e-07	down	Gimap8	GTPase, IMAP family member 8 [Source:MGI Symbol;Acc:MGI:2685303]	GO:0005794;GO:0003674;GO:0005737;GO:0000166;GO:0005525;GO:0005739;GO:0005783;GO:0005829;GO:0070232	-	-
ENSMUSG00000017493	50.2095	18.5757	1.43454	1.4453e-05	0.000148429	up	Igfbp4	insulin-like growth factor binding protein 4 [Source:MGI Symbol;Acc:MGI:96439]	GO:0005576;GO:0005615;GO:0010906;GO:0005520;GO:0001558;GO:0043410;GO:0019838;GO:0043568;GO:0040008;GO:0031994;GO:0031995;GO:0044342;GO:0006954	-	-
ENSMUSG00000097652	80.6506	310.739	-1.94595	5.49574e-10	1.78071e-08	down	Mhrt	myosin heavy chain associated RNA transcript [Source:MGI Symbol;Acc:MGI:3642848]	-	-	-
ENSMUSG00000107994	7.16417	2.7542	1.37917	3.65878e-07	6.06382e-06	up	D830050J10Rik	RIKEN cDNA D830050J10 gene [Source:MGI Symbol;Acc:MGI:2444203]	-	-	-
ENSMUSG00000025221	25.7023	58.3062	-1.18175	2.73627e-06	3.48479e-05	down	Kcnip2	Kv channel-interacting protein 2 [Source:MGI Symbol;Acc:MGI:2135916]	GO:0005509;GO:0065009;GO:0006813;GO:0034765;GO:0008076;GO:0015459;GO:0005250;GO:0044325;GO:0047485;GO:0045163;GO:0071435;GO:0071805;GO:0086009;GO:0097623;GO:0005737;GO:0016020;GO:0046872;GO:0005886;GO:0006810;GO:0006811;GO:0005267;GO:0005244;GO:0042802;GO:1901379	-	KOG0044-Ca2+ sensor (EF-Hand superfamily)[T]
ENSMUSG00000025220	8.6422	20.0931	-1.21723	3.16621e-05	0.000290477	down	Mgea5	meningioma expressed antigen 5 (hyaluronidase) [Source:MGI Symbol;Acc:MGI:1932139]	GO:0016787;GO:0005634;GO:0016798;GO:0008152;GO:0005829;GO:0005737;GO:0016020;GO:0005515;GO:0004563;GO:0006044;GO:0006517;GO:0016231;GO:0102166;GO:0102167;GO:0102571;GO:0009100	K15719-ko04931 Insulin resistance	KOG3698-Hyaluronoglucosaminidase[O]
ENSMUSG00000025224	3.83067	8.54594	-1.15764	0.00362321	0.0155103	down	Gbf1	golgi-specific brefeldin A-resistance factor 1 [Source:MGI Symbol;Acc:MGI:1861607]	GO:0005794;GO:0043547;GO:0016020;GO:0005829;GO:0080025;GO:0005086;GO:0032012;GO:0030593;GO:0005515;GO:0016192;GO:0005802;GO:0031252;GO:0000139;GO:0007030;GO:0005547;GO:0005793;GO:0005801;GO:0006890;GO:0002263;GO:0006895;GO:0007346;GO:0034067;GO:0042147;GO:0048205;GO:0061162;GO:0070973;GO:0090166;GO:0097111;GO:1903409;GO:1903420;GO:2000008;GO:0005739;GO:0005777;GO:0005788;GO:0005795	K18443-ko04144 Endocytosis	KOG0928-Pattern-formation protein/guanine nucleotide exchange factor[U]
ENSMUSG00000023977	5.04174	13.2034	-1.38891	3.32244e-07	5.57966e-06	down	Ubr2	ubiquitin protein ligase E3 component n-recognin 2 [Source:MGI Symbol;Acc:MGI:1861099]	GO:0016740;GO:0008270;GO:0046872;GO:0005634;GO:0005515;GO:0005737;GO:0007283;GO:0016567;GO:0030163;GO:0000785;GO:0004842;GO:0006511;GO:0000151;GO:0061630;GO:0033522;GO:0006342;GO:0032007;GO:0070728;GO:0071233;GO:0071596;GO:0007141	-	KOG1140-N-end rule pathway, recognition component UBR1[O]
ENSMUSG00000026223	25.7411	9.78513	1.39541	9.3307e-07	1.37261e-05	up	Itm2c	integral membrane protein 2C [Source:MGI Symbol;Acc:MGI:1927594]	GO:0016020;GO:0016021;GO:0005886;GO:0005794;GO:0048471;GO:0070062;GO:0005524;GO:0005764;GO:0005765;GO:0001540;GO:0010977;GO:0030182;GO:2001238	-	KOG4681-Uncharacterized conserved protein[S]
ENSMUSG00000076281	28.4695	9.54799	1.57615	0.0115631	0.0395715	up	Gm24270	predicted gene, 24270 [Source:MGI Symbol;Acc:MGI:5454047]	-	-	-
ENSMUSG00000035367	2.095	5.79233	-1.46719	0.000220493	0.00151035	down	Rmi1	RecQ mediated genome instability 1 [Source:MGI Symbol;Acc:MGI:1921636]	GO:0003674;GO:0005634;GO:0005654;GO:0016604;GO:0002021;GO:0042593;GO:0000166;GO:0035264;GO:0006260;GO:0009749;GO:0002023	K10990-ko03460 Fanconi anemia pathway	-
ENSMUSG00000028514	2.57141	6.56248	-1.35168	1.36007e-05	0.000140923	down	Usp24	ubiquitin specific peptidase 24 [Source:MGI Symbol;Acc:MGI:1919936]	GO:0016787;GO:0008233;GO:0008234;GO:0006508;GO:0006511;GO:0016579;GO:0036459	-	KOG1866-Ubiquitin carboxyl-terminal hydrolase[O]
ENSMUSG00000034947	8.15237	3.26698	1.31926	7.3801e-10	2.32635e-08	up	Tmem106a	transmembrane protein 106A [Source:MGI Symbol;Acc:MGI:1922056]	GO:0016020;GO:0016021;GO:0003674;GO:0008150;GO:0070062	-	-
ENSMUSG00000014932	1.26458	5.14294	-2.02393	1.51037e-07	2.77131e-06	down	Yes1	YES proto-oncogene 1, Src family tyrosine kinase [Source:MGI Symbol;Acc:MGI:99147]	GO:0016020;GO:0004672;GO:0005524;GO:0006468;GO:0016740;GO:0045087;GO:0005886;GO:0005794;GO:0005829;GO:0005515;GO:0005737;GO:0000166;GO:0005925;GO:0045944;GO:0016301;GO:0016310;GO:0070062;GO:0004713;GO:0004715;GO:0018108;GO:0005856;GO:0015758;GO:0050731;GO:0044325;GO:0005815;GO:0019899;GO:0030154;GO:0071300;GO:0001784;GO:0005102;GO:0042127;GO:0016477;GO:0005884;GO:0071560;GO:0036120;GO:0007169;GO:…	K05705-ko04520 Adherens junction;ko04530 Tight junction	KOG0197-Tyrosine kinases[T]
ENSMUSG00000079547	6.65345	2.92418	1.18607	6.26516e-06	7.17829e-05	up	H2-DMb1	histocompatibility 2, class II, locus Mb1 [Source:MGI Symbol;Acc:MGI:95922]	GO:0016020;GO:0016021;GO:0006955;GO:0002376;GO:0019882;GO:0002504;GO:0042613	K06752-ko04514 Cell adhesion molecules (CAMs);ko04145 Phagosome;ko04612 Antigen processing and presentation;ko04672 Intestinal immune network for IgA production;ko05310 Asthma;ko05322 Systemic lupus erythematosus;ko05323 Rheumatoid arthritis;ko05320 Autoimmune thyroid disease;ko05321 Inflammatiory bowel disease (IBD);ko05330 Allograft rejection;ko05332 Graft-versus-host disease;ko05416 Viral myoc…	-
ENSMUSG00000085148	2.9152	18.4663	-2.66323	2.40425e-15	2.40414e-13	down	Mir22hg	Mir22 host gene (non-protein coding) [Source:MGI Symbol;Acc:MGI:1914348]	-	-	-
ENSMUSG00000002012	2.42384	7.25462	-1.58161	2.27412e-06	2.97414e-05	down	Pnck	pregnancy upregulated non-ubiquitously expressed CaM kinase [Source:MGI Symbol;Acc:MGI:1347357]	GO:0004672;GO:0005524;GO:0006468;GO:0016740;GO:0005634;GO:0005737;GO:0000166;GO:0016301;GO:0016310;GO:0004674;GO:0035556;GO:0005516;GO:0005622;GO:0018105;GO:0018107;GO:0004683	-	KOG0032-Ca2+/calmodulin-dependent protein kinase, EF-Hand protein superfamily[T]
ENSMUSG00000002014	68.8001	34.3175	1.00347	1.10499e-07	2.11475e-06	up	Ssr4	signal sequence receptor, delta [Source:MGI Symbol;Acc:MGI:1099464]	GO:0016020;GO:0016021;GO:0003674;GO:0008150;GO:0070062;GO:0005783;GO:0005789;GO:0005784	K04571-ko04141 Protein processing in endoplasmic reticulum	KOG4088-Translocon-associated complex TRAP, delta subunit[U]
ENSMUSG00000081344	14.8215	131.656	-3.15101	3.76702e-34	6.43366e-31	down	Gm14303	predicted gene 14303 [Source:MGI Symbol;Acc:MGI:3651379]	-	-	-
ENSMUSG00000020307	50.0616	22.0694	1.18166	3.32113e-07	5.57966e-06	up	Cdc34	cell division cycle 34 [Source:MGI Symbol;Acc:MGI:102657]	GO:0016740;GO:0005634;GO:0005829;GO:0005737;GO:0000166;GO:0005524;GO:0031625;GO:0061630;GO:0043161;GO:0016567;GO:0035458;GO:0016607;GO:0007049;GO:0004842;GO:0061631;GO:0070936;GO:0000209;GO:0043951;GO:0006513	K02207-ko04120 Ubiquitin mediated proteolysis;ko05168 Herpes simplex infection	KOG0425-Ubiquitin-protein ligase[O]
ENSMUSG00000095332	0.823273	8.38578	-3.3485	2.73748e-16	3.12626e-14	down	Gm9821	predicted gene 9821 [Source:MGI Symbol;Acc:MGI:3704208]	GO:0003674;GO:0008150;GO:0005575	-	-
ENSMUSG00000054072	9.45507	23.1735	-1.29331	0.00318318	0.0139174	down	Iigp1	interferon inducible GTPase 1 [Source:MGI Symbol;Acc:MGI:1926259]	GO:0016020;GO:0005794;GO:0016787;GO:0005634;GO:0005737;GO:0000166;GO:0005525;GO:0003924;GO:0002376;GO:0045087;GO:0005783;GO:0005789;GO:0031965;GO:0035458;GO:0032580;GO:0019221;GO:0042802;GO:0019003;GO:0010506;GO:0042832;GO:0050829;GO:0020005	-	-
ENSMUSG00000055809	2.49864	9.20684	-1.88156	2.69841e-06	3.44918e-05	down	Dnaaf3	dynein, axonemal assembly factor 3 [Source:MGI Symbol;Acc:MGI:3588207]	GO:0003674;GO:0005575;GO:0005737;GO:0007507;GO:0030030;GO:0007368;GO:0044458;GO:0070286	-	-
ENSMUSG00000039652	1.76827	23.9711	-3.76089	5.96901e-22	1.91918e-19	down	Cpeb3	cytoplasmic polyadenylation element binding protein 3 [Source:MGI Symbol;Acc:MGI:2443075]	GO:0003676;GO:0003723;GO:0003730;GO:0008135;GO:0000122;GO:0006412;GO:0017148;GO:0060213;GO:0061158;GO:0071230;GO:1900153;GO:0005634;GO:0005737;GO:0030014;GO:0043005;GO:0016020;GO:0005886;GO:0030054;GO:0045202;GO:0045211;GO:0005515;GO:0042995;GO:0030425;GO:0014069;GO:0045727;GO:0006417;GO:0060999;GO:0048167;GO:0035925;GO:0007616;GO:1900365;GO:0060998;GO:0000900;GO:0043022;GO:1990124;GO:0035613;GO:…	-	-
ENSMUSG00000031425	1.28234	5.40469	-2.07544	4.09455e-12	2.16091e-10	down	Plp1	proteolipid protein (myelin) 1 [Source:MGI Symbol;Acc:MGI:97623]	GO:0016020;GO:0016021;GO:0005886;GO:0005515;GO:0010628;GO:0008366;GO:0006954;GO:0048469;GO:0022010;GO:0043209;GO:0014002;GO:0042552;GO:0061564;GO:0005198;GO:0019911;GO:0007229;GO:0010001;GO:0021762;GO:0042759	-	KOG4800-Neuronal membrane glycoprotein/Myelin proteolipid protein[X]
ENSMUSG00000037029	3.39316	8.48496	-1.32228	1.65432e-07	3.00903e-06	down	Zfp146	zinc finger protein 146 [Source:MGI Symbol;Acc:MGI:1347092]	GO:0046872;GO:0003677;GO:0005634;GO:0003676;GO:0005829;GO:0003700;GO:0006355;GO:0005730	-	KOG1721-FOG: Zn-finger[R]
ENSMUSG00000030037	10.8358	3.57806	1.59855	3.82619e-06	4.65267e-05	up	Mrpl53	mitochondrial ribosomal protein L53 [Source:MGI Symbol;Acc:MGI:1915749]	GO:0003674;GO:0008150;GO:0005840;GO:0005739;GO:0030529;GO:0005762	-	-
ENSMUSG00000038260	10.1225	21.4185	-1.08129	3.54813e-06	4.35166e-05	down	Trpm4	transient receptor potential cation channel, subfamily M, member 4 [Source:MGI Symbol;Acc:MGI:1915917]	GO:0055085;GO:0016020;GO:0016021;GO:0005794;GO:0005886;GO:0006811;GO:0005654;GO:0006810;GO:0005216;GO:0034765;GO:0000166;GO:0005524;GO:0005227;GO:0070588;GO:0002376;GO:0005783;GO:0005516;GO:0034220;GO:0006812;GO:0002724;GO:0042310;GO:0042391;GO:0061337;GO:0005262;GO:0002250;GO:0006816;GO:0034706;GO:0090263;GO:0008284;GO:0005829;GO:0005244;GO:0086091;GO:0098911;GO:0016925;GO:0098719;GO:0019722;GO:…	K04979-ko04911 Insulin secretion	KOG3614-Ca2+/Mg2+-permeable cation channels (LTRPC family)[PT]
ENSMUSG00000025586	4.7217	15.7843	-1.74111	4.70894e-09	1.24258e-07	down	Cpeb1	cytoplasmic polyadenylation element binding protein 1 [Source:MGI Symbol;Acc:MGI:108442]	GO:0016020;GO:0046872;GO:0005886;GO:0005634;GO:0003676;GO:0005515;GO:0005737;GO:0030054;GO:0045202;GO:0045211;GO:0003723;GO:0030529;GO:0006397;GO:0000932;GO:0006412;GO:0071230;GO:0003729;GO:0014069;GO:0007130;GO:0048168;GO:0032869;GO:0006417;GO:0071456;GO:0043005;GO:0035925;GO:0072687;GO:0000900;GO:0008135;GO:0043022;GO:2000766;GO:1990124;GO:0003730;GO:0008285;GO:0010976;GO:0017148;GO:0030335;GO:…	K02602-ko04114 Oocyte meiosis;ko04914 Progesterone-mediated oocyte maturation;ko04320 Dorso-ventral axis formation	-
ENSMUSG00000020695	13.8433	6.25298	1.14657	9.26881e-13	5.48751e-11	up	Mrc2	mannose receptor, C type 2 [Source:MGI Symbol;Acc:MGI:107818]	GO:0016020;GO:0016021;GO:0009986;GO:0005925;GO:0001649;GO:0030246;GO:0007165;GO:0004888;GO:0005887;GO:0006897;GO:0005886;GO:0005518;GO:0030574	K06560-ko04145 Phagosome;ko05152 Tuberculosis	-
ENSMUSG00000020692	5.03382	11.8228	-1.23185	0.00649169	0.0249301	down	Nle1	notchless homolog 1 (Drosophila) [Source:MGI Symbol;Acc:MGI:2429770]	GO:0003674;GO:0005634;GO:0005730;GO:0007219;GO:0001822;GO:0048705;GO:0001756;GO:0045930;GO:0000027;GO:0090263;GO:0042273;GO:0061484;GO:0001826;GO:2001268;GO:0005840	-	KOG0271-Notchless-like WD40 repeat-containing protein[S]
ENSMUSG00000037966	27.4421	11.029	1.3151	1.98183e-05	0.000193997	up	Ninj1	ninjurin 1 [Source:MGI Symbol;Acc:MGI:1196617]	GO:0016020;GO:0016021;GO:0007155;GO:0042246;GO:0001954;GO:1990384	-	-
ENSMUSG00000037965	9.93929	53.0931	-2.41731	2.50143e-10	8.62662e-09	down	Zc3h7a	zinc finger CCCH type containing 7 A [Source:MGI Symbol;Acc:MGI:2445044]	GO:0046872;GO:0008150;GO:0005575;GO:0003676;GO:0003723	-	-
ENSMUSG00000038886	8.57622	28.3013	-1.72245	6.89476e-13	4.17663e-11	down	Man2a2	mannosidase 2, alpha 2 [Source:MGI Symbol;Acc:MGI:2150656]	GO:0016020;GO:0016021;GO:0000139;GO:0005794;GO:0008270;GO:0046872;GO:0016787;GO:0016798;GO:0008152;GO:0003824;GO:0004553;GO:0005975;GO:0030246;GO:0006486;GO:0006491;GO:0004559;GO:0015923;GO:0006013;GO:0006517;GO:0004572;GO:0016799	K01231-ko00510 N-Glycan biosynthesis;ko00513 Various types of N-glycan biosynthesis	KOG1958-Glycosyl hydrolase, family 38 - alpha-mannosidase[G]
ENSMUSG00000032308	1.94401	5.96884	-1.61841	4.61601e-05	0.000397052	down	Ulk3	unc-51-like kinase 3 [Source:MGI Symbol;Acc:MGI:1918992]	GO:0004672;GO:0005524;GO:0006468;GO:0016740;GO:0005737;GO:0006914;GO:0000166;GO:0016301;GO:0016310;GO:0004674;GO:0045880;GO:0046777;GO:0045879	-	KOG0595-Serine/threonine-protein kinase involved in autophagy[OUT]
ENSMUSG00000032309	9.0911	19.7814	-1.12162	0.000983135	0.00531056	down	Fbxo22	F-box protein 22 [Source:MGI Symbol;Acc:MGI:1926014]	GO:0005634;GO:0005515;GO:0005737;GO:0004842;GO:0009267;GO:0030018;GO:0032436;GO:0000209;GO:2000060;GO:0006913;GO:0048742;GO:0010830	-	-
ENSMUSG00000021773	10.1263	4.04864	1.3226	1.44397e-10	5.30361e-09	up	Comtd1	catechol-O-methyltransferase domain containing 1 [Source:MGI Symbol;Acc:MGI:1916406]	GO:0016020;GO:0016021;GO:0016740;GO:0008168;GO:0032259;GO:0005739;GO:0008171	-	KOG1663-O-methyltransferase[Q]
ENSMUSG00000021775	12.1315	37.4429	-1.62593	2.18831e-06	2.87632e-05	down	Nr1d2	nuclear receptor subfamily 1, group D, member 2 [Source:MGI Symbol;Acc:MGI:2449205]	GO:0005634;GO:0003700;GO:0006355;GO:0008270;GO:0046872;GO:0003677;GO:0043565;GO:0005654;GO:0005515;GO:0006351;GO:0003707;GO:0043401;GO:0045892;GO:0030522;GO:0004887;GO:0045893;GO:0048511;GO:0001046;GO:0042752;GO:0050727;GO:2000505;GO:0055088;GO:0019216;GO:2001014	-	KOG4846-Nuclear receptor[T]
ENSMUSG00000049037	5.31251	1.50153	1.82296	7.36747e-11	2.90515e-09	up	Clec4a1	C-type lectin domain family 4, member a1 [Source:MGI Symbol;Acc:MGI:3036291]	GO:0016020;GO:0016021;GO:0003674;GO:0008150;GO:0005575;GO:0030246	-	KOG4297-C-type lectin[TV]
ENSMUSG00000032875	1.96616	7.06782	-1.84589	3.68601e-13	2.39981e-11	down	Arhgef17	Rho guanine nucleotide exchange factor (GEF) 17 [Source:MGI Symbol;Acc:MGI:2673002]	GO:0043547;GO:0035023;GO:0005085;GO:0005089;GO:0030036	-	-
ENSMUSG00000027346	7.01836	27.0879	-1.94844	6.32748e-07	9.81722e-06	down	Gpcpd1	glycerophosphocholine phosphodiesterase 1 [Source:MGI Symbol;Acc:MGI:104898]	GO:0030246;GO:2001070;GO:0016787;GO:0005737;GO:0008081;GO:0006629;GO:0005829;GO:0047389;GO:0046475;GO:0007519;GO:0030643;GO:0008889;GO:0006644	K18695-ko00564 Glycerophospholipid metabolism;ko05231 Choline metabolism in cancer	KOG2421-Predicted starch-binding protein[R]
ENSMUSG00000030433	1.68216	5.36254	-1.6726	0.00154852	0.00774036	down	Sbk2	SH3-binding domain kinase family, member 2 [Source:MGI Symbol;Acc:MGI:2685925]	GO:0004672;GO:0005524;GO:0006468;GO:0016740;GO:0000166;GO:0005737;GO:0016301;GO:0016310;GO:0004674;GO:0023014;GO:0004702	-	KOG1345-Serine/threonine kinase[T]
ENSMUSG00000031740	49.6434	18.3985	1.43201	7.26165e-12	3.58774e-10	up	Mmp2	matrix metallopeptidase 2 [Source:MGI Symbol;Acc:MGI:97009]	GO:0016020;GO:0008270;GO:0046872;GO:0005615;GO:0016787;GO:0005634;GO:0005737;GO:0008233;GO:0006508;GO:0005886;GO:0005578;GO:0005576;GO:0008237;GO:0031012;GO:0004222;GO:0005739;GO:0004252;GO:0048705;GO:0060325;GO:0071230;GO:0045089;GO:0030017;GO:0007566;GO:0001525;GO:0001666;GO:0001957;GO:0030574;GO:0060346;GO:0001955;GO:1904707;GO:0035987	K01398-ko04670 Leukocyte transendothelial migration;ko04912 GnRH signaling pathway;ko04915 Estrogen signaling pathway;ko05200 Pathways in cancer;ko05205 Proteoglycans in cancer;ko05219 Bladder cancer;ko04933 AGE-RAGE signaling pathway in diabetic complications;ko01522 Endocrine resistance	KOG1565-Gelatinase A and related matrix metalloproteases[OW]
ENSMUSG00000006782	5.37189	2.64983	1.01953	0.000692764	0.00396551	up	Cnp	2',3'-cyclic nucleotide 3' phosphodiesterase [Source:MGI Symbol;Acc:MGI:88437]	GO:0016020;GO:0005615;GO:0016787;GO:0005737;GO:0070062;GO:0003723;GO:0048709;GO:0005874;GO:0008344;GO:0007409;GO:0009636;GO:0042470;GO:0043209;GO:0004113;GO:0030551;GO:0000226;GO:0007568;GO:0009214;GO:0021762;GO:0030900;GO:0032496;GO:0046902;GO:0005741;GO:0005743;GO:0005886;GO:0005902;GO:0031143;GO:0035748;GO:0035749;GO:0042995;GO:0048471	-	-
ENSMUSG00000023044	4.33007	12.3162	-1.5081	2.79488e-06	3.54862e-05	down	Csad	cysteine sulfinic acid decarboxylase [Source:MGI Symbol;Acc:MGI:2180098]	GO:0005575;GO:0003824;GO:0030170;GO:0019752;GO:0016831;GO:0016829;GO:0019452;GO:0019530;GO:0042412;GO:0004782	K01594-ko00430 Taurine and hypotaurine metabolism	KOG0629-Glutamate decarboxylase and related proteins[E]
ENSMUSG00000023046	72.1286	14.993	2.26629	4.56588e-23	1.90845e-20	up	Igfbp6	insulin-like growth factor binding protein 6 [Source:MGI Symbol;Acc:MGI:96441]	GO:0005576;GO:0070062;GO:0005520;GO:0001558;GO:0005615;GO:0019838;GO:0031995;GO:0031994;GO:0043567;GO:0005737;GO:0005794;GO:0042568	-	-
ENSMUSG00000067931	3.06275	9.70199	-1.66345	9.81093e-06	0.000106403	down	Zfp948	zinc finger protein 948 [Source:MGI Symbol;Acc:MGI:3040683]	GO:0006355;GO:0046872;GO:0005622;GO:0005575;GO:0003676;GO:0003700	-	KOG1721-FOG: Zn-finger[R]
ENSMUSG00000009185	14.9412	3.1494	2.24615	1.43506e-05	0.000147523	up	Ccl8	chemokine (C-C motif) ligand 8 [Source:MGI Symbol;Acc:MGI:101878]	GO:0005576;GO:0005615;GO:0005125;GO:0007186;GO:0005623;GO:0006468;GO:0006955;GO:0043085;GO:0008009;GO:0006935;GO:0060326;GO:0006954;GO:0008201;GO:0048020;GO:0002548;GO:0030593;GO:0043547;GO:0048247;GO:0070098;GO:0070374;GO:0071346;GO:0071347;GO:0071356;GO:1901741;GO:0045663	K16596-ko04060 Cytokine-cytokine receptor interaction;ko04062 Chemokine signaling pathway	-
ENSMUSG00000035112	2.00769	9.7823	-2.28464	7.38824e-17	9.71113e-15	down	Wnk4	WNK lysine deficient protein kinase 4 [Source:MGI Symbol;Acc:MGI:1917097]	GO:0004672;GO:0005524;GO:0006468;GO:0065009;GO:0016740;GO:0005737;GO:0006811;GO:0030054;GO:0000166;GO:0016301;GO:0016310;GO:0004674;GO:0035556;GO:0005829;GO:0006821;GO:0005515;GO:0070294;GO:0050801;GO:0005923;GO:0072156;GO:0008104;GO:0019869;GO:0050794;GO:0090188;GO:0030644;GO:0010766;GO:0016020	-	KOG0584-Serine/threonine protein kinase[R]
ENSMUSG00000067203	3.05357	6.92027	-1.18033	0.0040104	0.0169081	down	H2-K2	histocompatibility 2, K region locus 2 [Source:MGI Symbol;Acc:MGI:95906]	-	-	-
ENSMUSG00000056763	2.34605	8.34693	-1.83101	1.86673e-05	0.00018437	down	Cspp1	centrosome and spindle pole associated protein 1 [Source:MGI Symbol;Acc:MGI:2681832]	GO:0032467;GO:0000922;GO:0005813;GO:0005874;GO:0005737;GO:0005856;GO:0005815;GO:0005515;GO:0005819;GO:0051781	-	-
ENSMUSG00000052488	7.73094	16.509	-1.09454	1.04771e-05	0.000112634	down	Cherp	calcium homeostasis endoplasmic reticulum protein [Source:MGI Symbol;Acc:MGI:106417]	GO:0003676;GO:0003723;GO:0006396;GO:0044325;GO:0006874;GO:0008285;GO:0051209;GO:0051533;GO:0005737;GO:0016020;GO:0033017;GO:0048471	K12841-ko03040 Spliceosome	-
ENSMUSG00000026305	12.8111	58.7109	-2.19623	3.78371e-11	1.59749e-09	down	Lrrfip1	leucine rich repeat (in FLII) interacting protein 1 [Source:MGI Symbol;Acc:MGI:1342770]	GO:0006355;GO:0003677;GO:0005634;GO:0005829;GO:0005515;GO:0005737;GO:0042803;GO:0005886;GO:0006351;GO:0045296;GO:0051092	-	KOG2010-Double stranded RNA binding protein[R]
ENSMUSG00000039004	5.96878	2.79259	1.09583	0.0001488	0.00108317	up	Bmp6	bone morphogenetic protein 6 [Source:MGI Symbol;Acc:MGI:88182]	GO:0008083;GO:0005515;GO:0046982;GO:0007275;GO:0045944;GO:0005125;GO:0005576;GO:0005615;GO:0001649;GO:0006954;GO:0030154;GO:0001654;GO:0030539;GO:0051216;GO:0042981;GO:0006879;GO:0030509;GO:0071773;GO:0010862;GO:0005160;GO:0043408;GO:0006955;GO:0000122;GO:0030501;GO:0050679;GO:0045669;GO:0045666;GO:0001503;GO:0001958;GO:0060395;GO:0070700;GO:0001822;GO:0001938;GO:0003323;GO:0010039;GO:0014823;GO:…	K16620-ko04350 TGF-beta signaling pathway;ko04390 Hippo signaling pathway;ko04913 Ovarian Steroidogenesis	KOG3900-Transforming growth factor beta, bone morphogenetic protein and related proteins[T]
ENSMUSG00000052512	0.953404	5.3811	-2.49674	4.37761e-14	3.40103e-12	down	Nav2	neuron navigator 2 [Source:MGI Symbol;Acc:MGI:2183691]	GO:0005654;GO:0008201;GO:0005578;GO:0007608;GO:0007605;GO:0007626;GO:0003025;GO:0021554;GO:0021563;GO:0021564;GO:0005614;GO:0007399	-	-
ENSMUSG00000053646	2.36773	23.7598	-3.32695	2.35246e-25	1.48982e-22	down	Plxnb1	plexin B1 [Source:MGI Symbol;Acc:MGI:2154238]	GO:0016020;GO:0016021;GO:0005886;GO:0007165;GO:0005515;GO:0005887;GO:0017154;GO:0071526;GO:0048812;GO:0043547;GO:0008360;GO:0007162;GO:0050772;GO:0051493;GO:0014068;GO:0043931;GO:1900220;GO:0032794;GO:0033689;GO:0048675;GO:0002116	K06821-ko04360 Axon guidance	KOG3610-Plexins (functional semaphorin receptors)[T]
ENSMUSG00000061313	2.81755	5.93913	-1.07581	0.000178444	0.00126589	down	Ddhd2	DDHD domain containing 2 [Source:MGI Symbol;Acc:MGI:1919358]	GO:0005794;GO:0016787;GO:0005829;GO:0046872;GO:0005737;GO:0016020;GO:0006629;GO:0016042;GO:0007626;GO:0005815;GO:0006888;GO:0019433;GO:0008542;GO:0090141;GO:0004806;GO:0034389;GO:0005793;GO:0030134;GO:0004620	-	KOG2308-Phosphatidic acid-preferring phospholipase A1, contains DDHD domain[IU]
ENSMUSG00000002221	2.18359	5.13382	-1.23333	3.58921e-11	1.52461e-09	down	Paxip1	PAX interacting (with transcription-activation domain) protein 1 [Source:MGI Symbol;Acc:MGI:1890430]	GO:0005634;GO:0006355;GO:0005694;GO:0006351;GO:0006281;GO:0006974;GO:0006310;GO:0005515;GO:0035097;GO:0060612;GO:0005654;GO:0051571;GO:0016363;GO:0031398;GO:0035066;GO:2001022;GO:0043542;GO:0001570;GO:0045830;GO:0000416;GO:0010212;GO:0030330;GO:0048304;GO:0051568;GO:0060261;GO:0060717;GO:1902749;GO:0044666	-	KOG2043-Signaling protein SWIFT and related BRCT domain proteins[KTDL]
ENSMUSG00000002227	3.87972	9.38915	-1.27504	0.000187853	0.0013232	down	Mov10	Moloney leukemia virus 10 [Source:MGI Symbol;Acc:MGI:97054]	GO:0005615;GO:0016787;GO:0005829;GO:0005737;GO:0000166;GO:0005524;GO:0003723;GO:0000932;GO:0004386;GO:0005515;GO:0031047;GO:0035195;GO:0035279	-	KOG1804-RNA helicase[A]
ENSMUSG00000048779	8.40768	3.36668	1.32038	2.04757e-09	5.96823e-08	up	P2ry6	pyrimidinergic receptor P2Y, G-protein coupled, 6 [Source:MGI Symbol;Acc:MGI:2673874]	GO:0016020;GO:0016021;GO:0005886;GO:0007186;GO:0004871;GO:0004930;GO:0007165;GO:0045028;GO:0035589;GO:0071407;GO:0030321;GO:0071380;GO:0014911;GO:0016323;GO:0016324;GO:0019103;GO:0045029	K04272-ko04080 Neuroactive ligand-receptor interaction	-
ENSMUSG00000025934	5.6177	2.2752	1.30398	0.000355669	0.00225657	up	Gsta3	glutathione S-transferase, alpha 3 [Source:MGI Symbol;Acc:MGI:95856]	GO:0016740;GO:0005829;GO:0005737;GO:0008152;GO:0070062;GO:0004364;GO:0001657;GO:0006749;GO:0046223	K00799-ko00480 Glutathione metabolism;ko00980 Metabolism of xenobiotics by cytochrome P450;ko00982 Drug metabolism - cytochrome P450;ko05204 Chemical carcinogenesis;ko01524 Platinum drug resistance	KOG1695-Glutathione S-transferase[O]
ENSMUSG00000038181	2.02567	5.52368	-1.44723	0.00318412	0.0139186	down	Chpf2	chondroitin polymerizing factor 2 [Source:MGI Symbol;Acc:MGI:1917522]	GO:0016740;GO:0005794;GO:0003674;GO:0008150;GO:0016020;GO:0008376;GO:0032580	K03419-ko00532 Glycosaminoglycan biosynthesis - chondroitin sulfate / dermatan sulfate	KOG3708-Uncharacterized conserved protein[S]
ENSMUSG00000020719	61.4032	192.918	-1.6516	1.2334e-08	2.97311e-07	down	Ddx5	DEAD (Asp-Glu-Ala-Asp) box polypeptide 5 [Source:MGI Symbol;Acc:MGI:105037]	GO:0005524;GO:0016787;GO:0003676;GO:0000166;GO:0004386;GO:0003713;GO:0003723;GO:0003724;GO:0003730;GO:0004004;GO:0005516;GO:0019899;GO:0030331;GO:0035500;GO:0036002;GO:0043021;GO:0046332;GO:0048306;GO:0050681;GO:0070412;GO:0070878;GO:0000122;GO:0000380;GO:0000381;GO:0000956;GO:0001837;GO:0006357;GO:0009299;GO:0030509;GO:0030520;GO:0030521;GO:0033148;GO:0043517;GO:0045069;GO:0045944;GO:0060765;GO:…	K12823-ko03040 Spliceosome;ko05202 Transcriptional misregulation in cancers;ko05205 Proteoglycans in cancer	KOG0331-ATP-dependent RNA helicase[A]
ENSMUSG00000071342	2.11195	6.66295	-1.65759	1.53452e-05	0.000156592	down	Lsmem1	leucine-rich single-pass membrane protein 1 [Source:MGI Symbol;Acc:MGI:2685735]	GO:0016020;GO:0016021;GO:0003674;GO:0008150;GO:0005829	-	-
ENSMUSG00000074582	2.57189	5.22257	-1.02193	2.19335e-06	2.87932e-05	down	Arfgef2	ADP-ribosylation factor guanine nucleotide-exchange factor 2 (brefeldin A-inhibited) [Source:MGI Symbol;Acc:MGI:2139354]	GO:0016020;GO:0000139;GO:0005794;GO:0005829;GO:0006810;GO:0015031;GO:0005737;GO:0043547;GO:0030054;GO:0045202;GO:0031410;GO:0007032;GO:0005085;GO:0005856;GO:0035556;GO:0005768;GO:0055037;GO:0005086;GO:0032012;GO:0005815;GO:0042995;GO:0017022;GO:0034237;GO:0050811;GO:0001881;GO:0006887;GO:0006893;GO:0010256;GO:0016192;GO:0032760;GO:0005802;GO:0005879;GO:0030425;GO:0032279;GO:0032280;GO:0043197;GO:…	K18442-ko04144 Endocytosis	KOG0929-Guanine nucleotide exchange factor[U]
ENSMUSG00000002428	2.13085	7.15913	-1.74835	2.06258e-07	3.64378e-06	down	Hltf	helicase-like transcription factor [Source:MGI Symbol;Acc:MGI:1196437]	GO:0005524;GO:0016740;GO:0008270;GO:0046872;GO:0016787;GO:0003677;GO:0005634;GO:0003824;GO:0008152;GO:0003676;GO:0005654;GO:0005737;GO:0006366;GO:0000166;GO:0003723;GO:0016020;GO:0006351;GO:0016569;GO:0006357;GO:0016567;GO:0016887;GO:0004386;GO:0005730;GO:0061630;GO:0016818;GO:0000978;GO:0001077;GO:0045944;GO:0031625;GO:0000209;GO:0006301	-	-
ENSMUSG00000079184	3.15027	6.51953	-1.04929	0.0121926	0.0412306	down	Mphosph8	M-phase phosphoprotein 8 [Source:MGI Symbol;Acc:MGI:1922589]	GO:0005634;GO:0005829;GO:0005737;GO:0006355;GO:0016567;GO:0031625;GO:0005694;GO:0005886;GO:0006351;GO:0070062;GO:0005730;GO:0004842;GO:0045892;GO:0035064;GO:0044030;GO:0000151;GO:0000788;GO:0005720	-	KOG0504-FOG: Ankyrin repeat[R]
ENSMUSG00000047793	2.82084	29.9597	-3.40883	4.00199e-34	6.43366e-31	down	Sned1	sushi, nidogen and EGF-like domains 1 [Source:MGI Symbol;Acc:MGI:3045960]	GO:0005509;GO:0007160;GO:0070062	-	-
ENSMUSG00000015312	7.49948	3.733	1.00645	0.000336476	0.00214915	up	Gadd45b	growth arrest and DNA-damage-inducible 45 beta [Source:MGI Symbol;Acc:MGI:107776]	GO:0005634;GO:0005515;GO:0005737;GO:0007275;GO:0051726;GO:0006950;GO:0006915;GO:0030154;GO:0046330;GO:0043065;GO:0000186;GO:1900745;GO:0006469;GO:0000185	K04402-ko04010 MAPK signaling pathway;ko04068 FoxO signaling pathway;ko04110 Cell cycle;ko04210 Apoptosis;ko04115 p53 signaling pathway	-
ENSMUSG00000098651	5.62821	40.4752	-2.84629	3.01672e-10	1.02182e-08	down	Mir6999	microRNA 6999 [Source:MGI Symbol;Acc:MGI:5531055]	-	-	-
ENSMUSG00000013921	5.29406	2.63393	1.00716	1.98875e-07	3.53427e-06	up	Clip3	CAP-GLY domain containing linker protein 3 [Source:MGI Symbol;Acc:MGI:1923936]	GO:0016020;GO:0005794;GO:0005886;GO:0005737;GO:0031901;GO:0055038;GO:0005802;GO:0045121;GO:0005515;GO:0008017;GO:0001934;GO:0032588;GO:0045444;GO:0043065;GO:0035594;GO:0010828;GO:0018230;GO:0031115;GO:0044091;GO:0045807;GO:0072321;GO:0090004;GO:0005795	-	KOG4568-Cytoskeleton-associated protein and related proteins[ZR]
ENSMUSG00000060981	42.014	15.7427	1.41619	9.54892e-09	2.34504e-07	up	Hist1h4h	histone cluster 1, H4h [Source:MGI Symbol;Acc:MGI:2448427]	GO:0005634;GO:0003677;GO:0043234;GO:0046982;GO:0006352;GO:0005515;GO:0000786;GO:0005694;GO:0003723;GO:0016020;GO:0070062;GO:0031012;GO:0006334;GO:0042393;GO:0000784;GO:0019904;GO:0005654;GO:0000228;GO:0006336;GO:0000183;GO:0032776;GO:0051290;GO:0006335;GO:0045653;GO:0045815;GO:0000788	K11254-ko05203 Viral carcinogenesis;ko05322 Systemic lupus erythematosus;ko05034 Alcoholism	KOG3467-Histone H4[B]
ENSMUSG00000028843	135.032	63.5417	1.08753	6.87393e-07	1.05631e-05	up	Sh3bgrl3	SH3 domain binding glutamic acid-rich protein-like 3 [Source:MGI Symbol;Acc:MGI:1920973]	GO:0005634;GO:0016604;GO:0055114;GO:0005737;GO:0009055;GO:0030027;GO:0070062;GO:0045454;GO:0015035;GO:0005096;GO:0032956;GO:0043547;GO:0030215;GO:0030834;GO:0043535	-	KOG4023-Uncharacterized conserved protein[S]
ENSMUSG00000034675	11.0572	5.0556	1.12904	5.12296e-07	8.16042e-06	up	Dbn1	drebrin 1 [Source:MGI Symbol;Acc:MGI:1931838]	GO:0005622;GO:0005515;GO:0005737;GO:0030054;GO:0005886;GO:0007275;GO:0007015;GO:0016020;GO:0005911;GO:0003779;GO:0007399;GO:0042995;GO:0030154;GO:0030426;GO:0005938;GO:0045296;GO:0015629;GO:0005921;GO:0032507;GO:0010643;GO:0010644;GO:0005522;GO:0048699;GO:0061351	-	-
ENSMUSG00000029469	4.31891	10.0034	-1.21176	0.000477644	0.00289006	down	Ift81	intraflagellar transport 81 [Source:MGI Symbol;Acc:MGI:1098597]	GO:0060271;GO:0005515;GO:0007275;GO:0015631;GO:0042073;GO:0030992;GO:0005813;GO:0005929;GO:0042995;GO:0030030;GO:0007283;GO:0030154;GO:0036064;GO:0097225;GO:0035735;GO:0097228	-	-
ENSMUSG00000042772	3.82827	11.1762	-1.54567	1.51832e-08	3.59766e-07	down	Smg7	Smg-7 homolog, nonsense mediated mRNA decay factor (C. elegans) [Source:MGI Symbol;Acc:MGI:2682334]	GO:0005634;GO:0005829;GO:0005737;GO:0090501;GO:0045111;GO:0042162;GO:0000184;GO:0006406;GO:0004540;GO:0051721;GO:0007004;GO:0043021;GO:0070034;GO:0043487;GO:0005697	K14409-ko03015 mRNA surveillance pathway	-
ENSMUSG00000012640	4.76148	19.0829	-2.0028	6.85228e-05	0.000552492	down	Zfp715	zinc finger protein 715 [Source:MGI Symbol;Acc:MGI:1917180]	GO:0006355;GO:0046872;GO:0005622;GO:0003674;GO:0008150;GO:0003676;GO:0005654;GO:0005829;GO:0045111	-	KOG1721-FOG: Zn-finger[R]
ENSMUSG00000028597	20.4307	9.20622	1.15006	9.84715e-08	1.90728e-06	up	Gpx7	glutathione peroxidase 7 [Source:MGI Symbol;Acc:MGI:1914555]	GO:0055114;GO:0016491;GO:0005576;GO:0004601;GO:0004602;GO:0006979;GO:0098869;GO:0005783;GO:0004096	K00432-ko00590 Arachidonic acid metabolism;ko00480 Glutathione metabolism;ko04918 Thyroid hormone synthesis	KOG1651-Glutathione peroxidase[O]
ENSMUSG00000025743	17.3724	8.58669	1.01662	1.18437e-09	3.63467e-08	up	Sdc3	syndecan 3 [Source:MGI Symbol;Acc:MGI:1349163]	GO:0016020;GO:0016021;GO:0005886;GO:0006024;GO:0005796	K16337-ko04514 Cell adhesion molecules (CAMs)	-
ENSMUSG00000028339	48.2114	22.6938	1.08708	0.000246168	0.00165583	up	Col15a1	collagen, type XV, alpha 1 [Source:MGI Symbol;Acc:MGI:88449]	GO:0007155;GO:0005198;GO:0005581;GO:0031012;GO:0005615;GO:0005578;GO:0005576;GO:0070062;GO:0005604	K08135-ko04974 Protein digestion and absorption	KOG3546-Collagens (type XV)[W]
ENSMUSG00000020108	9.9151	3.81232	1.37896	3.43353e-09	9.3678e-08	up	Ddit4	DNA-damage-inducible transcript 4 [Source:MGI Symbol;Acc:MGI:1921997]	GO:0005829;GO:0005737;GO:0051607;GO:0005622;GO:0005739;GO:0006915;GO:0007420;GO:0072593;GO:0009968;GO:0001666;GO:0032007;GO:0008283;GO:0071889;GO:0071549;GO:0001764;GO:0048011;GO:0045820;GO:0030182;GO:1902532;GO:1901216;GO:0042771;GO:0033137;GO:0010801;GO:0043241	K08270-ko04151 PI3K-Akt signaling pathway;ko04150 mTOR signaling pathway;ko05206 MicroRNAs in cancer	-
ENSMUSG00000033943	1.03432	5.07835	-2.29567	2.20713e-07	3.8697e-06	down	Mga	MAX gene associated [Source:MGI Symbol;Acc:MGI:1352483]	GO:0005634;GO:0003700;GO:0006355;GO:0003677;GO:0006351;GO:0046983;GO:0005667;GO:0071339	-	KOG3585-TBX2 and related T-box transcription factors[K]
ENSMUSG00000048856	2.04425	5.64811	-1.46619	5.78944e-05	0.000480515	down	Slc25a47	solute carrier family 25, member 47 [Source:MGI Symbol;Acc:MGI:2144766]	GO:0055085;GO:0016020;GO:0016021;GO:0006810;GO:0005739;GO:0005743;GO:0022857;GO:0006839	-	KOG0762-Mitochondrial carrier protein[C]
ENSMUSG00000024900	5.49302	11.1775	-1.02492	0.000102926	0.00078424	down	Cpt1a	carnitine palmitoyltransferase 1a, liver [Source:MGI Symbol;Acc:MGI:1098296]	GO:0016020;GO:0016021;GO:0016740;GO:0006810;GO:0006629;GO:0005739;GO:0006631;GO:0016746;GO:0005743;GO:0005741;GO:0007623;GO:0001676;GO:0006635;GO:0031307;GO:0009437;GO:0004095;GO:0042802;GO:1990698;GO:0006006;GO:0006641;GO:0014070;GO:0030855;GO:0032000;GO:0042493;GO:0042755;GO:0046320;GO:0050796;GO:0051260;GO:0071398;GO:0043231	K08765-ko01212 Fatty acid metabolism;ko00071 Fatty acid degradation;ko04152 AMPK signaling pathway;ko04922 Glucagon signaling pathway;ko04920 Adipocytokine signaling pathway;ko03320 PPAR signaling pathway;ko04931 Insulin resistance	KOG3717-Carnitine O-acyltransferase CRAT[I]
ENSMUSG00000006676	14.51	31.0215	-1.09622	0.0010284	0.00550668	down	Usp19	ubiquitin specific peptidase 19 [Source:MGI Symbol;Acc:MGI:1918722]	GO:0016020;GO:0016021;GO:0046872;GO:0016787;GO:0005829;GO:0008233;GO:0008234;GO:0006508;GO:0006511;GO:0016579;GO:0036459;GO:0005783;GO:0005789;GO:0004843;GO:0030433;GO:0050821;GO:0031647;GO:0034976;GO:0051879;GO:0048642;GO:0031625;GO:1990380;GO:0071108;GO:0090068;GO:1900037;GO:1901799;GO:1904292	-	KOG1870-Ubiquitin C-terminal hydrolase[O]
ENSMUSG00000064347	1058.04	2182.65	-1.04468	0.00577434	0.0226753	down	mt-Ta	mitochondrially encoded tRNA alanine [Source:MGI Symbol;Acc:MGI:102491]	-	-	-
ENSMUSG00000009210	0.509205	6.1567	-3.59584	2.42385e-21	6.93919e-19	down	Prr29	proline rich 29 [Source:MGI Symbol;Acc:MGI:1922823]	GO:0003674;GO:0008150;GO:0005575	-	-
ENSMUSG00000010064	15.2059	49.9073	-1.71462	2.95073e-06	3.71266e-05	down	Slc38a3	solute carrier family 38, member 3 [Source:MGI Symbol;Acc:MGI:1923507]	GO:0016020;GO:0016021;GO:0005886;GO:0006810;GO:0006811;GO:0005887;GO:0089709;GO:0006814;GO:0015293;GO:0055085;GO:0015297;GO:0015180;GO:0015808;GO:0006865;GO:0015186;GO:0006868;GO:0005290;GO:0015182;GO:0006867;GO:0007420;GO:0007565;GO:0015817;GO:0051365;GO:0061402;GO:2000487;GO:0016323	K13576-ko04964 Proximal tubule bicarbonate reclamation;ko04724 Glutamatergic synapse;ko04727 GABAergic synapse	KOG1305-Amino acid transporter protein[E]
ENSMUSG00000000631	15.3166	51.0117	-1.73573	0.00131119	0.00671798	down	Myo18a	myosin XVIIIA [Source:MGI Symbol;Acc:MGI:2667185]	GO:0005524;GO:0005794;GO:0005737;GO:0000166;GO:0003723;GO:0016020;GO:0005856;GO:0051015;GO:0043066;GO:0016459;GO:0016477;GO:0005802;GO:0000139;GO:0007030;GO:0050714;GO:0043030;GO:0005903;GO:0043531;GO:0090161;GO:0031032;GO:0005793;GO:0042641;GO:0048194;GO:0090164;GO:1903028;GO:0003774	-	KOG0161-Myosin class II heavy chain[Z]
ENSMUSG00000066258	8.86182	18.1456	-1.03395	0.0011785	0.00616818	down	Trim12a	tripartite motif-containing 12A [Source:MGI Symbol;Acc:MGI:1923931]	GO:0008270;GO:0046872;GO:0005622;GO:0006914;GO:0004842;GO:0016567;GO:0045087;GO:0051607;GO:0008150;GO:0005737	-	-
ENSMUSG00000038801	8.14642	19.7256	-1.27583	0.00234119	0.0108201	down	Scgb1c1	secretoglobin, family 1C, member 1 [Source:MGI Symbol;Acc:MGI:2655401]	-	-	-
ENSMUSG00000106221	76.3867	9.62391	2.98863	0.00412109	0.0172911	up	AL626808.1	-	-	-	-
ENSMUSG00000053080	6.63577	17.594	-1.40674	2.98515e-08	6.69384e-07	down	2700081O15Rik	RIKEN cDNA 2700081O15 gene [Source:MGI Symbol;Acc:MGI:1919667]	GO:0003674;GO:0008150;GO:0005575;GO:0003676	-	-
ENSMUSG00000021998	14.615	3.67659	1.99101	0.00488573	0.0197882	up	Lcp1	lymphocyte cytosolic protein 1 [Source:MGI Symbol;Acc:MGI:104808]	GO:0016020;GO:0046872;GO:0005615;GO:0005886;GO:0005509;GO:0005829;GO:0005515;GO:0005737;GO:0030054;GO:0005925;GO:0030175;GO:0070062;GO:0003779;GO:0005856;GO:0016477;GO:0042802;GO:0042995;GO:0009611;GO:0051015;GO:0022617;GO:0001725;GO:0010737;GO:0015629;GO:0051020;GO:0001726;GO:0071803;GO:0005884;GO:0032587;GO:0051017;GO:0001891;GO:0002102;GO:0002286;GO:0033157;GO:0032432;GO:0051639;GO:0051764;GO:…	-	KOG0046-Ca2+-binding actin-bundling protein (fimbrin/plastin), EF-Hand protein superfamily[Z]
ENSMUSG00000011884	19.5185	7.7342	1.33552	5.3994e-14	4.13341e-12	up	Gltp	glycolipid transfer protein [Source:MGI Symbol;Acc:MGI:1929253]	GO:0005829;GO:0006810;GO:0005737;GO:0070062;GO:0006869;GO:0017089;GO:0051861;GO:0046836;GO:0008289	-	KOG3221-Glycolipid transfer protein[G]
ENSMUSG00000030921	3.164	7.58958	-1.26227	0.00027045	0.00178808	down	Trim30a	tripartite motif-containing 30A [Source:MGI Symbol;Acc:MGI:98178]	GO:0008270;GO:0046872;GO:0005622;GO:0003677;GO:0005634;GO:0005737;GO:0006355;GO:0006351;GO:0034122;GO:0051865;GO:0045732;GO:0032720;GO:2000378;GO:0032715;GO:0046598;GO:1900226	-	-
ENSMUSG00000019143	3.66967	12.6234	-1.78238	1.92673e-05	0.000189491	down	Hars2	histidyl-tRNA synthetase 2 [Source:MGI Symbol;Acc:MGI:1918041]	GO:0005524;GO:0005737;GO:0000166;GO:0003723;GO:0042803;GO:0006412;GO:0005739;GO:0004812;GO:0016874;GO:0005759;GO:0004821;GO:0006427	K01892-ko00970 Aminoacyl-tRNA biosynthesis	KOG1936-Histidyl-tRNA synthetase[J]
ENSMUSG00000030213	3.22999	10.17	-1.65471	3.27172e-10	1.09752e-08	down	Atf7ip	activating transcription factor 7 interacting protein [Source:MGI Symbol;Acc:MGI:1858965]	GO:0005634;GO:0005654;GO:0016604;GO:0005829;GO:0006355;GO:0006351;GO:0045893;GO:0000122;GO:0045892;GO:0005667;GO:0003714;GO:0016887;GO:0006306;GO:0045898	-	-
ENSMUSG00000030218	960.699	370.282	1.37546	1.65567e-14	1.42395e-12	up	Mgp	matrix Gla protein [Source:MGI Symbol;Acc:MGI:96976]	GO:0005576;GO:0005509;GO:0007275;GO:0070062;GO:0031012;GO:0030154;GO:0051216;GO:0030500;GO:0001503;GO:0005201	-	-
ENSMUSG00000047945	12.3811	4.91693	1.33231	4.3761e-07	7.13386e-06	up	Marcksl1	MARCKS-like 1 [Source:MGI Symbol;Acc:MGI:97143]	GO:0016020;GO:0005886;GO:0005737;GO:0070062;GO:0003779;GO:0005516;GO:0008284	K13536-ko04666 Fc gamma R-mediated phagocytosis;ko05140 Leishmaniasis	-
ENSMUSG00000069094	3.84278	10.7636	-1.48594	1.79445e-06	2.43205e-05	down	Pde7a	phosphodiesterase 7A [Source:MGI Symbol;Acc:MGI:1202402]	GO:0046872;GO:0016787;GO:0007165;GO:0008081;GO:0004114;GO:0004115;GO:0006198	K18436-ko00230 Purine metabolism;ko05032 Morphine addiction	KOG3689-Cyclic nucleotide phosphodiesterase[T]
ENSMUSG00000046229	74.8607	10.2449	2.8693	1.25334e-25	8.1855e-23	up	Scand1	SCAN domain-containing 1 [Source:MGI Symbol;Acc:MGI:1343132]	GO:0003700;GO:0006355;GO:0005634;GO:0003713	-	KOG1721-FOG: Zn-finger[R]
ENSMUSG00000089911	3.00036	7.3696	-1.29645	7.71666e-06	8.61948e-05	down	Mfsd14a	major facilitator superfamily domain containing 14A [Source:MGI Symbol;Acc:MGI:1201609]	GO:0055085;GO:0016020;GO:0016021;GO:0005215;GO:0006810	-	KOG2816-Predicted transporter ADD1 (major facilitator superfamily)[R]
ENSMUSG00000034826	2.90406	6.20471	-1.0953	0.00683477	0.0260087	down	Nup54	nucleoporin 54 [Source:MGI Symbol;Acc:MGI:1920460]	GO:0016020;GO:0005634;GO:0006810;GO:0015031;GO:0031965;GO:0051028;GO:0005643;GO:0005487;GO:0017056;GO:0044613;GO:0006999;GO:0006607;GO:0006605;GO:0006913;GO:0036228;GO:0042306;GO:0051260;GO:0051290;GO:0051291;GO:0070208;GO:0005635;GO:0043234	K14308-ko03013 RNA transport	KOG3091-Nuclear pore complex, p54 component (sc Nup57)[YU]
ENSMUSG00000031216	7.1093	17.5799	-1.30615	4.55914e-08	9.72259e-07	down	Stard8	START domain containing 8 [Source:MGI Symbol;Acc:MGI:2448556]	GO:0003674;GO:0005096;GO:0007165;GO:0043547;GO:0030054;GO:0008289;GO:0005925	-	KOG2200-Tumour suppressor protein p122-RhoGAP/DLC1[T]
ENSMUSG00000031214	2.53815	9.50432	-1.9048	4.53156e-09	1.20032e-07	down	Ophn1	oligophrenin 1 [Source:MGI Symbol;Acc:MGI:2151070]	GO:0005096;GO:0007165;GO:0005515;GO:0005737;GO:0043547;GO:0030054;GO:0045202;GO:0003779;GO:0007399;GO:0042995;GO:0030425;GO:0043197;GO:0006897;GO:0030424;GO:0051966;GO:0015629;GO:0005543;GO:0030036;GO:0043195;GO:0048488;GO:0030100;GO:1901799;GO:0035255	-	KOG1451-Oligophrenin-1 and related Rho GTPase-activating proteins[T]
ENSMUSG00000042254	59.8479	2.29073	4.70742	9.80824e-31	9.76106e-28	up	Cilp	cartilage intermediate layer protein, nucleotide pyrophosphohydrolase [Source:MGI Symbol;Acc:MGI:2444507]	GO:0043569;GO:0005615;GO:0031012;GO:0070062	-	-
ENSMUSG00000007880	3.06395	8.46459	-1.46605	1.17351e-05	0.000124053	down	Arid1a	AT rich interactive domain 1A (SWI-like) [Source:MGI Symbol;Acc:MGI:1935147]	GO:0003677;GO:0005634;GO:0006338;GO:0090544;GO:0005654;GO:0005515;GO:0006355;GO:0006351;GO:0016569;GO:0045893;GO:0000122;GO:0000790;GO:0007399;GO:0031491;GO:0006325;GO:0019827;GO:0030521;GO:0001843;GO:0030900;GO:0016922;GO:0001704;GO:0003205;GO:0003408;GO:0006337;GO:0006344;GO:0007369;GO:0007566;GO:0030520;GO:0042921;GO:0043044;GO:0055007;GO:0060674;GO:1901998;GO:0016514;GO:0071564;GO:0071565	-	KOG2510-SWI-SNF chromatin-remodeling complex protein[B]
ENSMUSG00000007888	14.4518	0.202465	6.15743	1.17959e-52	1.23261e-48	up	Crlf1	cytokine receptor-like factor 1 [Source:MGI Symbol;Acc:MGI:1340030]	GO:0046982;GO:0005576;GO:0043524;GO:0005615;GO:0008284;GO:0005125;GO:0001657;GO:0019955;GO:0005127;GO:0097058;GO:0042531;GO:2000672	-	-
ENSMUSG00000045282	1.51399	6.35339	-2.06917	1.22381e-10	4.55097e-09	down	Tmem86b	transmembrane protein 86B [Source:MGI Symbol;Acc:MGI:1915505]	GO:0016020;GO:0016021;GO:0016787;GO:0005737;GO:0047408;GO:0047409;GO:0046485	K18575-ko00565 Ether lipid metabolism	KOG4804-Predicted membrane protein[R]
ENSMUSG00000024006	13.2877	33.1791	-1.32018	7.27805e-06	8.18644e-05	down	Stk38	serine/threonine kinase 38 [Source:MGI Symbol;Acc:MGI:2442572]	GO:0004672;GO:0005524;GO:0006468;GO:0016740;GO:0046872;GO:0005634;GO:0005829;GO:0005737;GO:0000166;GO:0016301;GO:0016310;GO:0004674;GO:0035556;GO:0000287;GO:0005515;GO:0005622;GO:0045296;GO:0006464;GO:0031435;GO:0043407;GO:0018105	-	KOG0605-NDR and related serine/threonine kinases[R]
ENSMUSG00000024002	2.41146	6.89203	-1.51502	8.41279e-06	9.31738e-05	down	Brd4	bromodomain containing 4 [Source:MGI Symbol;Acc:MGI:1888520]	GO:0005634;GO:0005515;GO:0006355;GO:0005694;GO:0003682;GO:0006351;GO:0016569;GO:0003677;GO:0000790;GO:0008022;GO:0045944;GO:0032968;GO:0004674;GO:0000794;GO:0005665;GO:0004672;GO:0046777;GO:0010971;GO:0007059;GO:0043123;GO:0006468;GO:0008353;GO:0043388;GO:0001833;GO:0050727;GO:0000083;GO:0002039;GO:0070577;GO:0008024;GO:0043983;GO:0044154;GO:0034211;GO:0000993;GO:1990269;GO:1901407;GO:0005654;GO:…	-	KOG1474-Transcription initiation factor TFIID, subunit BDF1 and related bromodomain proteins[K]
ENSMUSG00000085028	1.59723	8.9	-2.47823	5.91712e-21	1.58908e-18	down	Slc2a4rg-ps	Slc2a4 regulator, pseudogene [Source:MGI Symbol;Acc:MGI:3651388]	-	-	-
ENSMUSG00000026333	2.545	5.84318	-1.19909	9.24928e-06	0.000101099	down	Gin1	gypsy retrotransposon integrase 1 [Source:MGI Symbol;Acc:MGI:2182036]	GO:0003676;GO:0015074	-	KOG0017-FOG: Transposon-encoded proteins with TYA, reverse transcriptase, integrase domains in various combinations[R]
ENSMUSG00000094708	154.665	59.7374	1.37244	3.39308e-06	4.18607e-05	up	Gm10359	predicted gene 10359 [Source:MGI Symbol;Acc:MGI:3708724]	-	-	-
ENSMUSG00000002111	13.2923	3.20818	2.05076	9.72581e-19	1.93581e-16	up	Spi1	spleen focus forming virus (SFFV) proviral integration oncogene [Source:MGI Symbol;Acc:MGI:98282]	GO:0003700;GO:0006355;GO:0003677;GO:0043565;GO:0005634;GO:0005654;GO:0005515;GO:0006366;GO:0006351;GO:0000978;GO:0045893;GO:0003723;GO:0045892;GO:0000790;GO:0006357;GO:0000979;GO:0035019;GO:0001077;GO:0045944;GO:0001078;GO:0005667;GO:0043966;GO:0001047;GO:0030218;GO:0001944;GO:0000122;GO:1902262;GO:1902895;GO:0003705;GO:0030851;GO:0030225;GO:0090241;GO:0000982;GO:0043011;GO:0045646;GO:0002320;GO:…	K09438-ko04380 Osteoclast differentiation;ko05200 Pathways in cancer;ko05202 Transcriptional misregulation in cancers;ko05221 Acute myeloid leukemia;ko05166 HTLV-I infection;ko05169 Epstein-Barr virus infection	KOG3805-ERG and related ETS transcription factors[K]
ENSMUSG00000051977	0.977999	5.03471	-2.364	4.97354e-13	3.14976e-11	down	Prdm9	PR domain containing 9 [Source:MGI Symbol;Acc:MGI:2384854]	GO:0005634;GO:0006355;GO:0016740;GO:0046872;GO:0005622;GO:0003676;GO:0005654;GO:0005694;GO:0045944;GO:0007283;GO:0006351;GO:0016569;GO:0008168;GO:0018024;GO:0032259;GO:0043565;GO:0051321;GO:0042800;GO:0051568;GO:0034968;GO:0016571;GO:0010845;GO:0060903;GO:0010844;GO:0006311	-	KOG1721-FOG: Zn-finger[R]
ENSMUSG00000002625	16.218	49.6692	-1.61475	1.20295e-06	1.71257e-05	down	Akap8l	A kinase (PRKA) anchor protein 8-like [Source:MGI Symbol;Acc:MGI:1860606]	GO:0005634;GO:0003677;GO:0016301;GO:0016310;GO:0003723;GO:0005521;GO:0042826;GO:0006397;GO:0007076;GO:0010793;GO:0031065;GO:0033127;GO:0044839;GO:0045944;GO:0051081;GO:0000785;GO:0016363;GO:0016607	K15978-ko05169 Epstein-Barr virus infection	-
ENSMUSG00000023206	5.53575	22.1214	-1.99859	9.28762e-12	4.45188e-10	down	Il15ra	interleukin 15 receptor, alpha chain [Source:MGI Symbol;Acc:MGI:104644]	GO:0016020;GO:0016021;GO:0005634;GO:0005886;GO:0031410;GO:0005576;GO:0005615;GO:0031965;GO:0032825;GO:0007259;GO:0010977;GO:0031667	K05074-ko04630 Jak-STAT signaling pathway;ko04060 Cytokine-cytokine receptor interaction;ko04672 Intestinal immune network for IgA production;ko05166 HTLV-I infection	-
ENSMUSG00000041264	2.21415	7.91411	-1.83767	2.15259e-06	2.83472e-05	down	Uspl1	ubiquitin specific peptidase like 1 [Source:MGI Symbol;Acc:MGI:2442342]	GO:0006508;GO:0032183;GO:0070140;GO:0030576;GO:0008283;GO:0016926;GO:0005615;GO:0015030;GO:0016787;GO:0005634;GO:0008233;GO:0008234	-	-
ENSMUSG00000066357	2.86185	5.83986	-1.02898	0.00187633	0.0090395	down	Wdr6	WD repeat domain 6 [Source:MGI Symbol;Acc:MGI:1930140]	GO:0005829;GO:0005737;GO:0003723;GO:0005886;GO:0007049;GO:0008285;GO:0010507;GO:0007050;GO:0008180;GO:0043560;GO:0043234	-	KOG0974-WD-repeat protein WDR6, WD repeat superfamily[R]
ENSMUSG00000108322	11.7693	126.609	-3.42728	1.54768e-14	1.35478e-12	down	Gm45123	predicted gene 45123 [Source:MGI Symbol;Acc:MGI:5753699]	-	-	-
ENSMUSG00000038102	2.98786	6.00682	-1.00749	0.00229942	0.010653	down	Trappc11	trafficking protein particle complex 11 [Source:MGI Symbol;Acc:MGI:2444585]	GO:0005794;GO:0003674;GO:0008150;GO:0005575;GO:0006810;GO:0016192	-	KOG4386-Uncharacterized conserved protein[S]
ENSMUSG00000036995	4.47743	15.3287	-1.77549	5.81013e-11	2.3402e-09	down	Asap3	ArfGAP with SH3 domain, ankyrin repeat and PH domain 3 [Source:MGI Symbol;Acc:MGI:2684986]	GO:0046872;GO:0005654;GO:0005096;GO:0005829;GO:0005737;GO:0005925;GO:0043231;GO:0043547;GO:0016477;GO:0001726;GO:0051492	K12488-ko04144 Endocytosis;ko04666 Fc gamma R-mediated phagocytosis	KOG0521-Putative GTPase activating proteins (GAPs)[T]
ENSMUSG00000036990	2.64875	11.1836	-2.078	5.18644e-09	1.35489e-07	down	Otud4	OTU domain containing 4 [Source:MGI Symbol;Acc:MGI:1098801]	GO:0016787;GO:0005575;GO:0008233;GO:0008234;GO:0006508;GO:0003723;GO:0036459;GO:0004843;GO:0071108	-	-
ENSMUSG00000038705	3.01298	8.2951	-1.46107	0.00278551	0.0124523	down	Gmeb2	glucocorticoid modulatory element binding protein 2 [Source:MGI Symbol;Acc:MGI:2652836]	GO:0005634;GO:0046872;GO:0003677;GO:0005737;GO:0006355;GO:0006351;GO:0003713;GO:0006357;GO:0000978;GO:0005654;GO:0005829;GO:1903506	-	KOG4333-Nuclear DEAF-1 related transcriptional regulator (suppressin) and related SAND domain proteins[DK]
ENSMUSG00000062866	3.63925	8.77531	-1.26981	0.00829411	0.030304	down	Phactr2	phosphatase and actin regulator 2 [Source:MGI Symbol;Acc:MGI:2446138]	GO:0003674;GO:0008150;GO:0005575;GO:0003779;GO:0043086;GO:0004864	-	KOG4339-RPEL repeat-containing protein[R]
ENSMUSG00000102918	6.00631	2.37199	1.34038	0.000864418	0.00476787	up	Pcdhgc3	protocadherin gamma subfamily C, 3 [Source:MGI Symbol;Acc:MGI:1935201]	GO:0016020;GO:0016021;GO:0005886;GO:0005509;GO:0005911;GO:0070062;GO:0007155;GO:0007156;GO:0005887;GO:0050808;GO:0016339;GO:0007267;GO:0007399	-	-
ENSMUSG00000021549	4.09299	10.2676	-1.32687	0.000966115	0.00523621	down	Rasa1	RAS p21 protein activator 1 [Source:MGI Symbol;Acc:MGI:97860]	GO:0005096;GO:0007165;GO:0005515;GO:0005737;GO:0005886;GO:0043087;GO:0043547;GO:0043066;GO:0005829;GO:0001784;GO:0005102;GO:0046580;GO:0031235;GO:0001948;GO:0051020;GO:0001953;GO:0007162;GO:0030833;GO:0048013;GO:0048514;GO:0001726	-	-
ENSMUSG00000027881	6.15935	24.9773	-2.01977	5.88813e-08	1.21118e-06	down	Prpf38b	PRP38 pre-mRNA processing factor 38 (yeast) domain containing B [Source:MGI Symbol;Acc:MGI:1914171]	GO:0008150;GO:0005634;GO:0003723;GO:0006397;GO:0008380;GO:0005681;GO:0071011	K12850-ko03040 Spliceosome	KOG2888-Putative RNA binding protein[R]
ENSMUSG00000026131	21.4821	73.5701	-1.77599	6.64459e-23	2.6201e-20	down	Dst	dystonin [Source:MGI Symbol;Acc:MGI:104627]	GO:0005509;GO:0005856;GO:0008092;GO:0007010;GO:0008017;GO:0003779;GO:0016055;GO:0016887;GO:0016020;GO:0016021;GO:0046872;GO:0005886;GO:0005634;GO:0005515;GO:0005737;GO:0030054;GO:0031410;GO:0005882;GO:0005874;GO:0007155;GO:0005783;GO:0005789;GO:1904115;GO:0042995;GO:0030056;GO:0030424;GO:0005938;GO:0014069;GO:0030018;GO:0015629;GO:0007409;GO:0042383;GO:0051010;GO:0035371;GO:0005635;GO:0008090;GO:…	-	KOG0516-Dystonin, GAS (Growth-arrest-specific protein), and related proteins[Z]
ENSMUSG00000071648	28.3732	9.33903	1.60318	3.31871e-14	2.61727e-12	up	Rom1	rod outer segment membrane protein 1 [Source:MGI Symbol;Acc:MGI:97998]	GO:0016020;GO:0016021;GO:0007601;GO:0003674;GO:0010468;GO:0007155;GO:0001750;GO:0005887;GO:0007166;GO:0060042;GO:0042622;GO:0060219;GO:0061298	-	KOG3882-Tetraspanin family integral membrane protein[R]
ENSMUSG00000034163	5.06029	10.8732	-1.10348	0.000138872	0.00102218	down	Zfc3h1	zinc finger, C3H1-type containing [Source:MGI Symbol;Acc:MGI:2446143]	GO:0005615;GO:0008150;GO:0003723;GO:0006396	-	KOG4839-Uncharacterized conserved protein[S]
ENSMUSG00000034160	9.23085	33.2465	-1.84867	5.6034e-08	1.16176e-06	down	Ogt	O-linked N-acetylglucosamine (GlcNAc) transferase (UDP-N-acetylglucosamine:polypeptide-N-acetylglucosaminyl transferase) [Source:MGI Symbol;Acc:MGI:1339639]	GO:0016020;GO:0016740;GO:0016757;GO:0005886;GO:0005634;GO:0005654;GO:0005829;GO:0005515;GO:0005737;GO:0045944;GO:0032868;GO:0016569;GO:0008289;GO:0048015;GO:0005622;GO:0006915;GO:0006486;GO:0080182;GO:0048511;GO:0032922;GO:0043995;GO:0043996;GO:0046972;GO:0043981;GO:0043982;GO:0043984;GO:0000123;GO:0005547;GO:0045862;GO:0006493;GO:0003824;GO:0008080;GO:0006110;GO:0046626;GO:0031397;GO:0035020;GO:…	K09667-ko00514 Other types of O-glycan biosynthesis;ko04931 Insulin resistance	KOG1124-FOG: TPR repeat[R]
ENSMUSG00000028423	7.25294	22.3209	-1.62176	9.30359e-07	1.3712e-05	down	Nfx1	nuclear transcription factor, X-box binding 1 [Source:MGI Symbol;Acc:MGI:1921414]	GO:0005634;GO:0003700;GO:0006355;GO:0008270;GO:0046872;GO:0003677;GO:0003676;GO:0005829;GO:0005515;GO:0003723;GO:0005886;GO:0006351;GO:0000977;GO:0005730;GO:0016874;GO:0000122;GO:0001078;GO:0045347	-	KOG1952-Transcription factor NF-X1, contains NFX-type Zn2+-binding and R3H domains[K]
ENSMUSG00000028427	5.06728	12.2281	-1.27091	0.00464184	0.0190066	down	Aqp7	aquaporin 7 [Source:MGI Symbol;Acc:MGI:1314647]	GO:0016020;GO:0016021;GO:0005215;GO:0006810;GO:0005737;GO:0005886;GO:0005911;GO:0005887;GO:0055085;GO:0015288;GO:0046930;GO:0015250;GO:0015254;GO:0015265;GO:0006833;GO:0007283;GO:0015793;GO:0015840;GO:0042493;GO:0070295;GO:0071918;GO:0030529;GO:0031526	K08771-ko04923 Regulation of lipolysis in adipocyte;ko03320 PPAR signaling pathway	KOG0224-Aquaporin (major intrinsic protein family)[G]
ENSMUSG00000001119	75.8395	26.9929	1.49037	6.0736e-11	2.427e-09	up	Col6a1	collagen, type VI, alpha 1 [Source:MGI Symbol;Acc:MGI:88459]	GO:0043234;GO:0005578;GO:0005576;GO:0016020;GO:0070062;GO:0031012;GO:0042383;GO:0001649;GO:0005765;GO:0007155;GO:0005581;GO:0071230;GO:0005615;GO:0070208;GO:0048407;GO:0035987	K06238-ko04151 PI3K-Akt signaling pathway;ko04512 ECM-receptor interaction;ko04510 Focal adhesion;ko04974 Protein digestion and absorption	KOG3544-Collagens (type IV and type XIII), and related proteins[W]
ENSMUSG00000024210	1.79339	5.10051	-1.50795	2.43079e-08	5.53992e-07	down	Ip6k3	inositol hexaphosphate kinase 3 [Source:MGI Symbol;Acc:MGI:3045325]	GO:0016740;GO:0005634;GO:0005737;GO:0000166;GO:0005524;GO:0016301;GO:0016310;GO:0008440;GO:0046488;GO:0000828;GO:0000832;GO:0052723;GO:0052724;GO:0006468;GO:0032958;GO:0000831	K07756-ko04070 Phosphatidylinositol signaling system	-
ENSMUSG00000027742	2.18491	10.3756	-2.24755	1.40039e-19	3.1135e-17	down	Cog6	component of oligomeric golgi complex 6 [Source:MGI Symbol;Acc:MGI:1914792]	GO:0006891;GO:0017119;GO:0070085	-	KOG3758-Uncharacterized conserved protein[S]
ENSMUSG00000043483	5.84983	12.3707	-1.08046	0.00129804	0.00666366	down	Gm6863	predicted gene 6863 [Source:MGI Symbol;Acc:MGI:3647386]	-	-	-
ENSMUSG00000002308	10.3224	4.69177	1.13758	0.000383862	0.0024019	up	Cd320	CD320 antigen [Source:MGI Symbol;Acc:MGI:1860083]	GO:0016020;GO:0016021;GO:0046872;GO:0005886;GO:0070062;GO:0005887;GO:0030890;GO:0008083;GO:0005783;GO:0005509;GO:0031419;GO:0015889;GO:0031296;GO:0030656	-	KOG1215-Low-density lipoprotein receptors containing Ca2+-binding EGF-like domains[T]
ENSMUSG00000024163	15.9775	43.1147	-1.43214	0.000262754	0.00174549	down	Mapk8ip3	mitogen-activated protein kinase 8 interacting protein 3 [Source:MGI Symbol;Acc:MGI:1353598]	GO:0000139;GO:0005794;GO:0005515;GO:0010468;GO:0005737;GO:0031410;GO:0005886;GO:0016301;GO:0016310;GO:0001701;GO:0009791;GO:0030425;GO:0030673;GO:0042995;GO:0030426;GO:0030900;GO:0005790;GO:0016192;GO:0048286;GO:0005078;GO:0060425;GO:0007257;GO:0008104;GO:0007411;GO:0007254;GO:0007585;GO:0008432;GO:0019894;GO:0046328;GO:0043507;GO:0030159;GO:0031434;GO:0031435;GO:0031175;GO:0045666;GO:0043005	K04436-ko04010 MAPK signaling pathway	KOG2077-JNK/SAPK-associated protein-1[T]
ENSMUSG00000029179	1.99476	5.86279	-1.55537	3.16166e-06	3.92839e-05	down	Zcchc4	zinc finger, CCHC domain containing 4 [Source:MGI Symbol;Acc:MGI:1926046]	GO:0016740;GO:0008270;GO:0046872;GO:0008150;GO:0005575;GO:0003676;GO:0008168;GO:0032259;GO:0016746	-	KOG4399-C2HC-type Zn-finger protein[R]
ENSMUSG00000110679	8.67852	3.63457	1.25566	0.000128201	0.000951783	up	Rpl10-ps5	ribosomal protein L10, pseudogene 5 [Source:MGI Symbol;Acc:MGI:3781583]	-	-	-
ENSMUSG00000038319	8.99076	23.8509	-1.40753	1.25754e-06	1.78057e-05	down	Kcnh2	potassium voltage-gated channel, subfamily H (eag-related), member 2 [Source:MGI Symbol;Acc:MGI:1341722]	GO:0055085;GO:0016020;GO:0016021;GO:0006811;GO:0006810;GO:0005216;GO:0005249;GO:0005267;GO:0006813;GO:0071805;GO:0005244;GO:0034765;GO:0000155;GO:0000160;GO:0023014;GO:0005242;GO:0005251;GO:0031625;GO:0042802;GO:0042803;GO:0055131;GO:0097110;GO:1902282;GO:0035690;GO:0042391;GO:0055075;GO:0060048;GO:0060306;GO:0060307;GO:0071435;GO:0086005;GO:0086010;GO:0086011;GO:0086013;GO:0086091;GO:0097623;GO:…	-	KOG0498-K+-channel ERG and related proteins, contain PAS/PAC sensor domain[PT]
ENSMUSG00000020186	101.343	17.1985	2.55889	3.1423e-11	1.34296e-09	up	Csrp2	cysteine and glycine-rich protein 2 [Source:MGI Symbol;Acc:MGI:1202907]	GO:0008270;GO:0046872;GO:0005634;GO:0005925;GO:0007275;GO:0005515;GO:0030154	-	-
ENSMUSG00000032014	19.4036	6.46772	1.585	7.85958e-11	3.04745e-09	up	Oaf	out at first homolog [Source:MGI Symbol;Acc:MGI:94852]	GO:0003674;GO:0008150;GO:0070062	-	-
ENSMUSG00000024457	2.2475	7.12058	-1.66367	0.00103883	0.00555399	down	Trim26	tripartite motif-containing 26 [Source:MGI Symbol;Acc:MGI:1337056]	GO:0008270;GO:0046872;GO:0005622;GO:0005737;GO:0051091;GO:0045087;GO:1902187;GO:0046597	-	KOG2177-Predicted E3 ubiquitin ligase[O]
ENSMUSG00000024454	12.7146	25.6416	-1.012	0.00547088	0.0216956	down	Hdac3	histone deacetylase 3 [Source:MGI Symbol;Acc:MGI:1343091]	GO:0016787;GO:0005634;GO:0006355;GO:0006351;GO:0004407;GO:0016569;GO:0032041;GO:0016575;GO:0070932;GO:0003682;GO:0003714;GO:0008134;GO:0019899;GO:0030332;GO:0033558;GO:0042826;GO:0051059;GO:0000122;GO:0001934;GO:0006476;GO:0031647;GO:0032008;GO:0042993;GO:0045892;GO:0045944;GO:0046329;GO:0051225;GO:0071498;GO:0005654;GO:0005737;GO:0005794;GO:0005829;GO:0005876;GO:0005886;GO:0017053	K11404-ko04919 Thyroid hormone signaling pathway;ko05203 Viral carcinogenesis;ko05034 Alcoholism	KOG1342-Histone deacetylase complex, catalytic component RPD3[B]
ENSMUSG00000070490	39.0801	18.5166	1.07762	0.00122559	0.00635166	up	Gm10293	predicted pseudogene 10293 [Source:MGI Symbol;Acc:MGI:3704216]	-	-	-
ENSMUSG00000027185	2.89439	8.27036	-1.51469	1.19446e-07	2.2632e-06	down	Nat10	N-acetyltransferase 10 [Source:MGI Symbol;Acc:MGI:2138939]	GO:0005524;GO:0016740;GO:0005634;GO:0000166;GO:0003723;GO:0016020;GO:0005730;GO:0008033;GO:0006364;GO:0008080;GO:0016746;GO:0000784;GO:0030496;GO:0000049;GO:0030686;GO:0032211;GO:0070182;GO:0005697;GO:0051392;GO:1990883;GO:0002101;GO:0016072;GO:0034470;GO:0051391;GO:1904812	K14521-ko03008 Ribosome biogenesis in eukaryotes	KOG2036-Predicted P-loop ATPase fused to an acetyltransferase[R]
ENSMUSG00000027188	7.09211	1.52688	2.21563	1.34138e-16	1.65878e-14	up	Pamr1	peptidase domain containing associated with muscle regeneration 1 [Source:MGI Symbol;Acc:MGI:2445082]	GO:0005509;GO:0005576;GO:0005615	-	KOG3627-Trypsin[E]
ENSMUSG00000009741	5.00161	18.891	-1.91724	2.05014e-16	2.40707e-14	down	Ubp1	upstream binding protein 1 [Source:MGI Symbol;Acc:MGI:104889]	GO:0003677;GO:0005634;GO:0005654;GO:0005829;GO:0006355;GO:0006351;GO:0001525	-	KOG4091-Transcription factor[K]
ENSMUSG00000101872	0.884723	14.4679	-4.03149	7.0537e-25	3.98419e-22	down	Gm29237	predicted gene 29237 [Source:MGI Symbol;Acc:MGI:5579943]	-	-	-
ENSMUSG00000005899	4.26558	12.1887	-1.51473	2.72429e-06	3.47588e-05	down	Smpd4	sphingomyelin phosphodiesterase 4 [Source:MGI Symbol;Acc:MGI:1924876]	GO:0016020;GO:0016021;GO:0000139;GO:0005794;GO:0046872;GO:0016787;GO:0005783;GO:0005789;GO:0006685;GO:0005802;GO:0050290;GO:0046513;GO:0004767;GO:0071356;GO:0046475	K12353-ko00600 Sphingolipid metabolism	KOG4396-Predicted membrane-anchored protein[S]
ENSMUSG00000045594	9.85471	3.97361	1.31036	6.01581e-10	1.9322e-08	up	Glb1	galactosidase, beta 1 [Source:MGI Symbol;Acc:MGI:88151]	GO:0005615;GO:0016787;GO:0016798;GO:0008152;GO:0005794;GO:0005737;GO:0004553;GO:0005975;GO:0070062;GO:0043231;GO:0004565;GO:0005764;GO:0016936;GO:0019388;GO:0044262;GO:0005773	K12309-ko00052 Galactose metabolism;ko00600 Sphingolipid metabolism;ko00531 Glycosaminoglycan degradation;ko00604 Glycosphingolipid biosynthesis - ganglio series;ko00511 Other glycan degradation;ko04142 Lysosome	KOG0496-Beta-galactosidase[G]
ENSMUSG00000036103	5.21207	2.26109	1.20484	1.04899e-08	2.55213e-07	up	Colec12	collectin sub-family member 12 [Source:MGI Symbol;Acc:MGI:2152907]	GO:0016020;GO:0016021;GO:0046872;GO:0070062;GO:0030246;GO:0005581;GO:0008329;GO:0006955;GO:0060355;GO:0030169;GO:0006910;GO:0034138;GO:0071360	K10062-ko04145 Phagosome	-
ENSMUSG00000057969	6.2203	13.7093	-1.1401	0.00445893	0.0184128	down	Sema3b	sema domain, immunoglobulin domain (Ig), short basic domain, secreted, (semaphorin) 3B [Source:MGI Symbol;Acc:MGI:107561]	-	-	-
ENSMUSG00000024830	9.03905	23.2813	-1.36493	0.000381885	0.00239167	down	Rps6kb2	ribosomal protein S6 kinase, polypeptide 2 [Source:MGI Symbol;Acc:MGI:1927343]	GO:0004672;GO:0005524;GO:0006468;GO:0016740;GO:0005634;GO:0007165;GO:0005737;GO:0000166;GO:0016301;GO:0016310;GO:0004674;GO:0043491;GO:0045948;GO:0004711;GO:0042277;GO:0005622	K04688-ko04012 ErbB signaling pathway;ko04350 TGF-beta signaling pathway;ko04066 HIF-1 signaling pathway;ko04151 PI3K-Akt signaling pathway;ko04152 AMPK signaling pathway;ko04150 mTOR signaling pathway;ko04666 Fc gamma R-mediated phagocytosis;ko04910 Insulin signaling pathway;ko04211 Longevity regulating pathway - mammal;ko04212 Longevity regulating pathway - worm;ko04213 Longevity regulating pat…	KOG0598-Ribosomal protein S6 kinase and related proteins[RT]
ENSMUSG00000021916	8.76532	18.9925	-1.11555	0.0019327	0.00926621	down	Glt8d1	glycosyltransferase 8 domain containing 1 [Source:MGI Symbol;Acc:MGI:1923735]	GO:0016020;GO:0016021;GO:0016740;GO:0016757;GO:0005794;GO:0000271	-	-
ENSMUSG00000021910	27.393	69.2767	-1.33856	2.76886e-05	0.000259375	down	Nisch	nischarin [Source:MGI Symbol;Acc:MGI:1928323]	GO:0016020;GO:0005886;GO:0005829;GO:0005737;GO:0035091;GO:0005768;GO:0005769;GO:0006915;GO:0030336;GO:0055037;GO:0005178;GO:0030036;GO:0016601;GO:0042802;GO:0006006;GO:0008217;GO:0032228;GO:0048243	-	KOG1259-Nischarin, modulator of integrin alpha5 subunit action[TZ]
ENSMUSG00000021913	6.16624	16.9499	-1.45881	0.00107305	0.00570484	down	Ogdhl	oxoglutarate dehydrogenase-like [Source:MGI Symbol;Acc:MGI:3616088]	GO:0055114;GO:0008152;GO:0006099;GO:0016624;GO:0005739;GO:0004591;GO:0030976;GO:0045252	-	-
ENSMUSG00000038538	1.33341	5.62673	-2.07718	5.63797e-08	1.16777e-06	down	Ubn2	ubinuclein 2 [Source:MGI Symbol;Acc:MGI:2444236]	GO:0005634;GO:0005615;GO:0005654	-	KOG4786-Ubinuclein, nuclear protein interacting with cellular and viral transcription factors[KT]
ENSMUSG00000036591	4.33343	14.7114	-1.76335	8.3414e-07	1.24697e-05	down	Arhgap21	Rho GTPase activating protein 21 [Source:MGI Symbol;Acc:MGI:1918685]	GO:0005096;GO:0007165;GO:0043547;GO:0007030;GO:0051683;GO:0051684;GO:0072384;GO:0005794;GO:0005886;GO:0015629;GO:0030054	-	-
ENSMUSG00000036594	109.053	40.2727	1.43716	8.04202e-07	1.2074e-05	up	H2-Aa	histocompatibility 2, class II antigen A, alpha [Source:MGI Symbol;Acc:MGI:95895]	GO:0016020;GO:0016021;GO:0009897;GO:0005515;GO:0005886;GO:0006955;GO:0002376;GO:0019882;GO:0042605;GO:0005764;GO:0045582;GO:0002504;GO:0042613;GO:0019886;GO:0048002;GO:0034341	K06752-ko04514 Cell adhesion molecules (CAMs);ko04145 Phagosome;ko04612 Antigen processing and presentation;ko04672 Intestinal immune network for IgA production;ko05310 Asthma;ko05322 Systemic lupus erythematosus;ko05323 Rheumatoid arthritis;ko05320 Autoimmune thyroid disease;ko05321 Inflammatiory bowel disease (IBD);ko05330 Allograft rejection;ko05332 Graft-versus-host disease;ko05416 Viral myoc…	-
ENSMUSG00000018819	59.4074	20.7757	1.51574	1.55066e-06	2.13487e-05	up	Lsp1	lymphocyte specific 1 [Source:MGI Symbol;Acc:MGI:96832]	GO:0016020;GO:0005886;GO:0007165;GO:0004871;GO:0003779;GO:0070062;GO:0006915;GO:0006952;GO:0007010;GO:0006935	K14957-ko05152 Tuberculosis	KOG3656-FOG: 7 transmembrane receptor[R]
ENSMUSG00000066842	1.45443	8.38386	-2.52716	2.99569e-37	7.82587e-34	down	Hmcn1	hemicentin 1 [Source:MGI Symbol;Acc:MGI:2685047]	GO:0003674;GO:0008150;GO:0005509;GO:0005737;GO:0030054;GO:0005578;GO:0005576;GO:0070062;GO:0007049;GO:0051301;GO:0005604;GO:0005938;GO:0032154	-	KOG4475-FOG: Immunoglobin and related proteins[RP]
ENSMUSG00000096780	3.60967	26.8416	-2.89453	1.14135e-12	6.57107e-11	down	Tmem181b-ps	transmembrane protein 181B, pseudogene [Source:MGI Symbol;Acc:MGI:3779544]	-	-	-
ENSMUSG00000031166	6.69034	18.9818	-1.50446	4.75441e-08	1.00876e-06	down	Wdr13	WD repeat domain 13 [Source:MGI Symbol;Acc:MGI:1914661]	GO:0005634;GO:0005654;GO:0005886;GO:0005815;GO:1990841;GO:1904691	-	-
ENSMUSG00000031161	4.31788	10.0874	-1.22415	0.000519297	0.00310497	down	Hdac6	histone deacetylase 6 [Source:MGI Symbol;Acc:MGI:1333752]	GO:0008270;GO:0046872;GO:0016787;GO:0005634;GO:0005654;GO:0043234;GO:0048471;GO:0005515;GO:0005737;GO:0006355;GO:0010033;GO:0006351;GO:0016569;GO:0003779;GO:0031593;GO:0016234;GO:0004407;GO:0032041;GO:0005829;GO:0044297;GO:0070932;GO:0042995;GO:0040029;GO:0030425;GO:0006511;GO:0031252;GO:0043005;GO:0016235;GO:0008017;GO:0031625;GO:0005874;GO:0070301;GO:0030424;GO:0005875;GO:0006886;GO:0043204;GO:…	K11407-ko05203 Viral carcinogenesis;ko05034 Alcoholism	KOG1343-Histone deacetylase complex, catalytic component HDA1[B]
ENSMUSG00000021281	5.03703	13.1998	-1.38987	0.00616518	0.0239002	down	Tnfaip2	tumor necrosis factor, alpha-induced protein 2 [Source:MGI Symbol;Acc:MGI:104960]	GO:0007275;GO:0006887;GO:0000145;GO:0030154;GO:0001525;GO:0000149;GO:0051601	-	KOG2286-Exocyst complex subunit SEC6[U]
ENSMUSG00000029701	6.53758	17.5977	-1.42856	1.33234e-05	0.000138461	down	Rbm28	RNA binding motif protein 28 [Source:MGI Symbol;Acc:MGI:2655711]	GO:0008150;GO:0005634;GO:0003676;GO:0003723;GO:0005730;GO:0006397;GO:0008380;GO:0005681	K14573-ko03008 Ribosome biogenesis in eukaryotes	KOG0127-Nucleolar protein fibrillarin NOP77 (RRM superfamily)[A]
ENSMUSG00000022536	8.62536	20.301	-1.23489	1.06916e-05	0.000114587	down	Glyr1	glyoxylate reductase 1 homolog (Arabidopsis) [Source:MGI Symbol;Acc:MGI:1921272]	GO:0003677;GO:0005634;GO:0005654;GO:0005794;GO:0005829;GO:0000786;GO:0055114;GO:0016491;GO:0051287;GO:0016607;GO:0042393;GO:0035064;GO:0004616	-	KOG0409-Predicted dehydrogenase[R]
ENSMUSG00000022537	4.08901	10.5046	-1.3612	1.20036e-05	0.000126763	down	Tmem44	transmembrane protein 44 [Source:MGI Symbol;Acc:MGI:1924489]	GO:0016020;GO:0016021;GO:0003674;GO:0008150;GO:0005575	-	-
ENSMUSG00000038781	11.5003	32.9169	-1.51716	4.04705e-07	6.63888e-06	down	Stap2	signal transducing adaptor family member 2 [Source:MGI Symbol;Acc:MGI:2147039]	GO:0016020;GO:0005515;GO:0005737;GO:0005886	-	-
ENSMUSG00000027395	2.23038	6.41144	-1.52336	1.27676e-05	0.000133548	down	Polr1b	polymerase (RNA) I polypeptide B [Source:MGI Symbol;Acc:MGI:108014]	GO:0005634;GO:0016740;GO:0046872;GO:0003677;GO:0006351;GO:0005829;GO:0005515;GO:0005730;GO:0003899;GO:0016779;GO:0032549;GO:0005654;GO:0007566;GO:0000183;GO:0017126;GO:0001054;GO:0006361;GO:0005736;GO:0009303	K03002-ko00230 Purine metabolism;ko00240 Pyrimidine metabolism;ko03020 RNA polymerase	KOG0216-RNA polymerase I, second largest subunit[K]
ENSMUSG00000027397	9.57371	34.0261	-1.82949	1.23949e-07	2.32951e-06	down	Slc20a1	solute carrier family 20, member 1 [Source:MGI Symbol;Acc:MGI:108392]	GO:0016020;GO:0016021;GO:0006810;GO:0005886;GO:0035725;GO:0007165;GO:0015293;GO:0055085;GO:0005315;GO:0006817;GO:0004871;GO:0043123;GO:0035435;GO:0005316;GO:0006814	-	KOG2493-Na+/Pi symporter[P]
ENSMUSG00000045411	3.89234	10.4961	-1.43114	0.000640669	0.00371926	down	2410002F23Rik	RIKEN cDNA 2410002F23 gene [Source:MGI Symbol;Acc:MGI:1914226]	-	-	-
ENSMUSG00000028911	9.61491	21.9231	-1.1891	8.60252e-07	1.28143e-05	down	Srsf4	serine/arginine-rich splicing factor 4 [Source:MGI Symbol;Acc:MGI:1890577]	GO:0003676;GO:0003723;GO:1990825;GO:0032868;GO:0048025;GO:0005634;GO:0016607	K12893-ko03040 Spliceosome;ko05168 Herpes simplex infection	KOG0106-Alternative splicing factor SRp55/B52/SRp75 (RRM superfamily)[A]
ENSMUSG00000028917	15.6596	35.7683	-1.19163	0.000782704	0.00439134	down	Plekhm2	pleckstrin homology domain containing, family M (with RUN domain) member 2 [Source:MGI Symbol;Acc:MGI:1916832]	GO:0019894;GO:0007030;GO:0032418;GO:0032880;GO:1903527;GO:0010008	-	-
ENSMUSG00000028919	8.58975	18.3932	-1.09848	0.0147402	0.0478866	down	Arhgef19	Rho guanine nucleotide exchange factor (GEF) 19 [Source:MGI Symbol;Acc:MGI:1925912]	GO:0005096;GO:0035023;GO:0005085;GO:0005089;GO:0032956;GO:0043547;GO:0042060	-	KOG3523-Putative guanine nucleotide exchange factor TIM[T]
ENSMUSG00000078967	116.219	51.0749	1.18617	3.45343e-05	0.000312574	up	Gm3272	predicted pseudogene 3272 [Source:MGI Symbol;Acc:MGI:3781450]	-	-	-
ENSMUSG00000078965	201.069	96.9189	1.05284	1.29715e-05	0.000135343	up	Gm12033	predicted gene 12033 [Source:MGI Symbol;Acc:MGI:3650772]	-	-	-
ENSMUSG00000038072	3.87707	7.78356	-1.00546	0.00328371	0.0142793	down	Galnt11	UDP-N-acetyl-alpha-D-galactosamine:polypeptide N-acetylgalactosaminyltransferase 11 [Source:MGI Symbol;Acc:MGI:2444392]	GO:0016020;GO:0016021;GO:0016740;GO:0016757;GO:0000139;GO:0005794;GO:0046872;GO:0005575;GO:0030246;GO:0007219;GO:0006486;GO:0060271;GO:0004653;GO:0018243;GO:0008593;GO:0007220;GO:0007368;GO:0005112;GO:0061314	K00710-ko00512 Mucin type O-glycan biosynthesis	KOG3736-Polypeptide N-acetylgalactosaminyltransferase[O]
ENSMUSG00000040136	5.45711	11.4016	-1.06303	3.23783e-07	5.45705e-06	down	Abcc8	ATP-binding cassette, sub-family C (CFTR/MRP), member 8 [Source:MGI Symbol;Acc:MGI:1352629]	GO:0055085;GO:0016020;GO:0016021;GO:0005524;GO:0006810;GO:0006813;GO:0000166;GO:0005886;GO:0071805;GO:0016887;GO:0005267;GO:0042626;GO:0007165;GO:0008281;GO:0044325;GO:0008076;GO:0019905;GO:0001678;GO:0007565;GO:0009268;GO:0010043;GO:0010989;GO:0032496;GO:0032868;GO:0042493;GO:0043268;GO:0046676;GO:0050768;GO:0060253;GO:0061855;GO:0071310;GO:1900721;GO:1903818;GO:1904469;GO:1905605;GO:0005739;GO:…	K05032-ko02010 ABC transporters;ko04911 Insulin secretion;ko04930 Type II diabetes mellitus	KOG0054-Multidrug resistance-associated protein/mitoxantrone resistance protein, ABC superfamily[Q]
ENSMUSG00000056481	15.0298	6.63577	1.17949	1.64733e-09	4.9136e-08	up	Cd248	CD248 antigen, endosialin [Source:MGI Symbol;Acc:MGI:1917695]	GO:0016020;GO:0016021;GO:0005509;GO:0005737;GO:0005886;GO:0070062;GO:0030246;GO:0016477;GO:0008284;GO:0048535;GO:2000353;GO:0050840;GO:0060033	-	-
ENSMUSG00000025423	2.87634	6.37593	-1.1484	3.50557e-05	0.000316061	down	Pias2	protein inhibitor of activated STAT 2 [Source:MGI Symbol;Acc:MGI:1096566]	GO:0016740;GO:0008270;GO:0046872;GO:0003677;GO:0005634;GO:0005654;GO:0016604;GO:0005515;GO:0006355;GO:0045944;GO:0006351;GO:0045893;GO:0016607;GO:0008134;GO:0019789;GO:0006357;GO:0016605;GO:0050681;GO:0060765;GO:0016925;GO:0060766;GO:0043433;GO:0031625;GO:0061665;GO:0045667	K16063-ko04120 Ubiquitin mediated proteolysis;ko04630 Jak-STAT signaling pathway;ko05200 Pathways in cancer;ko05222 Small cell lung cancer	KOG2169-Zn-finger transcription factor[K]
ENSMUSG00000061665	3.31123	9.94656	-1.58683	4.31852e-07	7.04549e-06	down	Cd2ap	CD2-associated protein [Source:MGI Symbol;Acc:MGI:1330281]	GO:0005515;GO:0005737;GO:0005886;GO:0005911;GO:0070062;GO:0005856;GO:0007049;GO:0051301;GO:0005938;GO:0042995;GO:0005829;GO:0017124;GO:0031941;GO:0045296;GO:0001726;GO:2000249;GO:1900182;GO:0032911;GO:0005172;GO:0008013;GO:0008022;GO:0032403;GO:0016050;GO:0016337;GO:0016477;GO:0043161;GO:0048259;GO:0030139;GO:0031252;GO:0043234;GO:0048471	K13738-ko05100 Bacterial invasion of epithelial cells	KOG4348-Adaptor protein CMS/SETA[T]
ENSMUSG00000035629	7.56673	23.8528	-1.65642	3.04713e-09	8.45711e-08	down	Rubcn	RUN domain and cysteine-rich domain containing, Beclin 1-interacting protein [Source:MGI Symbol;Acc:MGI:1915160]	GO:0005654;GO:0005829;GO:0006914;GO:0043231;GO:0002376;GO:0005768;GO:0005769;GO:0005764;GO:0005770;GO:0005515;GO:0006897;GO:0010507;GO:0043553;GO:0045806;GO:1901097	-	KOG1829-Uncharacterized conserved protein, contains C1, PH and RUN domains[T]
ENSMUSG00000019842	2.61881	5.77265	-1.14032	0.00908141	0.0326104	down	Traf3ip2	TRAF3 interacting protein 2 [Source:MGI Symbol;Acc:MGI:2143599]	GO:0007165;GO:0005515;GO:0005102;GO:0001783;GO:0006959;GO:0048305;GO:0002230;GO:0043123	-	-
ENSMUSG00000033392	3.43044	9.52959	-1.47402	0.000410589	0.00254777	down	Clasp2	CLIP associating protein 2 [Source:MGI Symbol;Acc:MGI:1923749]	GO:0043515;GO:0051010;GO:0005828;GO:0005881;GO:0005794;GO:0005829	-	KOG2956-CLIP-associating protein[R]
ENSMUSG00000021893	5.62341	12.0628	-1.10105	0.000460046	0.00280715	down	Capn7	calpain 7 [Source:MGI Symbol;Acc:MGI:1338030]	GO:0005622;GO:0016787;GO:0005634;GO:0005654;GO:0016604;GO:0005829;GO:0008233;GO:0008234;GO:0006508;GO:0005737;GO:0070062;GO:0004198;GO:0004175;GO:0010634;GO:0097264;GO:0090541	-	KOG0045-Cytosolic Ca2+-dependent cysteine protease (calpain), large subunit (EF-Hand protein superfamily)[OT]
ENSMUSG00000039943	9.70105	22.0464	-1.18433	0.00223076	0.0104064	down	Plcb4	phospholipase C, beta 4 [Source:MGI Symbol;Acc:MGI:107464]	GO:0016787;GO:0005509;GO:0005634;GO:0007165;GO:0005515;GO:0035556;GO:0004871;GO:0006629;GO:0004435;GO:0008081;GO:0016042;GO:0030425;GO:0005790;GO:0014069	K05858-ko00562 Inositol phosphate metabolism;ko04015 Rap1 signaling pathway;ko04310 Wnt signaling pathway;ko04020 Calcium signaling pathway;ko04070 Phosphatidylinositol signaling system;ko04072 Phospholipase D signaling pathway;ko04071 Sphingolipid signaling pathway;ko04022 cGMP - PKG signaling pathway;ko04540 Gap junction;ko04611 Platelet activation;ko04062 Chemokine signaling pathway;ko04911 In…	KOG0169-Phosphoinositide-specific phospholipase C[T]
ENSMUSG00000021898	20.1048	104.288	-2.37497	2.45182e-09	7.00008e-08	down	Asb14	ankyrin repeat and SOCS box-containing 14 [Source:MGI Symbol;Acc:MGI:2655107]	GO:0005622;GO:0035556;GO:0016567	-	-
ENSMUSG00000071172	22.3127	50.9843	-1.19219	7.14368e-06	8.06133e-05	down	Srsf3	serine/arginine-rich splicing factor 3 [Source:MGI Symbol;Acc:MGI:98285]	GO:0005634;GO:0003676;GO:0006810;GO:0005737;GO:0003723;GO:0006397;GO:0008380;GO:0051028;GO:0016607;GO:0048024;GO:0043274;GO:0008286	K12892-ko03040 Spliceosome;ko05168 Herpes simplex infection	KOG0107-Alternative splicing factor SRp20/9G8 (RRM superfamily)[A]
ENSMUSG00000071176	2.90977	8.16617	-1.48875	1.72045e-05	0.000172532	down	Arhgef10	Rho guanine nucleotide exchange factor (GEF) 10 [Source:MGI Symbol;Acc:MGI:2444453]	GO:0005813;GO:0005829;GO:0035023;GO:0005085;GO:0005089;GO:0019894;GO:0090307;GO:0051298;GO:0051496;GO:0090630;GO:0022011;GO:0043547	-	KOG3522-Predicted guanine nucleotide exchange factor[T]
ENSMUSG00000020859	6.21219	17.5188	-1.49573	0.00255096	0.0115771	down	Spag9	sperm associated antigen 9 [Source:MGI Symbol;Acc:MGI:1918084]	GO:0048471;GO:0005829;GO:0005515;GO:0005737;GO:0051260;GO:0070062;GO:0000187;GO:0019894;GO:0016192;GO:0005815;GO:0007257;GO:0042147;GO:0030335;GO:0043410;GO:0045666;GO:0051146;GO:0051149;GO:0090074;GO:0008432;GO:0048273;GO:0005078;GO:0030159;GO:0016020;GO:0016021	-	-
ENSMUSG00000027800	79.3442	19.5889	2.01809	0.00267569	0.0120464	up	Tm4sf1	transmembrane 4 superfamily member 1 [Source:MGI Symbol;Acc:MGI:104678]	GO:0016020;GO:0016021;GO:0005887	-	-
ENSMUSG00000031825	16.1687	4.91988	1.71651	9.21185e-06	0.000100742	up	Crispld2	cysteine-rich secretory protein LCCL domain containing 2 [Source:MGI Symbol;Acc:MGI:1926142]	GO:0005576;GO:0008201;GO:0070062;GO:0005578;GO:0030133;GO:0060325;GO:0030198;GO:0005539;GO:0030324	-	KOG3017-Defense-related protein containing SCP domain[S]
ENSMUSG00000031827	23.5066	8.86739	1.40648	4.23482e-09	1.12887e-07	up	Cotl1	coactosin-like 1 (Dictyostelium) [Source:MGI Symbol;Acc:MGI:1919292]	GO:0005622;GO:0005634;GO:0005515;GO:0005737;GO:0003779;GO:0070062;GO:0005856;GO:0005575;GO:0019899;GO:0050832	-	-
ENSMUSG00000031822	0.789465	6.55445	-3.05353	6.72066e-15	6.29844e-13	down	Gse1	genetic suppressor element 1, coiled-coil protein [Source:MGI Symbol;Acc:MGI:1098275]	GO:0003674;GO:0008150;GO:0005575	-	-
ENSMUSG00000026867	4.32822	9.9666	-1.20333	0.00174663	0.00857679	down	Gapvd1	GTPase activating protein and VPS9 domains 1 [Source:MGI Symbol;Acc:MGI:1913941]	GO:0016020;GO:0005096;GO:0007165;GO:0005829;GO:0043547;GO:0005085;GO:0043087;GO:0005768;GO:0005515;GO:0006897;GO:0045296;GO:0051223;GO:0032794	-	-
ENSMUSG00000089817	1.92241	8.322	-2.11401	4.99056e-08	1.04982e-06	down	Gm7162	predicted gene 7162 [Source:MGI Symbol;Acc:MGI:3645097]	-	-	-
ENSMUSG00000042688	2.36561	5.30235	-1.16442	0.000734891	0.00416332	down	Mapk6	mitogen-activated protein kinase 6 [Source:MGI Symbol;Acc:MGI:1354946]	GO:0004672;GO:0005524;GO:0006468;GO:0016740;GO:0005634;GO:0043234;GO:0005829;GO:0005515;GO:0005737;GO:0000166;GO:0016301;GO:0016310;GO:0004674;GO:0000165;GO:0004707;GO:0007049;GO:0060999;GO:0019901;GO:0046982;GO:0010468;GO:0032156;GO:0071310	-	KOG0660-Mitogen-activated protein kinase[T]
ENSMUSG00000025982	16.1331	51.8068	-1.68312	2.1349e-10	7.54946e-09	down	Sf3b1	splicing factor 3b, subunit 1 [Source:MGI Symbol;Acc:MGI:1932339]	GO:0003723;GO:0000398;GO:0005634;GO:0005686;GO:0005689;GO:0016607;GO:0034693;GO:0071013	K12828-ko03040 Spliceosome	KOG0213-Splicing factor 3b, subunit 1[A]
ENSMUSG00000034708	44.5675	18.9804	1.23148	5.15457e-08	1.07618e-06	up	Grn	granulin [Source:MGI Symbol;Acc:MGI:95832]	GO:0003723;GO:0005764;GO:0005768;GO:0005783;GO:0070062	-	KOG4296-Epithelin/granulin[T]
ENSMUSG00000048458	3.37867	7.07936	-1.06716	0.00711246	0.0268164	down	Fam212b	family with sequence similarity 212, member B [Source:MGI Symbol;Acc:MGI:1923497]	GO:0008150;GO:0005634;GO:0071901;GO:0019901;GO:0030291	-	-
ENSMUSG00000021072	10.5731	35.4538	-1.74554	1.92404e-07	3.43974e-06	down	Tmx1	thioredoxin-related transmembrane protein 1 [Source:MGI Symbol;Acc:MGI:1919986]	GO:0016020;GO:0016021;GO:0055114;GO:0045454;GO:0005783;GO:0005789;GO:0006457;GO:0034976;GO:0003756;GO:0015036;GO:0005623	-	KOG0913-Thiol-disulfide isomerase and thioredoxin[OC]
ENSMUSG00000029513	10.1545	24.0459	-1.24367	1.11464e-05	0.000118791	down	Prkab1	protein kinase, AMP-activated, beta 1 non-catalytic subunit [Source:MGI Symbol;Acc:MGI:1336167]	GO:0005634;GO:0007165;GO:0005515;GO:0016301;GO:0016310;GO:0006629;GO:0010628;GO:0006631;GO:0006633;GO:0005829;GO:0035878;GO:0061024;GO:0004672;GO:0045859;GO:0031588;GO:0006468;GO:0004679;GO:0019901;GO:0050790;GO:0051291;GO:0043234	K07199-ko04068 FoxO signaling pathway;ko04152 AMPK signaling pathway;ko04910 Insulin signaling pathway;ko04922 Glucagon signaling pathway;ko04920 Adipocytokine signaling pathway;ko04921 Oxytocin signaling pathway;ko04211 Longevity regulating pathway - mammal;ko04213 Longevity regulating pathway - multiple species;ko04710 Circadian rhythm;ko05410 Hypertrophic cardiomyopathy (HCM);ko04932 Non-alcoh…	KOG1616-Protein involved in Snf1 protein kinase complex assembly[G]
ENSMUSG00000029512	7.4269	25.0585	-1.75447	7.83069e-07	1.18332e-05	down	Ulk1	unc-51 like kinase 1 [Source:MGI Symbol;Acc:MGI:1270126]	GO:0004672;GO:0005524;GO:0006468;GO:0007165;GO:0016301;GO:0016310;GO:0004674;GO:0007409;GO:0017137;GO:0032403;GO:0006914;GO:0008104;GO:0016236;GO:0018105;GO:0018107;GO:0031102;GO:0031175;GO:0031333;GO:0046777;GO:0005776;GO:0005829;GO:0032045;GO:0034045;GO:0097629;GO:0097632;GO:0097635;GO:1990316	-	KOG0595-Serine/threonine-protein kinase involved in autophagy[OUT]
ENSMUSG00000032705	1.62263	5.6967	-1.81179	5.01202e-12	2.56731e-10	down	Exd2	exonuclease 3'-5' domain containing 2 [Source:MGI Symbol;Acc:MGI:1922485]	GO:0016787;GO:0005634;GO:0003676;GO:0005737;GO:0006139;GO:0004518;GO:0006302;GO:0000724;GO:0004527;GO:0008408;GO:0000729;GO:0008310;GO:0008852;GO:0090305	-	KOG4373-Predicted 3'-5' exonuclease[R]
ENSMUSG00000024164	16.006	7.50457	1.09277	7.37556e-05	0.000589904	up	C3	complement component 3 [Source:MGI Symbol;Acc:MGI:88227]	GO:0005576;GO:0005615;GO:0005515;GO:0006954;GO:0070062;GO:0010951;GO:0006629;GO:0002376;GO:0045087;GO:0050766;GO:0001934;GO:0072562;GO:0006631;GO:0004866;GO:0045745;GO:0006956;GO:0010828;GO:0010884;GO:0045766;GO:0031715;GO:0001798;GO:0001970;GO:0006957;GO:0006958;GO:0010575;GO:0010866;GO:2000427	K03990-ko04145 Phagosome;ko04610 Complement and coagulation cascades;ko05203 Viral carcinogenesis;ko05322 Systemic lupus erythematosus;ko05133 Pertussis;ko05134 Legionellosis;ko05150 Staphylococcus aureus infection;ko05152 Tuberculosis;ko05168 Herpes simplex infection;ko05140 Leishmaniasis;ko05142 Chagas disease (American trypanosomiasis)	KOG1366-Alpha-macroglobulin[O]
ENSMUSG00000042350	2.5341	7.25782	-1.51806	4.06982e-06	4.91648e-05	down	Arel1	apoptosis resistant E3 ubiquitin protein ligase 1 [Source:MGI Symbol;Acc:MGI:1915747]	GO:0016020;GO:0016021;GO:0004842;GO:0016567;GO:0016740;GO:0005829;GO:0005737;GO:0043066;GO:0006915;GO:0042787	-	KOG0939-E3 ubiquitin-protein ligase/Putative upstream regulatory element binding protein[OK]
ENSMUSG00000024290	3.04157	6.98877	-1.20022	0.00214221	0.0100584	down	Rock1	Rho-associated coiled-coil containing protein kinase 1 [Source:MGI Symbol;Acc:MGI:107927]	GO:0016020;GO:0004672;GO:0005524;GO:0006468;GO:0016740;GO:0000139;GO:0005794;GO:0046872;GO:0005886;GO:0005737;GO:0035556;GO:0000166;GO:0016301;GO:0016310;GO:0004674;GO:0005856;GO:0030036;GO:0006915;GO:0007266;GO:0051493;GO:0051492;GO:0005515;GO:0032956;GO:0042995;GO:0005814;GO:0017048;GO:0032091;GO:0043524;GO:0030866;GO:0001726;GO:0030027;GO:0050900;GO:0016525;GO:0090002;GO:0051451;GO:0051894;GO:…	K04514-ko04350 TGF-beta signaling pathway;ko04071 Sphingolipid signaling pathway;ko04024 cAMP signaling pathway;ko04022 cGMP - PKG signaling pathway;ko04810 Regulation of actin cytoskeleton;ko04510 Focal adhesion;ko04611 Platelet activation;ko04670 Leukocyte transendothelial migration;ko04062 Chemokine signaling pathway;ko04921 Oxytocin signaling pathway;ko04270 Vascular smooth muscle contraction…	KOG0612-Rho-associated, coiled-coil containing protein kinase[T]
ENSMUSG00000030838	1.39143	8.12135	-2.54515	3.71798e-07	6.14246e-06	down	Ush1c	USH1 protein network component harmonin [Source:MGI Symbol;Acc:MGI:1919338]	GO:0051015;GO:0007605;GO:0030507;GO:0000086;GO:0043623;GO:0045494;GO:0050953;GO:0050957;GO:1904106;GO:1904970;GO:0005737;GO:0005829;GO:0005902;GO:0005903;GO:0045177	-	-
ENSMUSG00000089736	1.13697	5.44065	-2.25858	1.33553e-06	1.8745e-05	down	Tgfbr3l	transforming growth factor, beta receptor III-like [Source:MGI Symbol;Acc:MGI:3833469]	GO:0003674;GO:0008150;GO:0005575	-	-
ENSMUSG00000053985	2.07376	7.86662	-1.92349	1.73045e-08	4.0726e-07	down	Zfp14	zinc finger protein 14 [Source:MGI Symbol;Acc:MGI:99160]	GO:0006355;GO:0046872;GO:0005622;GO:0003677;GO:0005634;GO:0003676;GO:0003700	-	KOG1721-FOG: Zn-finger[R]
ENSMUSG00000017466	40.2952	16.6806	1.27243	1.1595e-11	5.43326e-10	up	Timp2	tissue inhibitor of metalloproteinase 2 [Source:MGI Symbol;Acc:MGI:98753]	GO:0005576;GO:0008191;GO:0010951;GO:0002020;GO:0005178;GO:0007417;GO:0007568;GO:0008285;GO:0032487;GO:0034097;GO:0042493;GO:0043410;GO:0045666;GO:0045762;GO:0045861;GO:0045930;GO:0046580;GO:1905049;GO:0005615;GO:0009986;GO:0030426;GO:0031012;GO:0043005;GO:0043025;GO:0070062	-	KOG4745-Metalloproteinase inhibitor TIMP and related proteins[R]
ENSMUSG00000024622	2.89201	9.93033	-1.77977	6.61355e-09	1.68147e-07	down	Hmgxb3	HMG box domain containing 3 [Source:MGI Symbol;Acc:MGI:2441817]	GO:0003674;GO:0008150;GO:0005575;GO:0003677;GO:0005634	-	-
ENSMUSG00000010110	8.90053	21.0451	-1.24152	0.000236595	0.00160299	down	Stx5a	syntaxin 5A [Source:MGI Symbol;Acc:MGI:1928483]	GO:0016020;GO:0016021;GO:0000139;GO:0005794;GO:0006810;GO:0006886;GO:0005484;GO:0016192;GO:0005829;GO:0033116;GO:0045732;GO:0045296;GO:0006888;GO:0000149;GO:0031982;GO:0047485;GO:0042147;GO:0090166;GO:0048278;GO:0031201;GO:1903358;GO:0006906;GO:0034498;GO:0048280;GO:0005783;GO:0005622;GO:0061025	K08490-ko04130 SNARE interactions in vesicular transport	KOG0812-SNARE protein SED5/Syntaxin 5[U]
ENSMUSG00000041189	4.48276	12.3718	-1.46459	7.57413e-05	0.000602759	down	Chrnb1	cholinergic receptor, nicotinic, beta polypeptide 1 (muscle) [Source:MGI Symbol;Acc:MGI:87890]	GO:0016020;GO:0016021;GO:0005886;GO:0006810;GO:0006811;GO:0005515;GO:0005216;GO:0005230;GO:0022848;GO:0034220;GO:0060078;GO:0060079;GO:0030054;GO:0045202;GO:0045211;GO:0006812;GO:0005892;GO:0055085;GO:0007271;GO:0042391;GO:0006936;GO:0007165;GO:0050877;GO:0007274;GO:0015267;GO:0015464;GO:0035095;GO:0035094;GO:0015276;GO:0042166;GO:0001941;GO:0003009;GO:0048747	K04812-ko04080 Neuroactive ligand-receptor interaction	KOG3645-Acetylcholine receptor[T]
ENSMUSG00000093577	11.626	2.9047	2.00089	4.73855e-18	7.67682e-16	up	Gm20632	predicted gene 20632 [Source:MGI Symbol;Acc:MGI:5313079]	-	-	-
ENSMUSG00000036893	3.49843	11.3384	-1.69644	8.14355e-07	1.21914e-05	down	Ehmt1	euchromatic histone methyltransferase 1 [Source:MGI Symbol;Acc:MGI:1924933]	GO:0005634;GO:0016740;GO:0008270;GO:0046872;GO:0005654;GO:0016604;GO:0005694;GO:0016569;GO:0008168;GO:0018024;GO:0032259;GO:0051567;GO:0070734;GO:0000122;GO:0034968;GO:0002039;GO:0005515;GO:0006325;GO:0045892;GO:0070742;GO:0009790;GO:0018026;GO:0018027;GO:0046974;GO:0006306;GO:0016571;GO:0016279;GO:0046976;GO:0060992	K11420-ko00310 Lysine degradation;ko04211 Longevity regulating pathway - mammal	KOG1082-Histone H3 (Lys9) methyltransferase SUV39H1/Clr4, required for transcriptional silencing[BK]
ENSMUSG00000036896	156.296	34.2269	2.19108	2.00593e-17	2.83256e-15	up	C1qc	complement component 1, q subcomponent, C chain [Source:MGI Symbol;Acc:MGI:88225]	GO:0005615;GO:0005576;GO:0070062;GO:0002376;GO:0045087;GO:0072562;GO:0005581;GO:0030853;GO:0045650;GO:0006958	K03988-ko04610 Complement and coagulation cascades;ko05322 Systemic lupus erythematosus;ko05020 Prion diseases;ko05133 Pertussis;ko05150 Staphylococcus aureus infection;ko05142 Chagas disease (American trypanosomiasis)	-
ENSMUSG00000051550	5.59555	15.2491	-1.44638	0.000322749	0.00206842	down	Zfp579	zinc finger protein 579 [Source:MGI Symbol;Acc:MGI:1915740]	GO:0046872;GO:0008150;GO:0003677;GO:0005634;GO:0003676;GO:0006355;GO:0003723;GO:0006351	-	KOG1721-FOG: Zn-finger[R]
ENSMUSG00000020455	7.61405	19.0858	-1.32576	1.44998e-07	2.66753e-06	down	Trim11	tripartite motif-containing 11 [Source:MGI Symbol;Acc:MGI:2137355]	GO:0008270;GO:0046872;GO:0005622;GO:0016740;GO:0005634;GO:0005829;GO:0005515;GO:0005737;GO:0051607;GO:0016567;GO:0045087;GO:0019904;GO:0045892;GO:0004842;GO:0008134;GO:0061630;GO:1902187;GO:0046597;GO:0046598;GO:0032897;GO:0050768	-	KOG2177-Predicted E3 ubiquitin ligase[O]
ENSMUSG00000020451	8.32125	17.2547	-1.05211	0.001053	0.00561395	down	Limk2	LIM motif-containing protein kinase 2 [Source:MGI Symbol;Acc:MGI:1197517]	GO:0004672;GO:0005524;GO:0006468;GO:0016740;GO:0008270;GO:0046872;GO:0005634;GO:0005737;GO:0000166;GO:0046982;GO:0007283;GO:0016301;GO:0016310;GO:0004674;GO:0035556;GO:0004871;GO:0005801	K05744-ko04810 Regulation of actin cytoskeleton;ko04666 Fc gamma R-mediated phagocytosis;ko04360 Axon guidance	-
ENSMUSG00000023905	41.7062	17.5007	1.25285	1.15523e-06	1.65138e-05	up	Tnfrsf12a	tumor necrosis factor receptor superfamily, member 12a [Source:MGI Symbol;Acc:MGI:1351484]	GO:0016020;GO:0016021;GO:0009986;GO:0005515;GO:0005886;GO:0007275;GO:0007155;GO:0006915;GO:0045773;GO:0030154;GO:0001525;GO:0043065;GO:0001726;GO:2001238;GO:0045765;GO:0097191;GO:0061041;GO:0006931	K05149-ko04060 Cytokine-cytokine receptor interaction	-
ENSMUSG00000038930	2.26194	7.4379	-1.71733	0.000218776	0.00150253	down	Rccd1	RCC1 domain containing 1 [Source:MGI Symbol;Acc:MGI:2444156]	GO:0003674;GO:0008150;GO:0005829;GO:0005886	-	KOG1426-FOG: RCC1 domain[S]
ENSMUSG00000091154	7.9785	2.97526	1.4231	2.97888e-05	0.000276938	up	Proscos	proline synthetase co-transcribed, opposite strand [Source:MGI Symbol;Acc:MGI:3704307]	-	-	-
ENSMUSG00000048279	0.959399	10.2215	-3.41333	6.65277e-13	4.06539e-11	down	Sacs	sacsin [Source:MGI Symbol;Acc:MGI:1354724]	-	-	-
ENSMUSG00000031980	11.692	2.43945	2.2609	8.31304e-17	1.06585e-14	up	Agt	angiotensinogen (serpin peptidase inhibitor, clade A, member 8) [Source:MGI Symbol;Acc:MGI:87963]	GO:0005615;GO:0005179;GO:0031701;GO:0031702;GO:0031703;GO:0001822;GO:0002018;GO:0002027;GO:0003014;GO:0003051;GO:0003081;GO:0003331;GO:0006883;GO:0007166;GO:0007186;GO:0007202;GO:0007204;GO:0007565;GO:0007568;GO:0008217;GO:0008284;GO:0010536;GO:0010595;GO:0010613;GO:0010666;GO:0010873;GO:0014061;GO:0014068;GO:0014824;GO:0014873;GO:0016525;GO:0030308;GO:0032270;GO:0032930;GO:0034104;GO:0035411;GO:…	K09821-ko04924 Renin secretion;ko04614 Renin-angiotensin system;ko04270 Vascular smooth muscle contraction;ko05410 Hypertrophic cardiomyopathy (HCM)	KOG2392-Serpin[V]
ENSMUSG00000031986	2.52626	7.54762	-1.57902	9.39807e-11	3.5776e-09	down	Sprtn	SprT-like N-terminal domain [Source:MGI Symbol;Acc:MGI:2685351]	GO:0046872;GO:0003677;GO:0005634;GO:0005654;GO:0005694;GO:0006281;GO:0006974;GO:0016607;GO:0009411;GO:0043130;GO:0070530;GO:0031593;GO:0019985;GO:0031398	-	KOG3931-Uncharacterized conserved protein[S]
ENSMUSG00000030587	7.84714	2.82558	1.47362	2.98764e-06	3.74783e-05	up	2200002D01Rik	RIKEN cDNA 2200002D01 gene [Source:MGI Symbol;Acc:MGI:1919525]	GO:0005634;GO:0003674;GO:0008150;GO:0005730	-	-
ENSMUSG00000031671	2.09464	8.84743	-2.07855	3.91235e-05	0.000344997	down	Setd6	SET domain containing 6 [Source:MGI Symbol;Acc:MGI:1913333]	GO:0016740;GO:0005634;GO:0005829;GO:0008168;GO:0032259;GO:0016279;GO:0005515;GO:0019827;GO:0032088;GO:0018026;GO:0051059;GO:0034968;GO:0050727;GO:0048863	-	KOG1338-Uncharacterized conserved protein[S]
ENSMUSG00000022228	7.79415	32.6128	-2.06498	2.65093e-13	1.7814e-11	down	Zscan26	zinc finger and SCAN domain containing 26 [Source:MGI Symbol;Acc:MGI:3531417]	GO:0003700;GO:0006355;GO:0046872;GO:0005634;GO:0003676;GO:0005654;GO:0005829;GO:0006351	-	KOG1721-FOG: Zn-finger[R]
ENSMUSG00000035352	8.04857	2.26336	1.83027	7.34591e-07	1.11815e-05	up	Ccl12	chemokine (C-C motif) ligand 12 [Source:MGI Symbol;Acc:MGI:108224]	GO:0005576;GO:0005615;GO:0005622;GO:0005125;GO:0007186;GO:0006955;GO:0008009;GO:0006935;GO:0000165;GO:0019221;GO:0006954;GO:0007010;GO:0043524;GO:0008360;GO:0043491;GO:0090280;GO:0071407;GO:0002548;GO:0030593;GO:0043547;GO:0048247;GO:0070098;GO:0070374;GO:0071346;GO:0071347;GO:0071356;GO:0031663;GO:0031727;GO:0001525;GO:0048246;GO:0034351;GO:0043615;GO:0002687;GO:0070664;GO:2000502	K14624-ko04668 TNF signaling pathway;ko04060 Cytokine-cytokine receptor interaction;ko04621 NOD-like receptor signaling pathway;ko04062 Chemokine signaling pathway;ko05323 Rheumatoid arthritis;ko04933 AGE-RAGE signaling pathway in diabetic complications;ko05164 Influenza A;ko05168 Herpes simplex infection;ko05144 Malaria;ko05142 Chagas disease (American trypanosomiasis)	-
ENSMUSG00000034911	35.8739	73.3469	-1.0318	0.000132202	0.000978709	down	Ushbp1	USH1 protein network component harmonin binding protein 1 [Source:MGI Symbol;Acc:MGI:1922920]	GO:0008150;GO:0005575;GO:0030165	-	-
ENSMUSG00000013275	4.89077	11.6562	-1.25297	2.05562e-05	0.000200375	down	Slc41a1	solute carrier family 41, member 1 [Source:MGI Symbol;Acc:MGI:2444823]	GO:0016020;GO:0016021;GO:0043234;GO:0006810;GO:0006811;GO:0005886;GO:0035725;GO:0008324;GO:0006812;GO:0016323;GO:0015693;GO:0010961;GO:0015095;GO:0022892;GO:0061768;GO:0072509;GO:0070838;GO:0071286;GO:1903830	-	KOG3788-Predicted divalent cation transporter[P]
ENSMUSG00000032511	7.95608	20.8487	-1.38983	2.8646e-06	3.62393e-05	down	Scn5a	sodium channel, voltage-gated, type V, alpha [Source:MGI Symbol;Acc:MGI:98251]	GO:0055085;GO:0016020;GO:0016021;GO:0005886;GO:0006811;GO:0006810;GO:0005216;GO:0034220;GO:0060078;GO:0005244;GO:0034765;GO:0006814;GO:0005272;GO:0035725;GO:0005248;GO:0001518;GO:0065009;GO:0009986;GO:0005515;GO:0042383;GO:0005622;GO:0005516;GO:0019901;GO:0005783;GO:0014704;GO:0030315;GO:0044325;GO:0030018;GO:0019904;GO:0019899;GO:0071277;GO:0031625;GO:0017080;GO:0086002;GO:0034706;GO:0019228;GO:…	K04838-ko04261 Adrenergic signaling in cardiomyocytes	KOG2301-Voltage-gated Ca2+ channels, alpha1 subunits[PT]
ENSMUSG00000032512	3.66739	8.03683	-1.13187	0.00488214	0.0197775	down	Wdr48	WD repeat domain 48 [Source:MGI Symbol;Acc:MGI:1914811]	GO:0003674;GO:0005634;GO:0007338;GO:0005737;GO:0007283;GO:0043231;GO:0005768;GO:0005764;GO:0035264;GO:0048705;GO:0016579;GO:0043588;GO:0048568;GO:0006974;GO:0000724;GO:0072520;GO:0048872;GO:0005770;GO:0008584;GO:0050679;GO:1902525	K15361-ko03460 Fanconi anemia pathway	KOG0308-Conserved WD40 repeat-containing protein[S]
ENSMUSG00000044393	2.53511	17.3023	-2.77085	7.03463e-17	9.30485e-15	down	Dsg2	desmoglein 2 [Source:MGI Symbol;Acc:MGI:1196466]	GO:0016020;GO:0016021;GO:0046872;GO:0005886;GO:0005509;GO:0009986;GO:0030054;GO:0070062;GO:0007155;GO:0007156;GO:0014704;GO:0086073;GO:0086091;GO:0098911;GO:0030057;GO:0050839;GO:0002934;GO:0003165;GO:0032570;GO:0060135;GO:0016324;GO:0016328	K07597-ko05412 Arrhythmogenic right ventricular cardiomyopathy (ARVC)	KOG3594-FOG: Cadherin repeats[S]
ENSMUSG00000038685	3.99001	14.7587	-1.8871	8.56086e-12	4.16077e-10	down	Rtel1	regulator of telomere elongation helicase 1 [Source:MGI Symbol;Acc:MGI:2139369]	GO:0005634;GO:0005524;GO:0046872;GO:0016787;GO:0003677;GO:0003676;GO:0000166;GO:0006310;GO:0006281;GO:0008026;GO:0006974;GO:0006139;GO:0006260;GO:0051536;GO:0051539;GO:0004386;GO:0004003;GO:0000723;GO:0005515;GO:0016818;GO:0010569;GO:1904355;GO:0000781;GO:0031297;GO:1902990;GO:0070182;GO:0000732;GO:0032206;GO:0032508;GO:0043247;GO:0045910;GO:0061820;GO:0090657;GO:1904358;GO:1904430;GO:1904506;GO:…	-	KOG1132-Helicase of the DEAD superfamily[L]
ENSMUSG00000022749	2.75031	10.29	-1.90357	2.35489e-09	6.76957e-08	down	Tbc1d23	TBC1 domain family, member 23 [Source:MGI Symbol;Acc:MGI:1914831]	GO:0003674;GO:0005794;GO:0032755;GO:0032680;GO:0050727	-	KOG3636-Uncharacterized conserved protein, contains TBC and Rhodanese domains[R]
ENSMUSG00000027668	28.2096	62.1305	-1.13911	0.000551327	0.00326592	down	Mfn1	mitofusin 1 [Source:MGI Symbol;Acc:MGI:1914664]	GO:0016020;GO:0016021;GO:0016787;GO:0005515;GO:0000166;GO:0007275;GO:0003924;GO:0005525;GO:0005739;GO:0008053;GO:0005741;GO:0031307;GO:0046039;GO:0051646;GO:0031306;GO:1990613;GO:0098799	-	KOG0448-Mitofusin 1 GTPase, involved in mitochondrila biogenesis[O]
ENSMUSG00000020459	3.74771	8.25452	-1.13918	0.00108786	0.00577181	down	Mtif2	mitochondrial translational initiation factor 2 [Source:MGI Symbol;Acc:MGI:1924034]	GO:0005622;GO:0005654;GO:0000166;GO:0003723;GO:0003924;GO:0005525;GO:0006412;GO:0005739;GO:0003743;GO:0006413;GO:0008135;GO:0043024;GO:0032790;GO:0070124	-	KOG1145-Mitochondrial translation initiation factor 2 (IF-2; GTPase)[J]
ENSMUSG00000061086	47.0182	263.621	-2.48717	0.00773436	0.0286444	down	Myl4	myosin, light polypeptide 4 [Source:MGI Symbol;Acc:MGI:97267]	GO:0005509;GO:0003785;GO:0051015;GO:0002026;GO:0032781;GO:0060048;GO:0031672	K12750-ko04260 Cardiac muscle contraction;ko04261 Adrenergic signaling in cardiomyocytes	KOG0030-Myosin essential light chain, EF-Hand protein superfamily[Z]
ENSMUSG00000039660	6.53317	3.14725	1.05369	0.0105595	0.0368236	up	Spout1	SPOUT domain containing methyltransferase 1 [Source:MGI Symbol;Acc:MGI:106544]	GO:0016740;GO:0005737;GO:0005694;GO:0003723;GO:0008168;GO:0032259;GO:0005856;GO:0007049;GO:0051301;GO:0072686;GO:0005815;GO:0005819;GO:0000775;GO:0000776;GO:0000777;GO:0031616;GO:0051661	-	KOG3925-Uncharacterized conserved protein[S]
ENSMUSG00000019763	16.5287	64.5193	-1.96476	7.86101e-07	1.18619e-05	down	Rmnd1	required for meiotic nuclear division 1 homolog [Source:MGI Symbol;Acc:MGI:1913334]	GO:0003674;GO:0006412;GO:0005739;GO:0070131	-	KOG2861-Uncharacterized conserved protein[S]
ENSMUSG00000029036	22.4505	59.6095	-1.40879	0.000183931	0.0012993	down	Atad3a	ATPase family, AAA domain containing 3A [Source:MGI Symbol;Acc:MGI:1919214]	GO:0016020;GO:0016021;GO:0005524;GO:0003674;GO:0000166;GO:0005739;GO:0005743;GO:0043066;GO:0016049;GO:0042645	-	KOG0742-AAA+-type ATPase[O]
ENSMUSG00000105444	0.525479	10.5101	-4.32199	1.31148e-24	6.37411e-22	down	Gm10727	predicted gene 10727 [Source:MGI Symbol;Acc:MGI:3642187]	-	-	-
ENSMUSG00000025006	3.38078	19.0063	-2.49105	1.3869e-13	9.72648e-12	down	Sorbs1	sorbin and SH3 domain containing 1 [Source:MGI Symbol;Acc:MGI:700014]	GO:0007015;GO:0008286;GO:0005158;GO:0005634;GO:0005813;GO:0005886;GO:0005899;GO:0005925	-	-
ENSMUSG00000032353	38.7292	16.257	1.25237	4.84043e-09	1.27245e-07	up	Tmed3	transmembrane p24 trafficking protein 3 [Source:MGI Symbol;Acc:MGI:1913361]	GO:0016020;GO:0016021;GO:0005794;GO:0003674;GO:0008150;GO:0006810;GO:0015031;GO:0031410;GO:0005783;GO:0005789;GO:0032580;GO:0033116;GO:0005793;GO:0030126;GO:0030663	-	KOG1693-emp24/gp25L/p24 family of membrane trafficking proteins[U]
ENSMUSG00000032359	39.1534	16.4861	1.24789	3.3359e-09	9.1492e-08	up	Ctsh	cathepsin H [Source:MGI Symbol;Acc:MGI:107285]	GO:0006508;GO:0008234;GO:0005615;GO:0016787;GO:0005829;GO:0008233;GO:0070062;GO:0043231;GO:0004177;GO:0010628;GO:0070371;GO:0004252;GO:0005764;GO:0004175;GO:0006915;GO:0043066;GO:0000932;GO:0010634;GO:0006919;GO:0051603;GO:0043129;GO:0008284;GO:2001235;GO:0030335;GO:0031638;GO:0033619;GO:0097208;GO:0045766;GO:0031648;GO:0070324;GO:0004197;GO:0001913;GO:0008656;GO:0001656;GO:0016505;GO:0030108;GO:…	K01366-ko04142 Lysosome;ko04210 Apoptosis	KOG1543-Cysteine proteinase Cathepsin L[O]
ENSMUSG00000028957	3.73678	12.4012	-1.73062	0.000191956	0.00134666	down	Per3	period circadian clock 3 [Source:MGI Symbol;Acc:MGI:1277134]	GO:0005634;GO:0005515;GO:0005737;GO:0006355;GO:0006351;GO:0000122;GO:0007623;GO:0048511;GO:0032922;GO:0050821;GO:0045187;GO:0031625;GO:0019900	K02633-ko04710 Circadian rhythm;ko04713 Circadian entrainment;ko04711 Circadian rhythm - fly;ko05168 Herpes simplex infection	KOG3753-Circadian clock protein period[T]
ENSMUSG00000005220	5.3372	37.9327	-2.82929	9.30467e-11	3.54851e-09	down	Corin	corin [Source:MGI Symbol;Acc:MGI:1349451]	GO:0016020;GO:0016021;GO:0005886;GO:0016787;GO:0016604;GO:0009986;GO:0008233;GO:0006508;GO:0005576;GO:0004252;GO:0005887;GO:0008236;GO:0006898;GO:0005044;GO:0007565;GO:0016486;GO:0015629;GO:0030182;GO:0008217;GO:0003050;GO:0035813	-	KOG3577-Smoothened and related G-protein-coupled receptors[T]
ENSMUSG00000032827	0.796457	7.58485	-3.25145	2.39961e-05	0.000229727	down	Ppp1r9a	protein phosphatase 1, regulatory (inhibitor) subunit 9A [Source:MGI Symbol;Acc:MGI:2442401]	GO:0005515;GO:0007015;GO:0030175;GO:0030426;GO:0043197;GO:0031175;GO:0030864;GO:0005856;GO:0019722;GO:0008022;GO:0008157;GO:0019901;GO:0019904;GO:0032403;GO:0042803;GO:0044325;GO:0051015;GO:0051020;GO:0007568;GO:0010976;GO:0030833;GO:0045860;GO:0048666;GO:0051489;GO:0051497;GO:0051823;GO:0051963;GO:0060079;GO:0060999;GO:0061001;GO:0097237;GO:1900272;GO:1900454;GO:1904049;GO:0005829;GO:0014069;GO:…	-	KOG1945-Protein phosphatase 1 binding protein spinophilin/neurabin II[T]
ENSMUSG00000032826	8.71269	42.5152	-2.28679	2.26496e-12	1.25226e-10	down	Ank2	ankyrin 2, brain [Source:MGI Symbol;Acc:MGI:88025]	GO:0016020;GO:0005886;GO:0048471;GO:0007165;GO:0005515;GO:0005737;GO:0030054;GO:0045202;GO:0045211;GO:0005856;GO:0005887;GO:0034613;GO:0042981;GO:0030018;GO:0072659;GO:0031430;GO:0016324;GO:0042383;GO:0044325;GO:0055117;GO:0060048;GO:0014069;GO:0072661;GO:0086004;GO:0002027;GO:0010881;GO:0008104;GO:0030507;GO:0030674;GO:0010628;GO:2001259;GO:0030315;GO:0086091;GO:0005622;GO:0015459;GO:0033292;GO:…	-	-
ENSMUSG00000022842	6.12998	2.87077	1.09445	2.07004e-07	3.65078e-06	up	Ece2	endothelin converting enzyme 2 [Source:MGI Symbol;Acc:MGI:1101356]	GO:0016020;GO:0016021;GO:0016740;GO:0000139;GO:0005794;GO:0046872;GO:0016787;GO:0003824;GO:0008152;GO:0008233;GO:0006508;GO:0030659;GO:0008237;GO:0008168;GO:0032259;GO:0004222;GO:0007420;GO:0007507;GO:0005802;GO:0016486;GO:0010002	-	KOG2352-Predicted spermine/spermidine synthase[E]
ENSMUSG00000022843	2.13022	6.76149	-1.66634	3.2149e-05	0.00029404	down	Clcn2	chloride channel, voltage-sensitive 2 [Source:MGI Symbol;Acc:MGI:105061]	GO:0055085;GO:0016020;GO:0016021;GO:0005886;GO:0006810;GO:0006811;GO:0005216;GO:0034220;GO:1902476;GO:0005244;GO:0034765;GO:0006821;GO:0005254;GO:0034707;GO:0005247;GO:1903959;GO:0060041;GO:0060689	K05011-ko04978 Mineral absorption	KOG0476-Cl- channel CLC-2 and related proteins (CLC superfamily)[P]
ENSMUSG00000073940	1119.67	421.275	1.41024	1.83503e-13	1.26988e-11	up	Hbb-bt	hemoglobin, beta adult t chain [Source:MGI Symbol;Acc:MGI:5474850]	GO:0046872;GO:0006810;GO:0005506;GO:0020037;GO:0070062;GO:0098869;GO:0072562;GO:0004601;GO:0005344;GO:0019825;GO:0015671;GO:0005833;GO:0031720;GO:0030492;GO:0031838	K13823-ko05144 Malaria;ko05143 African trypanosomiasis	KOG3378-Globins and related hemoproteins[C]
ENSMUSG00000073643	2.20173	5.94949	-1.43413	0.0147835	0.04802	down	Wdfy1	WD repeat and FYVE domain containing 1 [Source:MGI Symbol;Acc:MGI:1916618]	GO:0046872;GO:0005634;GO:0005829;GO:0005768;GO:0005769;GO:0005545;GO:0005515;GO:0034141;GO:0034145	-	KOG1409-Uncharacterized conserved protein, contains WD40 repeats and FYVE domains[S]
ENSMUSG00000069516	444.789	72.0404	2.62624	6.66723e-27	5.16068e-24	up	Lyz2	lysozyme 2 [Source:MGI Symbol;Acc:MGI:96897]	GO:0005615;GO:0016787;GO:0003796;GO:0003824;GO:0016798;GO:0008152;GO:0019835;GO:0042742;GO:0005576;GO:0070062;GO:0042802;GO:0050830;GO:0050829	K13915-ko04970 Salivary secretion	-
ENSMUSG00000008200	6.24326	32.6614	-2.38721	3.31595e-16	3.72581e-14	down	Fnbp4	formin binding protein 4 [Source:MGI Symbol;Acc:MGI:1860513]	GO:0016607	-	-
ENSMUSG00000008206	2.52628	7.36401	-1.54348	1.94343e-05	0.000190863	down	Cers4	ceramide synthase 4 [Source:MGI Symbol;Acc:MGI:1914510]	GO:0016020;GO:0016021;GO:0005783;GO:0003677;GO:0005634;GO:0006629;GO:0005789;GO:0031965;GO:0030148;GO:0046513;GO:0050291	K04710-ko00600 Sphingolipid metabolism;ko04071 Sphingolipid signaling pathway	KOG1607-Protein transporter of the TRAM (translocating chain-associating membrane) superfamily[U]
ENSMUSG00000004951	280.923	109.034	1.36539	1.9199e-06	2.57371e-05	up	Hspb1	heat shock protein 1 [Source:MGI Symbol;Acc:MGI:96240]	GO:0005615;GO:0005634;GO:0005737;GO:0003723;GO:0005925;GO:0005886;GO:0001932;GO:0070062;GO:0031012;GO:0005856;GO:0005622;GO:0035556;GO:0071901;GO:0019901;GO:1904115;GO:0042802;GO:0030018;GO:0043292;GO:0042803;GO:0005819;GO:0070527;GO:0045766;GO:0043536;GO:2001234;GO:0035924;GO:0044183;GO:0061077;GO:0005080;GO:0008426;GO:0043130;GO:0001895;GO:0006469;GO:0006986;GO:0009615;GO:0032731;GO:0038033;GO:…	K04455-ko04010 MAPK signaling pathway;ko04370 VEGF signaling pathway;ko05169 Epstein-Barr virus infection;ko05146 Amoebiasis	KOG3591-Alpha crystallins[O]
ENSMUSG00000041801	26.1391	8.74512	1.57966	3.95034e-11	1.65779e-09	up	Phlda3	pleckstrin homology like domain, family A, member 3 [Source:MGI Symbol;Acc:MGI:1351485]	GO:0016020;GO:0005886;GO:0005737;GO:0070062;GO:0010314;GO:0032266;GO:0080025;GO:0006915;GO:0005546;GO:0051898;GO:0005547;GO:0043325;GO:0042771;GO:0043065	-	-
ENSMUSG00000055204	2.21502	5.45629	-1.3006	5.14025e-06	6.00146e-05	down	Ankrd17	ankyrin repeat domain 17 [Source:MGI Symbol;Acc:MGI:1932101]	GO:0045087;GO:0005634;GO:0042742;GO:0003676;GO:0005737;GO:0003723;GO:0003682;GO:0016020;GO:0031965;GO:0002376;GO:0007492;GO:1900087;GO:0000785;GO:0045787;GO:0043123;GO:1900245;GO:1900246;GO:0006275;GO:0001955;GO:0051151	-	KOG0504-FOG: Ankyrin repeat[R]
ENSMUSG00000051185	8.58735	3.55718	1.27148	5.66244e-07	8.89769e-06	up	Fam174a	family with sequence similarity 174, member A [Source:MGI Symbol;Acc:MGI:1914948]	GO:0016020;GO:0016021;GO:0003674;GO:0008150;GO:0005575	-	-
ENSMUSG00000012819	2.12651	5.51058	-1.37372	0.000790399	0.00442421	down	Cdh23	cadherin 23 (otocadherin) [Source:MGI Symbol;Acc:MGI:1890219]	GO:0016020;GO:0016021;GO:0005509;GO:0007155;GO:0007156;GO:0005886;GO:0007605;GO:0032420;GO:0007626;GO:0060122;GO:0046872;GO:0005515;GO:0016339;GO:0042472;GO:0045202;GO:0050957;GO:0005813;GO:0045494;GO:0048839;GO:0006816;GO:0051480;GO:0001917;GO:0060088;GO:0032426;GO:0048563;GO:0050953;GO:0042491;GO:0060091	-	KOG1219-Uncharacterized conserved protein, contains laminin, cadherin and EGF domains[T]
ENSMUSG00000037818	1.84363	6.01995	-1.7072	3.75241e-05	0.000333425	down	Abhd18	abhydrolase domain containing 18 [Source:MGI Symbol;Acc:MGI:1915468]	GO:0003674;GO:0008150;GO:0005575;GO:0005576	-	KOG1551-Uncharacterized conserved protein[S]
ENSMUSG00000018171	17.2315	7.77186	1.14872	0.0022001	0.0102817	up	Vmp1	vacuole membrane protein 1 [Source:MGI Symbol;Acc:MGI:1923159]	GO:0016020;GO:0016021;GO:0003674;GO:0005886;GO:0006914;GO:0016337;GO:0007155;GO:0005730;GO:0005783;GO:0033116;GO:0000421;GO:0007030;GO:0007566;GO:0005773;GO:0005774;GO:0006887;GO:0000407;GO:0034329;GO:0007029	-	KOG1109-Vacuole membrane protein VMP1[R]
ENSMUSG00000021819	6.9692	15.8484	-1.18528	7.42585e-05	0.000592478	down	Zswim8	zinc finger SWIM-type containing 8 [Source:MGI Symbol;Acc:MGI:1919156]	GO:0008270;GO:0046872;GO:0003674;GO:0008150;GO:0005575	-	KOG3615-Uncharacterized conserved protein[S]
ENSMUSG00000037364	22.1381	66.1224	-1.5786	7.94742e-07	1.19836e-05	down	Srrt	serrate RNA effector molecule homolog (Arabidopsis) [Source:MGI Symbol;Acc:MGI:1933527]	GO:0003677;GO:0005634;GO:0003676;GO:0005654;GO:0043234;GO:0005737;GO:0006355;GO:0003723;GO:0006351;GO:0005515;GO:0031047;GO:0008283;GO:0031053;GO:0097150;GO:0050769	-	KOG2295-C2H2 Zn-finger protein[R]
ENSMUSG00000037366	2.85074	6.57388	-1.20541	0.000446157	0.00273197	down	Pafah2	platelet-activating factor acetylhydrolase 2 [Source:MGI Symbol;Acc:MGI:2140321]	GO:0016787;GO:0005737;GO:0016042;GO:0006629;GO:0003847;GO:0043066	K01062-ko00565 Ether lipid metabolism	KOG3847-Phospholipase A2 (platelet-activating factor acetylhydrolase in humans)[I]
ENSMUSG00000039787	5.05303	1.80115	1.48823	4.16565e-10	1.36713e-08	up	Cercam	cerebral endothelial cell adhesion molecule [Source:MGI Symbol;Acc:MGI:2139134]	GO:0003674;GO:0005575;GO:0007155;GO:0005783;GO:0005788	-	KOG4179-Lysyl hydrolase/glycosyltransferase family 25[O]
ENSMUSG00000025907	4.50004	10.9746	-1.28616	0.0026384	0.0119093	down	Rb1cc1	RB1-inducible coiled-coil 1 [Source:MGI Symbol;Acc:MGI:1341850]	GO:0005634;GO:0005829;GO:0005737;GO:0006914;GO:0006355;GO:0006351;GO:0031965;GO:0001934;GO:0043066;GO:0000422;GO:0007049;GO:0007507;GO:0005515;GO:0046330;GO:0019901;GO:0001889;GO:0045793;GO:0030242;GO:2001237;GO:0000045;GO:0006995;GO:0034045;GO:1990316;GO:0032947;GO:0061723;GO:0061709;GO:0000407	K17589-ko04211 Longevity regulating pathway - mammal	KOG4572-Predicted DNA-binding transcription factor, interacts with stathmin[KRT]
ENSMUSG00000020741	20.2127	49.9282	-1.30459	5.86071e-06	6.74465e-05	down	Cluh	clustered mitochondria (cluA/CLU1) homolog [Source:MGI Symbol;Acc:MGI:1921398]	GO:0005737;GO:0003723;GO:0003729;GO:0007005;GO:0048312	-	-
ENSMUSG00000020740	4.16078	9.55468	-1.19935	0.00115421	0.00606078	down	Gga3	golgi associated, gamma adaptin ear containing, ARF binding protein 3 [Source:MGI Symbol;Acc:MGI:2384159]	GO:0016020;GO:0005794;GO:0005622;GO:0006810;GO:0015031;GO:0006886;GO:0016192;GO:0005768;GO:0030131;GO:0005802;GO:0045732;GO:0030306;GO:0010008	K12404-ko04142 Lysosome	KOG1087-Cytosolic sorting protein GGA2/TOM1[U]
ENSMUSG00000020747	10.0746	40.9873	-2.02446	2.24071e-11	9.87947e-10	down	Tmem94	transmembrane protein 94 [Source:MGI Symbol;Acc:MGI:1919197]	GO:0016020;GO:0016021;GO:0003674;GO:0008150	-	KOG4383-Uncharacterized conserved protein[S]
ENSMUSG00000020744	10.6311	29.9883	-1.49611	0.000501457	0.00301321	down	Slc25a19	solute carrier family 25 (mitochondrial thiamine pyrophosphate carrier), member 19 [Source:MGI Symbol;Acc:MGI:1914533]	GO:0016020;GO:0016021;GO:0006810;GO:0055085;GO:0005634;GO:0005739;GO:0005743;GO:0006839;GO:0071934;GO:0031305;GO:0015234;GO:0030974	-	KOG0752-Mitochondrial solute carrier protein[C]
ENSMUSG00000028248	3.4249	12.9538	-1.91925	3.40093e-06	4.19327e-05	down	Pnisr	PNN interacting serine/arginine-rich [Source:MGI Symbol;Acc:MGI:1913875]	GO:0003723;GO:0005829;GO:0016607;GO:0008150;GO:0005634	-	-
ENSMUSG00000028245	19.4417	41.8966	-1.10768	4.67146e-07	7.55641e-06	down	Nsmaf	neutral sphingomyelinase (N-SMase) activation associated factor [Source:MGI Symbol;Acc:MGI:1341864]	GO:0043085;GO:0005123;GO:0016230;GO:0043065	K18953-ko04071 Sphingolipid signaling pathway	KOG1786-Lysosomal trafficking regulator LYST and related BEACH and WD40 repeat proteins[TU]
ENSMUSG00000005413	9.31517	3.55931	1.38799	1.07223e-12	6.2246e-11	up	Hmox1	heme oxygenase 1 [Source:MGI Symbol;Acc:MGI:96163]	GO:0016020;GO:0016021;GO:0046872;GO:0048471;GO:0042803;GO:0051260;GO:0055114;GO:0016491;GO:0034605;GO:0005783;GO:0005789;GO:0006915;GO:0006979;GO:0005634;GO:0043231;GO:0043065;GO:0004871;GO:0043123;GO:0004392;GO:0006788;GO:1902042;GO:0006879;GO:0071243;GO:0020037;GO:0016242;GO:0016239;GO:0035094;GO:0048661;GO:0048662;GO:0042167;GO:0055072;GO:0071276;GO:0034101;GO:0004630;GO:0019899;GO:0001525;GO:…	K00510-ko00860 Porphyrin and chlorophyll metabolism;ko04978 Mineral absorption	KOG4480-Heme oxygenase[P]
ENSMUSG00000026743	3.09007	13.5627	-2.13394	1.10427e-06	1.58722e-05	down	Mllt10	myeloid/lymphoid or mixed-lineage leukemia; translocated to, 10 [Source:MGI Symbol;Acc:MGI:1329038]	GO:0008270;GO:0046872;GO:0005634;GO:0005654;GO:0043234;GO:0005829;GO:0045944	-	KOG0956-PHD finger protein AF10[R]
ENSMUSG00000040997	16.7099	7.48873	1.15791	0.000824394	0.00458828	up	Abhd4	abhydrolase domain containing 4 [Source:MGI Symbol;Acc:MGI:1915938]	-	-	KOG4409-Predicted hydrolase/acyltransferase (alpha/beta hydrolase superfamily)[R]
ENSMUSG00000003810	20.0131	97.411	-2.28314	5.05136e-11	2.06188e-09	down	Mast2	microtubule associated serine/threonine kinase 2 [Source:MGI Symbol;Acc:MGI:894676]	GO:0004672;GO:0005524;GO:0006468;GO:0016740;GO:0000287;GO:0000166;GO:0016301;GO:0016310;GO:0004674;GO:0045075;GO:0019902	-	KOG0606-Microtubule-associated serine/threonine kinase and related proteins[TR]
ENSMUSG00000060657	3.34062	7.00836	-1.06896	4.64303e-05	0.000398992	down	Marf1	meiosis arrest female 1 [Source:MGI Symbol;Acc:MGI:2444505]	GO:0003674;GO:0003676;GO:0005794;GO:0016020;GO:0043231;GO:0010468;GO:0010923;GO:0005777;GO:0003723;GO:0006302;GO:0030154;GO:0051321;GO:0048477;GO:0007143	-	-
ENSMUSG00000034429	3.27431	7.73866	-1.24089	7.26398e-05	0.00058254	down	Zfp707	zinc finger protein 707 [Source:MGI Symbol;Acc:MGI:1916270]	GO:0006355;GO:0046872;GO:0005622;GO:0005575;GO:0003676;GO:0003700	-	KOG1721-FOG: Zn-finger[R]
ENSMUSG00000017754	52.5707	20.3972	1.36589	6.17633e-18	9.77872e-16	up	Pltp	phospholipid transfer protein [Source:MGI Symbol;Acc:MGI:103151]	GO:0005615;GO:0006810;GO:0005576;GO:0030317;GO:0006629;GO:0008289;GO:0006869;GO:0010875;GO:0034375;GO:0010189	K08761-ko03320 PPAR signaling pathway	KOG4160-BPI/LBP/CETP family protein[V]
ENSMUSG00000016933	11.6074	29.6253	-1.35178	0.000545197	0.00323879	down	Plcg1	phospholipase C, gamma 1 [Source:MGI Symbol;Acc:MGI:97615]	GO:0016787;GO:0005509;GO:0007165;GO:0005622;GO:0035556;GO:0006629;GO:0004435;GO:0008081;GO:0016042;GO:0046872;GO:0005829;GO:0005515;GO:0005737;GO:0004871;GO:0005886;GO:0005911;GO:0030027;GO:0019901;GO:0001701;GO:0016477;GO:0042995;GO:0009395;GO:0050852;GO:0001726;GO:0007173;GO:0010634;GO:0035254;GO:0045766;GO:0019722;GO:0043536;GO:0008180;GO:0051281;GO:0030971;GO:0071364;GO:0002223;GO:0005168	K01116-ko00562 Inositol phosphate metabolism;ko04014 Ras signaling pathway;ko04015 Rap1 signaling pathway;ko04012 ErbB signaling pathway;ko04370 VEGF signaling pathway;ko04064 NF-kappa B signaling pathway;ko04066 HIF-1 signaling pathway;ko04020 Calcium signaling pathway;ko04070 Phosphatidylinositol signaling system;ko04072 Phospholipase D signaling pathway;ko04650 Natural killer cell mediated cyt…	KOG1264-Phospholipase C[I]
ENSMUSG00000056144	3.41314	7.94274	-1.21854	0.000239338	0.00161927	down	Trim34a	tripartite motif-containing 34A [Source:MGI Symbol;Acc:MGI:2137359]	GO:0008270;GO:0046872;GO:0005622	-	-
ENSMUSG00000105814	24.823	11.357	1.1281	0.00134924	0.00688256	up	Mir703	microRNA 703 [Source:MGI Symbol;Acc:MGI:3629657]	-	-	-
ENSMUSG00000065336	2.33549	8.68654	-1.89505	0.000370563	0.00233265	down	Snora34	small nucleolar RNA, H/ACA box 34 [Source:MGI Symbol;Acc:MGI:3819502]	-	-	-
ENSMUSG00000041231	4.92612	16.1448	-1.71255	2.03793e-06	2.70654e-05	down	Ublcp1	ubiquitin-like domain containing CTD phosphatase 1 [Source:MGI Symbol;Acc:MGI:1933105]	GO:0005634;GO:0016787;GO:0004721;GO:0005730;GO:0006470;GO:0004722	-	KOG1605-TFIIF-interacting CTD phosphatase, including NLI-interacting factor (involved in RNA polymerase II regulation)[K]
ENSMUSG00000019929	356.401	151.682	1.23245	2.56271e-07	4.42629e-06	up	Dcn	decorin [Source:MGI Symbol;Acc:MGI:94872]	GO:0005615;GO:0005737;GO:0003723;GO:0005578;GO:0045944;GO:0019221;GO:0005576;GO:0031012;GO:0005518;GO:0014068;GO:0016525;GO:0005539;GO:0010508;GO:0004860;GO:0006469;GO:0046426;GO:0050840;GO:0016239;GO:0090141;GO:0010596;GO:0051901;GO:0019800;GO:0047485;GO:0001822;GO:0001890;GO:0007519;GO:0007568;GO:0009612;GO:0032496;GO:0042060;GO:1900747;GO:0005589	K04660-ko04350 TGF-beta signaling pathway;ko05205 Proteoglycans in cancer	KOG0619-FOG: Leucine rich repeat[R]
ENSMUSG00000064179	7.40301	16.3102	-1.13959	8.15259e-05	0.00064222	down	Tnnt1	troponin T1, skeletal, slow [Source:MGI Symbol;Acc:MGI:1333868]	GO:0006937;GO:0005861;GO:0003009;GO:0014883;GO:0005523;GO:0045932;GO:0031014;GO:0031444	-	KOG3634-Troponin[Z]
ENSMUSG00000050359	80.997	0.452369	7.48423	2.26278e-52	1.57633e-48	up	Sprr1a	small proline-rich protein 1A [Source:MGI Symbol;Acc:MGI:106660]	GO:0071944;GO:0005737;GO:0005198;GO:0018149;GO:0030216;GO:0001533;GO:0030674;GO:0031424;GO:0030280	-	-
ENSMUSG00000054737	1.62838	6.1974	-1.92822	5.85715e-08	1.20719e-06	down	Zfp182	zinc finger protein 182 [Source:MGI Symbol;Acc:MGI:2442220]	GO:0006355;GO:0046872;GO:0005622;GO:0003676	-	-
[truncated: 613 more rows]
