# Supplementary material for: Screening UFMylation-associated genes in heart tissues of Ufm1-transgenic mice
Source: BMC Cardiovasc Disord. 2023 Nov 18;23:567. doi: 10.1186/s12872-023-03563-7 (PMC10657630; doi:10.1186/s12872-023-03563-7)
Supplement: Supplementary file 3 — Supplementary Material 3 [file 12872_2023_3563_MOESM3_ESM.xlsx]

## Sheet: Supplementary Table 4
Supplemental Table 4 DEGs of ISO-induced cardiac hypertrophy in Tg mice
Gene id	MeanTPM (D)	MeanTPM (B)	log2FoldChange	pValue	qValue	result	GeneName	GeneDescription	GO	KEGG	KOG
ENSMUSG00000028184	5.09597	11.6406	-1.19174	0.00732593	0.0275004	down	Adgrl2	adhesion G protein-coupled receptor L2 [Source:MGI Symbol;Acc:MGI:2139714]	GO:0016020;GO:0016021;GO:0007186;GO:0004930;GO:0004871;GO:0007165;GO:0004888;GO:0007166;GO:0030246;GO:0051965	-	KOG3545-Olfactomedin and related extracellular matrix glycoproteins[W]
ENSMUSG00000033862	5.52164	18.3218	-1.73039	8.63164e-06	0.000104474	down	Cdk10	cyclin-dependent kinase 10 [Source:MGI Symbol;Acc:MGI:2448549]	GO:0004672;GO:0005524;GO:0006468;GO:0016740;GO:0005634;GO:0005515;GO:0000166;GO:0016301;GO:0016310;GO:0004674;GO:0005622;GO:0016592;GO:0004693;GO:0043410;GO:0097472;GO:0007346	-	KOG0663-Protein kinase PITSLRE and related kinases[R]
ENSMUSG00000027405	8.35385	17.1842	-1.04057	0.00116953	0.00616768	down	Nop56	NOP56 ribonucleoprotein [Source:MGI Symbol;Acc:MGI:1914384]	GO:0005634;GO:0005737;GO:0003723;GO:0016020;GO:0030529;GO:0042254;GO:0005730;GO:0005654;GO:1990226;GO:0045296;GO:0001650;GO:0030515;GO:0032040;GO:0005732;GO:0031428;GO:0070761;GO:0000154	K14564-ko03008 Ribosome biogenesis in eukaryotes	KOG2572-Ribosome biogenesis protein - Nop58p/Nop5p[AJ]
ENSMUSG00000030889	0.790743	7.2096	-3.18864	6.98423e-14	8.13427e-12	down	Vwa3a	von Willebrand factor A domain containing 3A [Source:MGI Symbol;Acc:MGI:3041229]	GO:0003674;GO:0008150;GO:0005575	-	-
ENSMUSG00000030881	5.95956	26.7008	-2.16361	1.45625e-08	4.45967e-07	down	Arfip2	ADP-ribosylation factor interacting protein 2 [Source:MGI Symbol;Acc:MGI:1924182]	GO:0005515;GO:0005737;GO:0019904;GO:0070273;GO:0042802;GO:0005938;GO:0045296;GO:0032588;GO:0030742;GO:0001726;GO:0030036;GO:0034315;GO:0031529	-	KOG3876-Arfaptin and related proteins[T]
ENSMUSG00000078816	2.00044	8.23617	-2.04166	0.000212958	0.00150929	down	Prkcg	protein kinase C, gamma [Source:MGI Symbol;Acc:MGI:97597]	GO:0016020;GO:0004672;GO:0005524;GO:0006468;GO:0016740;GO:0008270;GO:0046872;GO:0005886;GO:0005634;GO:0005737;GO:0030054;GO:0045202;GO:0035556;GO:0000166;GO:0016301;GO:0016310;GO:0005911;GO:0004674;GO:0031397;GO:0005829;GO:0042177;GO:0030425;GO:0042995;GO:0048471;GO:0005515;GO:0043005;GO:0048511;GO:0014069;GO:0004697;GO:0097060;GO:0050764;GO:0043524;GO:0042752;GO:0018105;GO:0004712;GO:0007635;GO:…	K19663-ko04014 Ras signaling pathway;ko04015 Rap1 signaling pathway;ko04010 MAPK signaling pathway;ko04012 ErbB signaling pathway;ko04310 Wnt signaling pathway;ko04370 VEGF signaling pathway;ko04066 HIF-1 signaling pathway;ko04020 Calcium signaling pathway;ko04070 Phosphatidylinositol signaling system;ko04071 Sphingolipid signaling pathway;ko04150 mTOR signaling pathway;ko04510 Focal adhesion;ko0…	KOG0694-Serine/threonine protein kinase[T]
ENSMUSG00000041130	5.28969	12.9048	-1.28665	2.01898e-05	0.000212034	down	Zfp598	zinc finger protein 598 [Source:MGI Symbol;Acc:MGI:2670965]	GO:0016740;GO:0008270;GO:0046872;GO:0003676;GO:0003723;GO:0016567;GO:0043022;GO:0061630;GO:0006417;GO:0006513;GO:0072344	-	KOG2231-Predicted E3 ubiquitin ligase[O]
ENSMUSG00000016921	22.6452	74.2897	-1.71396	1.65101e-11	1.06288e-09	down	Srsf6	serine/arginine-rich splicing factor 6 [Source:MGI Symbol;Acc:MGI:1915246]	GO:0005634;GO:0003676;GO:0003723;GO:0006397;GO:0008380;GO:0016607;GO:0006376;GO:0000381;GO:0060548;GO:0045617;GO:0005515;GO:0048025;GO:0060501;GO:0010837;GO:0000380;GO:0036002;GO:0010629;GO:0032868;GO:0061041;GO:2000675	K12893-ko03040 Spliceosome;ko05168 Herpes simplex infection	KOG0106-Alternative splicing factor SRp55/B52/SRp75 (RRM superfamily)[A]
ENSMUSG00000058603	10.2003	33.7276	-1.72532	5.78281e-07	1.04745e-05	down	Rpl28-ps1	ribosomal protein L28, pseudogene 1 [Source:MGI Symbol;Acc:MGI:3705349]	-	-	-
ENSMUSG00000095562	42.3441	12.8132	1.72452	0.000586246	0.00350198	up	Gm21887	predicted gene, 21887 [Source:MGI Symbol;Acc:MGI:5434051]	-	-	-
ENSMUSG00000025261	7.60405	24.7991	-1.70545	2.07256e-08	6.07853e-07	down	Huwe1	HECT, UBA and WWE domain containing 1 [Source:MGI Symbol;Acc:MGI:1926884]	GO:0016740;GO:0004842;GO:0003723;GO:0000209;GO:0006284;GO:0006513;GO:0016574;GO:1903955;GO:0005654;GO:0005737;GO:0005829;GO:0016020;GO:0070062;GO:0003677;GO:0005634;GO:0006281;GO:0006974;GO:0016567;GO:0030154	K10592-ko04120 Ubiquitin mediated proteolysis	KOG0939-E3 ubiquitin-protein ligase/Putative upstream regulatory element binding protein[OK]
ENSMUSG00000055897	1.71147	5.04513	-1.55966	3.37997e-07	6.79721e-06	down	Ppp4r1l-ps	protein phosphatase 4, regulatory subunit 1-like, pseudogene [Source:MGI Symbol;Acc:MGI:1924560]	-	-	-
ENSMUSG00000043061	2.95872	7.23562	-1.29014	5.99817e-05	0.000521533	down	Tmem18	transmembrane protein 18 [Source:MGI Symbol;Acc:MGI:2387176]	GO:0016020;GO:0016021;GO:0003674;GO:0003677;GO:0005634;GO:0005737;GO:0006351;GO:0031965;GO:0016477	-	-
ENSMUSG00000029422	9.21842	22.7223	-1.30152	7.96737e-07	1.37603e-05	down	Rsrc2	arginine/serine-rich coiled-coil 2 [Source:MGI Symbol;Acc:MGI:1913489]	GO:0008150;GO:0005575;GO:0003723	-	-
ENSMUSG00000029427	6.23106	16.2518	-1.38305	9.40465e-05	0.000758868	down	Zcchc8	zinc finger, CCHC domain containing 8 [Source:MGI Symbol;Acc:MGI:1917900]	GO:0008270;GO:0046872;GO:0008150;GO:0005634;GO:0003676;GO:0005654;GO:0016604;GO:0003723;GO:0006397;GO:0008380;GO:0005681;GO:0071013	-	KOG2673-Uncharacterized conserved protein, contains PSP domain[S]
ENSMUSG00000032582	8.63943	22.088	-1.35426	0.00103521	0.0055652	down	Rbm6	RNA binding motif protein 6 [Source:MGI Symbol;Acc:MGI:1338037]	GO:0003676;GO:0005634;GO:0003723	-	KOG0154-RNA-binding protein RBM5 and related proteins, contain G-patch and RRM domains[R]
ENSMUSG00000075289	5.77849	44.113	-2.93244	4.52916e-14	5.50756e-12	down	Carns1	carnosine synthase 1 [Source:MGI Symbol;Acc:MGI:2147595]	GO:0005524;GO:0046872;GO:0000166;GO:0016887;GO:0047730;GO:0035499	-	-
ENSMUSG00000024948	9.6385	31.6408	-1.71491	5.49888e-10	2.50205e-08	down	Map4k2	mitogen-activated protein kinase kinase kinase kinase 2 [Source:MGI Symbol;Acc:MGI:1346883]	GO:0004672;GO:0005524;GO:0006468;GO:0016020;GO:0016740;GO:0000139;GO:0005794;GO:0005886;GO:0005737;GO:0000166;GO:0016301;GO:0016310;GO:0004674;GO:0002376;GO:0045087;GO:0035556;GO:0008349;GO:0000185;GO:0046330;GO:0016323;GO:0004702;GO:0007257;GO:0031435;GO:0006903;GO:0016021	K04414-ko04010 MAPK signaling pathway	KOG0576-Mitogen-activated protein kinase kinase kinase kinase (MAP4K), germinal center kinase family[T]
ENSMUSG00000064302	7.48293	19.7783	-1.40225	0.00790131	0.0292348	down	Clasp1	CLIP associating protein 1 [Source:MGI Symbol;Acc:MGI:1923957]	GO:0043515;GO:0051010;GO:0005828;GO:0005881;GO:0002162;GO:0008017;GO:0000226;GO:0001578;GO:0006903;GO:0007020;GO:0007026;GO:0007030;GO:0007052;GO:0010458;GO:0010470;GO:0010634;GO:0010717;GO:0030953;GO:0031023;GO:0031111;GO:0034453;GO:0040001;GO:0045921;GO:0051294;GO:0051301;GO:0051497;GO:0051893;GO:0070507;GO:0090091;GO:1903690;GO:1904261;GO:0000776;GO:0005794;GO:0005813;GO:0005876;GO:0005925;GO:…	-	-
ENSMUSG00000014195	20.9661	54.191	-1.36999	0.000942547	0.00515636	down	Dnajc7	DnaJ heat shock protein family (Hsp40) member C7 [Source:MGI Symbol;Acc:MGI:1928373]	GO:0005634;GO:0005654;GO:0005829;GO:0005737;GO:0016020;GO:0070062;GO:0005856;GO:0031072;GO:0070389	-	KOG0550-Molecular chaperone (DnaJ superfamily)[O]
ENSMUSG00000009739	3.26711	8.23486	-1.33373	0.000546341	0.00331338	down	Pou6f1	POU domain, class 6, transcription factor 1 [Source:MGI Symbol;Acc:MGI:102935]	GO:0003700;GO:0006355;GO:0003677;GO:0005634;GO:0016604;GO:0006351;GO:0043565;GO:0015629;GO:0000977	-	KOG3802-Transcription factor OCT-1, contains POU and HOX domains[K]
ENSMUSG00000020523	7.33612	15.0293	-1.03469	0.0103543	0.0362641	down	Fam114a2	family with sequence similarity 114, member A2 [Source:MGI Symbol;Acc:MGI:1917629]	GO:0003674;GO:0008150;GO:0005575	-	-
ENSMUSG00000028759	14.6741	31.341	-1.09478	1.93621e-05	0.000204304	down	Hp1bp3	heterochromatin protein 1, binding protein 3 [Source:MGI Symbol;Acc:MGI:109369]	GO:0005634;GO:0006355;GO:0003677;GO:0000786;GO:0005694;GO:0003682;GO:0006334;GO:0070828;GO:0016607;GO:0031491;GO:0042127;GO:0071456;GO:0097298	-	KOG4012-Histone H1[B]
ENSMUSG00000025092	1.74155	8.51421	-2.2895	5.15639e-12	3.89898e-10	down	Hspa12a	heat shock protein 12A [Source:MGI Symbol;Acc:MGI:1920692]	GO:0003674;GO:0008150;GO:0000166;GO:0005524;GO:0070062	-	KOG0101-Molecular chaperones HSP70/HSC70, HSP70 superfamily[O]
ENSMUSG00000112964	1.00972	6.02228	-2.57636	1.12977e-13	1.26303e-11	down	CT009718.1	-	-	-	-
ENSMUSG00000020069	8.86738	21.7176	-1.29229	0.00223883	0.0105231	down	Hnrnph3	heterogeneous nuclear ribonucleoprotein H3 [Source:MGI Symbol;Acc:MGI:1926462]	GO:0008150;GO:0003676;GO:0005634;GO:0005654;GO:0003723;GO:0030855	-	KOG4211-Splicing factor hnRNP-F and related RNA-binding proteins[A]
ENSMUSG00000020063	1.53407	5.0289	-1.71288	4.05607e-05	0.000376863	down	Sirt1	sirtuin 1 [Source:MGI Symbol;Acc:MGI:2135607]	GO:0046872;GO:0016787;GO:0005634;GO:0005654;GO:0005829;GO:0005515;GO:0005737;GO:0006355;GO:0006366;GO:0007275;GO:0045944;GO:0007283;GO:0006351;GO:0016567;GO:0005739;GO:0010629;GO:0043066;GO:0000122;GO:0045892;GO:0006364;GO:0006915;GO:0042393;GO:0006979;GO:0002039;GO:2000773;GO:0043280;GO:0070403;GO:0008134;GO:0000790;GO:0042802;GO:0008022;GO:0043124;GO:0030308;GO:0019899;GO:0070914;GO:0006325;GO:…	K11411-ko04068 FoxO signaling pathway;ko04152 AMPK signaling pathway;ko04922 Glucagon signaling pathway;ko04211 Longevity regulating pathway - mammal;ko04212 Longevity regulating pathway - worm;ko04213 Longevity regulating pathway - multiple species;ko05206 MicroRNAs in cancer;ko05031 Amphetamine addiction	KOG2684-Sirtuin 5 and related class III sirtuins (SIR2 family)[BK]
ENSMUSG00000020064	4.51994	13.1093	-1.53622	0.00279285	0.0126167	down	Herc4	hect domain and RLD 4 [Source:MGI Symbol;Acc:MGI:1914595]	GO:0016740;GO:0005829;GO:0005737;GO:0004842;GO:0016567;GO:0007283;GO:0030154;GO:0001650;GO:0061630	K10615-ko04120 Ubiquitin mediated proteolysis	KOG0941-E3 ubiquitin protein ligase[O]
ENSMUSG00000070699	3.12816	6.92371	-1.14623	0.00125467	0.00654694	down	Sars2	seryl-aminoacyl-tRNA synthetase 2 [Source:MGI Symbol;Acc:MGI:1919234]	GO:0000166;GO:0005524;GO:0005737;GO:0003723;GO:0006412;GO:0005739;GO:0004812;GO:0006418;GO:0016874;GO:0005759;GO:0004828;GO:0006434;GO:0097056	K01875-ko00970 Aminoacyl-tRNA biosynthesis	KOG2509-Seryl-tRNA synthetase[J]
ENSMUSG00000004100	4.41416	9.96034	-1.17406	0.00102718	0.00552828	down	Ppan	peter pan homolog (Drosophila) [Source:MGI Symbol;Acc:MGI:2178445]	GO:0005634;GO:0003723;GO:0005730;GO:0000027;GO:0030687;GO:0019843;GO:0001560	-	KOG2963-RNA-binding protein required for 60S ribosomal subunit biogenesis[J]
ENSMUSG00000037461	2.20937	10.3565	-2.22883	9.03452e-16	1.66251e-13	down	Ints7	integrator complex subunit 7 [Source:MGI Symbol;Acc:MGI:1924315]	GO:0032039;GO:0000077;GO:0016180;GO:0071479;GO:0005634;GO:0005694;GO:0005737;GO:0005829;GO:0016607	-	-
ENSMUSG00000031708	54.0881	123.954	-1.19642	0.00231606	0.0108274	down	Tecr	trans-2,3-enoyl-CoA reductase [Source:MGI Symbol;Acc:MGI:1915408]	GO:0016020;GO:0016021;GO:0055114;GO:0005737;GO:0016627;GO:0006629;GO:0005634;GO:0016491;GO:0005783;GO:0005789;GO:0006631;GO:0006633;GO:0042761;GO:0030176;GO:0030497;GO:0006694	K10258-ko01212 Fatty acid metabolism;ko00062 Fatty acid elongation;ko01040 Biosynthesis of unsaturated fatty acids	KOG1639-Steroid reductase required for elongation of the very long chain fatty acids[I]
ENSMUSG00000031706	2.04678	6.0216	-1.55679	9.25957e-05	0.000750072	down	Rfx1	regulatory factor X, 1 (influences HLA class II expression) [Source:MGI Symbol;Acc:MGI:105982]	GO:0005634;GO:0006355;GO:0003677;GO:0006955;GO:0005654;GO:0003700;GO:0006351;GO:0043231;GO:0006357;GO:0000978	-	KOG3712-RFX family transcription factor[K]
ENSMUSG00000023007	5.92822	20.5727	-1.79506	1.99204e-07	4.25718e-06	down	Prpf40b	pre-mRNA processing factor 40B [Source:MGI Symbol;Acc:MGI:1925583]	-	K12821-ko03040 Spliceosome	-
ENSMUSG00000026034	42.5922	115.534	-1.43965	6.06936e-05	0.000526298	down	Clk1	CDC-like kinase 1 [Source:MGI Symbol;Acc:MGI:107403]	GO:0004672;GO:0005524;GO:0006468;GO:0016740;GO:0005634;GO:0000166;GO:0016301;GO:0016310;GO:0004713;GO:0004674;GO:0005515;GO:0018107;GO:0046777;GO:0018105;GO:0004712;GO:0018108;GO:0043484;GO:0005737	-	KOG0671-LAMMER dual specificity kinases[T]
ENSMUSG00000049553	1.63322	6.10196	-1.90155	2.00938e-10	1.03168e-08	down	Polr1a	polymerase (RNA) I polypeptide A [Source:MGI Symbol;Acc:MGI:1096397]	GO:0005634;GO:0008270;GO:0003677;GO:0006351;GO:0003899;GO:0016740;GO:0046872;GO:0005515;GO:0003682;GO:0005730;GO:0016779;GO:0005654;GO:0000183;GO:0001054;GO:0006361;GO:1904750;GO:0005736	K02999-ko00230 Purine metabolism;ko00240 Pyrimidine metabolism;ko03020 RNA polymerase	KOG0262-RNA polymerase I, large subunit[K]
ENSMUSG00000049550	12.0995	27.5528	-1.18726	0.0015139	0.00762268	down	Clip1	CAP-GLY domain containing linker protein 1 [Source:MGI Symbol;Acc:MGI:1928401]	GO:0016020;GO:0046872;GO:0015630;GO:0005515;GO:0006810;GO:0005737;GO:0030659;GO:0031410;GO:0005874;GO:0005856;GO:0008270;GO:0015631;GO:0005813;GO:0042995;GO:0008017;GO:0001726;GO:0001578;GO:0035371;GO:0005635;GO:0031116;GO:0005881;GO:0044354;GO:0051010;GO:0044861	K10421-ko04150 mTOR signaling pathway	KOG4568-Cytoskeleton-associated protein and related proteins[ZR]
ENSMUSG00000030816	5.62624	13.0992	-1.21923	0.00064541	0.00378794	down	Rnf40	ring finger protein 40 [Source:MGI Symbol;Acc:MGI:2142048]	GO:0016740;GO:0008270;GO:0046872;GO:0005634;GO:0005654;GO:0005515;GO:0042803;GO:0016020;GO:0016569;GO:0016567;GO:0004842;GO:0000151;GO:0031625;GO:1900364;GO:0003730;GO:0010390;GO:0033523;GO:0033503;GO:0017075;GO:0031624;GO:0032403;GO:0006511;GO:0043434;GO:1901800;GO:1902916;GO:2001168;GO:0005829;GO:0019898;GO:0043005;GO:0043234;GO:0043679	-	KOG0978-E3 ubiquitin ligase involved in syntaxin degradation[O]
ENSMUSG00000022353	4.58354	14.19	-1.63034	5.06298e-08	1.29655e-06	down	Mtss1	metastasis suppressor 1 [Source:MGI Symbol;Acc:MGI:2384818]	GO:0003779;GO:0030036;GO:0007009;GO:0003785;GO:0005102;GO:0042802;GO:0015629	-	-
ENSMUSG00000045795	2.23436	6.36977	-1.51138	1.42562e-06	2.27159e-05	down	Whamm	WAS protein homolog associated with actin, golgi membranes and microtubules [Source:MGI Symbol;Acc:MGI:2142282]	GO:0005737;GO:0016020;GO:0000139;GO:0005794;GO:0005829;GO:0030659;GO:0031410;GO:0007015;GO:0003779;GO:0005874;GO:0071933;GO:0033116;GO:0008017;GO:0006888;GO:0048041;GO:0030032;GO:0017049;GO:0051127;GO:0090527;GO:0005793;GO:0097320;GO:0007050;GO:0034314	-	-
ENSMUSG00000042213	1.03327	6.68583	-2.69388	6.61611e-14	7.86145e-12	down	Zfand4	zinc finger, AN1-type domain 4 [Source:MGI Symbol;Acc:MGI:1914742]	GO:0008270;GO:0046872;GO:0003674;GO:0008150;GO:0005575	-	KOG0001-Ubiquitin and ubiquitin-like proteins[OR]
ENSMUSG00000090272	18.3524	43.2887	-1.23802	0.00141335	0.00720326	down	Mndal	myeloid nuclear differentiation antigen like [Source:MGI Symbol;Acc:MGI:3780953]	GO:0005634;GO:0005829;GO:0003723;GO:0016020;GO:0000122;GO:0000978;GO:0005730;GO:0008134;GO:0042802;GO:0001078;GO:0003674;GO:0040008;GO:0001047;GO:0003690;GO:0030308	-	-
ENSMUSG00000029095	1.71802	9.10706	-2.40624	1.74449e-05	0.000187855	down	Ablim2	actin-binding LIM protein 2 [Source:MGI Symbol;Acc:MGI:2385758]	GO:0008270;GO:0046872;GO:0006351;GO:0007010;GO:0003779;GO:0030036;GO:0003674;GO:0005737;GO:0045944;GO:0030016;GO:0015629	K07520-ko04360 Axon guidance	-
ENSMUSG00000039137	1.60979	9.39813	-2.5455	3.36619e-15	5.51154e-13	down	Whrn	whirlin [Source:MGI Symbol;Acc:MGI:2682003]	GO:0005515;GO:0005737;GO:0042803;GO:0046982;GO:0010628;GO:0007605;GO:0042995;GO:0030426;GO:0032420;GO:0032391;GO:0001917;GO:0005929;GO:0036064;GO:0045184;GO:0060088;GO:0002141;GO:1990696;GO:0032426;GO:0050953;GO:0005884;GO:0001895;GO:0032421;GO:1990075;GO:0002142;GO:0021694;GO:0060122;GO:1990227	-	-
ENSMUSG00000041890	6.30909	14.8321	-1.23322	0.00231128	0.0108075	down	Git2	G protein-coupled receptor kinase-interactor 2 [Source:MGI Symbol;Acc:MGI:1347053]	GO:0046872;GO:0005654;GO:0005096;GO:0043547;GO:0005925;GO:0005515;GO:0032403;GO:0048266;GO:0016301;GO:0016310	K12487-ko04144 Endocytosis	KOG0818-GTPase-activating proteins of the GIT family[T]
ENSMUSG00000056724	3.2812	7.27837	-1.14939	0.00621468	0.0241458	down	Nbeal2	neurobeachin-like 2 [Source:MGI Symbol;Acc:MGI:2448554]	GO:0016020;GO:0005783;GO:0012505;GO:0030220;GO:0035855;GO:0007596;GO:0042060;GO:0070889	-	-
ENSMUSG00000000838	2.55828	6.35457	-1.31262	0.00030541	0.00203613	down	Fmr1	fragile X mental retardation syndrome 1 [Source:MGI Symbol;Acc:MGI:95564]	GO:0003676;GO:0003723;GO:0017148;GO:0002151;GO:0003729;GO:0003730;GO:0008266;GO:0030371;GO:0031369;GO:0033592;GO:0034046;GO:0035064;GO:0035197;GO:0035198;GO:0035613;GO:0042802;GO:0042803;GO:0043022;GO:0044325;GO:0046982;GO:0048027;GO:1990825;GO:0000381;GO:0002092;GO:0006974;GO:0033129;GO:0044830;GO:0045727;GO:0051489;GO:0060964;GO:0060998;GO:0098586;GO:0098908;GO:1901254;GO:1902373;GO:1902416;GO:…	K15516-ko03013 RNA transport	-
ENSMUSG00000082286	10.3776	40.6253	-1.9689	0.00416609	0.01742	down	Pisd-ps1	phosphatidylserine decarboxylase, pseudogene 1 [Source:MGI Symbol;Acc:MGI:3842428]	-	-	-
ENSMUSG00000085396	11.4519	58.1871	-2.34511	3.36399e-12	2.65973e-10	down	Firre	functional intergenic repeating RNA element [Source:MGI Symbol;Acc:MGI:2147989]	-	-	-
ENSMUSG00000081221	28.3292	13.5795	1.06086	1.87018e-06	2.85603e-05	up	Gm14760	predicted gene 14760 [Source:MGI Symbol;Acc:MGI:3709612]	-	-	-
ENSMUSG00000099041	1.58624	5.02313	-1.66298	2.37736e-06	3.50353e-05	down	Gm28035	predicted gene, 28035 [Source:MGI Symbol;Acc:MGI:5547771]	GO:0016020;GO:0016021;GO:0005886;GO:0009986;GO:0006810;GO:0006811;GO:0005737;GO:0007165;GO:0006970;GO:0030154;GO:0034702;GO:0005225;GO:0044070;GO:0098656;GO:0006884;GO:0006820;GO:0005253;GO:0002329	-	KOG0619-FOG: Leucine rich repeat[R]
ENSMUSG00000031548	8.50046	3.0591	1.47443	0.000765163	0.00435316	up	Sfrp1	secreted frizzled-related protein 1 [Source:MGI Symbol;Acc:MGI:892014]	GO:0005615;GO:0008201;GO:0005829;GO:0009986;GO:0006508;GO:0005886;GO:0007275;GO:0016055;GO:0005576;GO:0070062;GO:0031012;GO:0005578;GO:0005622;GO:0045893;GO:0010629;GO:0043066;GO:0045892;GO:0042493;GO:0030097;GO:0009952;GO:0050680;GO:0042802;GO:0030308;GO:0008285;GO:0030336;GO:0005515;GO:0030154;GO:0035019;GO:0002244;GO:0001756;GO:0001843;GO:0021915;GO:0030178;GO:0060070;GO:0060071;GO:0044344;GO:…	K02166-ko04310 Wnt signaling pathway	KOG3577-Smoothened and related G-protein-coupled receptors[T]
ENSMUSG00000030208	34.9072	14.0151	1.31655	0.00273339	0.0123992	up	Emp1	epithelial membrane protein 1 [Source:MGI Symbol;Acc:MGI:107941]	GO:0016020;GO:0016021;GO:0005886;GO:0016049;GO:0008219;GO:0032060	-	-
ENSMUSG00000028108	50.5998	24.5461	1.04364	1.26142e-05	0.000142864	up	Ecm1	extracellular matrix protein 1 [Source:MGI Symbol;Acc:MGI:103060]	GO:0005576;GO:0005615;GO:0007165;GO:0005578;GO:0070062;GO:0031012;GO:0010466;GO:0008022;GO:0006357;GO:0006954;GO:0031214;GO:0019899;GO:0002020;GO:0001960;GO:0001525;GO:0004871;GO:0043123;GO:0045766;GO:0030500;GO:0001938;GO:0030502;GO:0043236;GO:0001503;GO:0005134;GO:0002828;GO:2000404	-	-
ENSMUSG00000025358	2.20585	6.65691	-1.59352	0.000945621	0.00516878	down	Cdk2	cyclin-dependent kinase 2 [Source:MGI Symbol;Acc:MGI:104772]	GO:0004672;GO:0005524;GO:0006468;GO:0016740;GO:0046872;GO:0005634;GO:0005654;GO:0005515;GO:0005737;GO:0000166;GO:0016301;GO:0016310;GO:0007165;GO:0006281;GO:0006974;GO:0004674;GO:0005856;GO:0030332;GO:0032298;GO:0045893;GO:0006813;GO:0000082;GO:0005768;GO:0000122;GO:0007049;GO:0051301;GO:0005815;GO:0019904;GO:0000793;GO:0007275;GO:0051321;GO:0015030;GO:0008284;GO:0005667;GO:0018105;GO:0051726;GO:…	K02206-ko04068 FoxO signaling pathway;ko04151 PI3K-Akt signaling pathway;ko04110 Cell cycle;ko04114 Oocyte meiosis;ko04115 p53 signaling pathway;ko04914 Progesterone-mediated oocyte maturation;ko05200 Pathways in cancer;ko05203 Viral carcinogenesis;ko05215 Prostate cancer;ko05222 Small cell lung cancer;ko05162 Measles;ko05161 Hepatitis B;ko05168 Herpes simplex infection;ko05169 Epstein-Barr virus…	KOG0594-Protein kinase PCTAIRE and related kinases[R]
ENSMUSG00000025357	5.35166	11.993	-1.16413	0.00109589	0.00583858	down	Dgka	diacylglycerol kinase, alpha [Source:MGI Symbol;Acc:MGI:102952]	GO:0016740;GO:0046872;GO:0005509;GO:0005829;GO:0035556;GO:0000166;GO:0005524;GO:0004143;GO:0046339;GO:0005886;GO:0007205;GO:0016020;GO:0016301;GO:0016310;GO:0008152;GO:0003951;GO:0046834;GO:0005543;GO:0006654;GO:0046486	K00901-ko00561 Glycerolipid metabolism;ko00564 Glycerophospholipid metabolism;ko04070 Phosphatidylinositol signaling system;ko04072 Phospholipase D signaling pathway;ko05231 Choline metabolism in cancer	KOG1169-Diacylglycerol kinase[IT]
ENSMUSG00000028104	7.14097	16.741	-1.22919	4.25383e-05	0.00039191	down	Polr3gl	polymerase (RNA) III (DNA directed) polypeptide G like [Source:MGI Symbol;Acc:MGI:1917120]	GO:0000790;GO:0005666;GO:0006383	K03024-ko00230 Purine metabolism;ko00240 Pyrimidine metabolism;ko03020 RNA polymerase;ko04623 Cytosolic DNA-sensing pathway;ko05169 Epstein-Barr virus infection	-
ENSMUSG00000062822	5.5158	13.5331	-1.29485	0.000223318	0.00156917	down	4833420G17Rik	RIKEN cDNA 4833420G17 gene [Source:MGI Symbol;Acc:MGI:1914642]	GO:0003674;GO:0008150;GO:0005575	-	-
ENSMUSG00000071302	3.00657	6.52135	-1.11705	0.000617218	0.00365445	down	2610044O15Rik8	RIKEN cDNA 2610044O15 gene [Source:MGI Symbol;Acc:MGI:1919389]	GO:0006355;GO:0005622;GO:0005575;GO:0003676;GO:0046872;GO:0003700	-	KOG1721-FOG: Zn-finger[R]
ENSMUSG00000021500	4.49965	9.26668	-1.04224	0.000118061	0.000921878	down	Ddx46	DEAD (Asp-Glu-Ala-Asp) box polypeptide 46 [Source:MGI Symbol;Acc:MGI:1920895]	GO:0016020;GO:0005524;GO:0016787;GO:0005634;GO:0003676;GO:0000166;GO:0003723;GO:0006397;GO:0008380;GO:0016607;GO:0004386;GO:0004004;GO:0000398;GO:0001650;GO:0010501;GO:0010468;GO:0015030	K12811-ko03040 Spliceosome	KOG0334-RNA helicase[A]
ENSMUSG00000036270	4.96076	17.4353	-1.81338	0.00322628	0.0141834	down	Edc4	enhancer of mRNA decapping 4 [Source:MGI Symbol;Acc:MGI:2446249]	GO:0000932;GO:0005634;GO:0005654;GO:0016020	K12616-ko03018 RNA degradation	KOG1916-Nuclear protein, contains WD40 repeats[R]
ENSMUSG00000022973	2.86294	7.08661	-1.3076	0.0102682	0.0360246	down	Synj1	synaptojanin 1 [Source:MGI Symbol;Acc:MGI:1354961]	GO:0016787;GO:0046856;GO:0003676;GO:0005829;GO:0042578;GO:0008022;GO:0017124;GO:0032403;GO:0034595;GO:0007420;GO:0014015;GO:0032526;GO:0034097;GO:0048260;GO:0048488;GO:1903423;GO:0005737;GO:0005874;GO:0012506;GO:0030132;GO:0043005;GO:0043195;GO:0043234;GO:0097060	-	-
ENSMUSG00000022974	9.90357	37.8475	-1.93418	1.9496e-09	7.52134e-08	down	Paxbp1	PAX3 and PAX7 binding protein 1 [Source:MGI Symbol;Acc:MGI:1914617]	GO:0005634;GO:0003700;GO:0006355;GO:0003677;GO:0005829;GO:0005515;GO:0045944;GO:0006351;GO:0008134;GO:0007517;GO:0000978;GO:0014842;GO:0031062;GO:2000288	-	KOG2136-Transcriptional regulators binding to the GC-rich sequences[K]
ENSMUSG00000034120	21.4968	54.7918	-1.34984	8.80805e-10	3.80779e-08	down	Srsf2	serine/arginine-rich splicing factor 2 [Source:MGI Symbol;Acc:MGI:98284]	GO:0005634;GO:0003676;GO:0005829;GO:0005515;GO:0003723;GO:0070062;GO:0006397;GO:0008380;GO:0016607;GO:0005654;GO:0005681;GO:0000381;GO:0036002;GO:0005080;GO:0000278;GO:0033197;GO:0035061	K12891-ko03040 Spliceosome;ko05168 Herpes simplex infection	KOG4207-Predicted splicing factor, SR protein superfamily[A]
ENSMUSG00000001151	2.28889	11.3386	-2.30853	7.065e-11	3.97053e-09	down	Pcnt	pericentrin (kendrin) [Source:MGI Symbol;Acc:MGI:102722]	GO:0000226;GO:0007052;GO:0060271;GO:0090316;GO:0005813;GO:0005814;GO:0005815;GO:0005829;GO:0016020;GO:0034451	-	-
ENSMUSG00000010277	10.9218	23.5268	-1.10709	0.00262738	0.0119942	down	2610507B11Rik	RIKEN cDNA 2610507B11 gene [Source:MGI Symbol;Acc:MGI:1919753]	GO:0003674;GO:0008150;GO:0005575;GO:0005576	-	KOG1910-Uncharacterized conserved protein[S]
ENSMUSG00000038188	5.40343	21.8433	-2.01524	4.81919e-07	9.04425e-06	down	Scarf1	scavenger receptor class F, member 1 [Source:MGI Symbol;Acc:MGI:2449455]	GO:0016020;GO:0016021;GO:0005515;GO:0007155;GO:0005044;GO:0006898;GO:0016358;GO:0010976;GO:0005886;GO:0016322;GO:0030169;GO:0048680	-	KOG1218-Proteins containing Ca2+-binding EGF-like domains[T]
ENSMUSG00000032212	5.53733	21.0024	-1.92329	2.19851e-06	3.2889e-05	down	Sltm	SAFB-like, transcription modulator [Source:MGI Symbol;Acc:MGI:1913910]	GO:0005634;GO:0003676;GO:0005654;GO:0016604;GO:0006355;GO:0003723;GO:0006351;GO:0006915;GO:0043565;GO:0006357;GO:0003690;GO:0050684	-	KOG4661-Hsp27-ERE-TATA-binding protein/Scaffold attachment factor (SAF-B)[K]
ENSMUSG00000032217	2.95389	6.26433	-1.08455	2.6208e-05	0.000261753	down	Rnf111	ring finger 111 [Source:MGI Symbol;Acc:MGI:1934919]	GO:0016740;GO:0008270;GO:0046872;GO:0005634;GO:0043234;GO:0005829;GO:0005515;GO:0005737;GO:0043161;GO:0007275;GO:0006281;GO:0006974;GO:0016567;GO:0045893;GO:0042787;GO:0030579;GO:0005654;GO:0030511;GO:0061630;GO:0032184;GO:0007389;GO:0000209;GO:0016605;GO:0031398;GO:0004842;GO:0046332	-	KOG0800-FOG: Predicted E3 ubiquitin ligase[O]
ENSMUSG00000015355	5.69355	2.62645	1.11621	0.000960298	0.00522734	up	Cd48	CD48 antigen [Source:MGI Symbol;Acc:MGI:88339]	GO:0004872;GO:0002819;GO:0016020;GO:0009897;GO:0005886;GO:0005515;GO:0070062;GO:0031225;GO:0045121;GO:0007165;GO:0042110;GO:0003823;GO:0045576;GO:0043234;GO:0046658	K06479-ko04650 Natural killer cell mediated cytotoxicity	-
ENSMUSG00000040481	2.81077	6.16708	-1.13362	0.00370719	0.0158714	down	Bptf	bromodomain PHD finger transcription factor [Source:MGI Symbol;Acc:MGI:2444008]	GO:0008270;GO:0046872;GO:0005634;GO:0005654;GO:0070062;GO:0006351;GO:0045893;GO:0000122;GO:0006338;GO:0007420;GO:0048188;GO:0008094;GO:0008134;GO:0043565;GO:0001892;GO:0006355;GO:0007492;GO:0009952;GO:0000790;GO:0016589;GO:0003677;GO:0009611;GO:1990090;GO:0005737;GO:0030425;GO:0043005;GO:0044297;GO:0048471	-	-
ENSMUSG00000085218	4.4747	21.1745	-2.24247	3.14388e-17	7.42885e-15	down	BB218582	expressed sequence BB218582 [Source:MGI Symbol;Acc:MGI:2139448]	-	-	-
ENSMUSG00000047284	4.3214	8.98952	-1.05675	0.00347392	0.0150493	down	Neurl4	neuralized E3 ubiquitin protein ligase 4 [Source:MGI Symbol;Acc:MGI:1921092]	GO:0003674;GO:0008150;GO:0005575;GO:0005737;GO:0005856;GO:0005814	-	-
ENSMUSG00000057229	13.3205	41.4283	-1.63697	2.78723e-06	3.99157e-05	down	Atp5sl	ATP5S-like [Source:MGI Symbol;Acc:MGI:1913599]	GO:0003674;GO:0008150;GO:0005739	-	-
ENSMUSG00000002346	3.05351	12.0176	-1.97661	2.84478e-05	0.00028022	down	Slc25a42	solute carrier family 25, member 42 [Source:MGI Symbol;Acc:MGI:1920345]	GO:0055085;GO:0016020;GO:0016021;GO:0005634;GO:0006810;GO:0005743;GO:0005739;GO:0006839;GO:0015217;GO:0015867;GO:0005347;GO:0015228;GO:0080122;GO:0015866;GO:0035349;GO:0080121;GO:0043262	-	KOG0752-Mitochondrial solute carrier protein[C]
ENSMUSG00000032633	8.19756	23.6075	-1.52598	4.49302e-05	0.000410311	down	Flcn	folliculin [Source:MGI Symbol;Acc:MGI:2442184]	GO:0005886;GO:0005634;GO:0005829;GO:0005737;GO:0043547;GO:0045944;GO:0005085;GO:0001932;GO:0044291;GO:0000122;GO:0001701;GO:0030097;GO:0030308;GO:0005515;GO:0030336;GO:0045892;GO:0032403;GO:0032465;GO:0030496;GO:0030511;GO:0001934;GO:0016525;GO:0051898;GO:0070373;GO:0035024;GO:1900181;GO:0032006;GO:0010629;GO:0045785;GO:0035065;GO:0010508;GO:0032008;GO:2001244;GO:0032007;GO:0031929;GO:2000973;GO:…	K09594-ko04150 mTOR signaling pathway;ko05211 Renal cell carcinoma	KOG3715-LST7 amino acid permease Golgi transport protein[UE]
ENSMUSG00000048070	0.820917	9.51017	-3.53416	4.74175e-41	1.40857e-37	down	Pirt	phosphoinositide-interacting regulator of transient receptor potential channels [Source:MGI Symbol;Acc:MGI:2443635]	GO:0016020;GO:0016021;GO:0005622;GO:0005886;GO:0009408;GO:0044325;GO:0005547;GO:0048015;GO:2001259;GO:0048266;GO:1902936	-	-
ENSMUSG00000022789	9.32796	20.8822	-1.16264	0.000125484	0.000967844	down	Dnm1l	dynamin 1-like [Source:MGI Symbol;Acc:MGI:1921256]	GO:0016020;GO:0005794;GO:0016787;GO:0043234;GO:0048471;GO:0005829;GO:0015630;GO:0005737;GO:0030054;GO:0045202;GO:0000166;GO:0031410;GO:0042803;GO:0098793;GO:0043231;GO:0003924;GO:0005525;GO:0008289;GO:0005739;GO:0012505;GO:0042802;GO:0005515;GO:0005777;GO:0006897;GO:0031625;GO:0005874;GO:0005905;GO:0050714;GO:0017137;GO:0030672;GO:1903146;GO:0005741;GO:0010821;GO:0030742;GO:0043065;GO:0051259;GO:…	-	-
ENSMUSG00000028809	14.9214	68.2575	-2.19361	4.13202e-09	1.46374e-07	down	Srrm1	serine/arginine repetitive matrix 1 [Source:MGI Symbol;Acc:MGI:1858303]	GO:0006397;GO:0003723;GO:0016607;GO:0071013	-	-
ENSMUSG00000036854	257.941	66.0222	1.96602	0.00569167	0.0224834	up	Hspb6	heat shock protein, alpha-crystallin-related, B6 [Source:MGI Symbol;Acc:MGI:2685325]	GO:0005634;GO:0005737;GO:0005576;GO:0005212;GO:0042803;GO:0045766;GO:0051082;GO:0061077;GO:0051087;GO:0006937;GO:0010667	-	KOG3591-Alpha crystallins[O]
ENSMUSG00000025784	47.3994	22.1554	1.09721	1.88922e-07	4.07515e-06	up	Clec3b	C-type lectin domain family 3, member b [Source:MGI Symbol;Acc:MGI:104540]	GO:0030246;GO:0005509;GO:0008201;GO:0036143;GO:0001503;GO:0030282;GO:0071310;GO:0071560;GO:0001652;GO:0005615;GO:0005737;GO:0070062	-	KOG4297-C-type lectin[TV]
ENSMUSG00000033909	2.66967	10.6312	-1.99357	8.99759e-08	2.1456e-06	down	Usp36	ubiquitin specific peptidase 36 [Source:MGI Symbol;Acc:MGI:1919594]	GO:0016787;GO:0005634;GO:0008233;GO:0008234;GO:0006508;GO:0006511;GO:0003723;GO:0016579;GO:0036459;GO:0005730;GO:0016607;GO:0004843;GO:1903146;GO:1903955	-	KOG1865-Ubiquitin carboxyl-terminal hydrolase[O]
ENSMUSG00000024498	1.96534	7.37866	-1.90858	4.84157e-20	1.89954e-17	down	Tcerg1	transcription elongation regulator 1 (CA150) [Source:MGI Symbol;Acc:MGI:1926421]	GO:0005634;GO:0005654;GO:0006355;GO:0003723;GO:0006351;GO:0000122;GO:0003700;GO:0001103;GO:0001106;GO:0070064	K12824-ko03040 Spliceosome;ko04212 Longevity regulating pathway - worm	KOG0155-Transcription factor CA150[K]
ENSMUSG00000005698	4.35817	9.45961	-1.11806	0.0123855	0.0419452	down	Ctcf	CCCTC-binding factor [Source:MGI Symbol;Acc:MGI:109447]	GO:0046872;GO:0003677;GO:0005634;GO:0003676;GO:0005654;GO:0006355;GO:0006366;GO:0045944;GO:0005694;GO:0003682;GO:0006351;GO:0016569;GO:0000978;GO:0010628;GO:0045893;GO:0001228;GO:0005730;GO:0000122;GO:0045892;GO:0016584;GO:0043565;GO:0005515;GO:0001078;GO:0044212;GO:0040029;GO:0000793;GO:0000775;GO:0007059;GO:0003700;GO:0006349;GO:0010629;GO:0071459;GO:0006306;GO:0010216;GO:0009048;GO:0040030;GO:…	-	KOG1721-FOG: Zn-finger[R]
ENSMUSG00000029816	6.8657	1.03811	2.72544	0.000664591	0.00387318	up	Gpnmb	glycoprotein (transmembrane) nmb [Source:MGI Symbol;Acc:MGI:1934765]	GO:0016020;GO:0016021;GO:0005886;GO:0008201;GO:0030659;GO:0031410;GO:0005887;GO:0001934;GO:2000273;GO:2000134;GO:0012505;GO:0007155;GO:0050868;GO:0007165;GO:0045545;GO:0005178;GO:0042130;GO:0042470;GO:0030335;GO:0007267;GO:0048018;GO:1901215;GO:0031954;GO:0034103;GO:0001818;GO:0032720;GO:0070374;GO:0001649;GO:0030282	-	-
ENSMUSG00000029817	15.766	37.5701	-1.25277	1.6477e-05	0.000178636	down	Tra2a	transformer 2 alpha homolog (Drosophila) [Source:MGI Symbol;Acc:MGI:1933972]	GO:0003676;GO:0003723;GO:0000398;GO:0005634;GO:0005730;GO:0043231	-	-
ENSMUSG00000079487	5.66326	24.5846	-2.11805	1.40378e-14	2.02709e-12	down	Med12	mediator complex subunit 12 [Source:MGI Symbol;Acc:MGI:1926212]	GO:0006357;GO:0001104;GO:0008013;GO:0016592;GO:0005634;GO:0006355;GO:0003682;GO:0045944;GO:0016020;GO:0006351;GO:0045893;GO:0003712;GO:0007507;GO:0008134;GO:0007492;GO:0008022;GO:0005515;GO:0019904;GO:0019827;GO:0003713;GO:0004872;GO:0006367;GO:0030518;GO:0030521;GO:0005654;GO:0000980;GO:0001105;GO:0001190;GO:0046966;GO:0061630;GO:0001756;GO:0001843;GO:0014003;GO:0014044;GO:0016567;GO:0021510;GO:…	K15162-ko04919 Thyroid hormone signaling pathway	KOG3598-Thyroid hormone receptor-associated protein complex, subunit TRAP230[K]
ENSMUSG00000079484	22.3909	49.4134	-1.14199	0.000998487	0.00540128	down	Phyhd1	phytanoyl-CoA dioxygenase domain containing 1 [Source:MGI Symbol;Acc:MGI:3612860]	GO:0046872;GO:0003674;GO:0008150;GO:0005575;GO:0016491;GO:0055114;GO:0051213	-	KOG3290-Peroxisomal phytanoyl-CoA hydroxylase[I]
ENSMUSG00000041921	11.2133	27.5917	-1.29903	2.0814e-07	4.43449e-06	down	Metap1d	methionyl aminopeptidase type 1D (mitochondrial) [Source:MGI Symbol;Acc:MGI:1913809]	GO:0046872;GO:0016787;GO:0008233;GO:0006508;GO:0004177;GO:0005739;GO:0008235	-	KOG2738-Putative methionine aminopeptidase[O]
ENSMUSG00000040033	3.99966	11.0371	-1.46441	3.46802e-05	0.000330798	down	Stat2	signal transducer and activator of transcription 2 [Source:MGI Symbol;Acc:MGI:103039]	GO:0005634;GO:0003700;GO:0006355;GO:0003677;GO:0007165;GO:0005737;GO:0004871;GO:0006351;GO:0005515;GO:0042802;GO:0001932;GO:0051607;GO:0060337;GO:0090140;GO:0005829;GO:0005886	K11221-ko04630 Jak-STAT signaling pathway;ko04062 Chemokine signaling pathway;ko04380 Osteoclast differentiation;ko05162 Measles;ko05164 Influenza A;ko05161 Hepatitis B;ko05160 Hepatitis C;ko05168 Herpes simplex infection	KOG3667-STAT protein[KT]
ENSMUSG00000015095	13.0887	31.0233	-1.24503	0.006691	0.0255947	down	Fbxw5	F-box and WD-40 domain protein 5 [Source:MGI Symbol;Acc:MGI:1354731]	GO:0005737;GO:0016567;GO:0019901;GO:0007088;GO:0004842;GO:0005515;GO:0080008;GO:0043161;GO:0010824;GO:0031146;GO:0019005	-	-
ENSMUSG00000056342	2.83872	9.1167	-1.68327	1.14432e-08	3.61626e-07	down	Usp34	ubiquitin specific peptidase 34 [Source:MGI Symbol;Acc:MGI:109473]	GO:0006511;GO:0016579;GO:0036459;GO:0016787;GO:0008233;GO:0008234;GO:0006508;GO:0016055;GO:0004843;GO:0090263;GO:0071108;GO:0004197	-	KOG1866-Ubiquitin carboxyl-terminal hydrolase[O]
ENSMUSG00000057691	2.1095	5.1807	-1.29625	9.2549e-06	0.00011092	down	Zfp746	zinc finger protein 746 [Source:MGI Symbol;Acc:MGI:1916478]	GO:0006355;GO:0046872;GO:0005622;GO:0003677;GO:0005634;GO:0003676;GO:0005737;GO:0045944;GO:0006351;GO:0000978;GO:0000122;GO:0045892;GO:0005515;GO:0001078;GO:0044212;GO:0031625;GO:0003700;GO:1901216	-	KOG1721-FOG: Zn-finger[R]
ENSMUSG00000054648	2.22531	8.04912	-1.85483	1.74898e-07	3.80425e-06	down	Zfp869	zinc finger protein 869 [Source:MGI Symbol;Acc:MGI:1914119]	GO:0006355;GO:0046872;GO:0005622;GO:0003676;GO:0005634;GO:0003700;GO:0045892;GO:0070895	-	KOG1721-FOG: Zn-finger[R]
ENSMUSG00000033253	1.98384	7.1937	-1.85844	2.8554e-07	5.85554e-06	down	Szt2	seizure threshold 2 [Source:MGI Symbol;Acc:MGI:3033336]	GO:0043234;GO:0070062;GO:0005777;GO:0005765;GO:0009791;GO:1904262;GO:0032403;GO:0061700;GO:1990130;GO:0007417;GO:0021540;GO:0031667;GO:0034198;GO:0042149;GO:0043473;GO:0061462;GO:0071230;GO:1901668;GO:0140007	-	-
ENSMUSG00000071076	39.808	13.2798	1.58382	3.6042e-16	7.42037e-14	up	Jund	jun D proto-oncogene [Source:MGI Symbol;Acc:MGI:96648]	GO:0005634;GO:0003700;GO:0006355;GO:0003677;GO:0043565;GO:0005515;GO:0000790;GO:0045944;GO:0006351;GO:0006357;GO:0044212;GO:0019899;GO:0000981;GO:0000978;GO:0001077;GO:0032496;GO:0042127;GO:0042493;GO:0071277;GO:0000122;GO:0003713;GO:0005667;GO:0032870;GO:0045669;GO:0002076;GO:0035976;GO:0051726;GO:0009314;GO:0034097;GO:0051591;GO:0009612;GO:0010941;GO:0003690;GO:0008134;GO:0016922;GO:0006366;GO:…	K04449-ko04010 MAPK signaling pathway;ko04380 Osteoclast differentiation	KOG0837-Transcriptional activator of the JUN family[K]
ENSMUSG00000036550	3.98472	13.4624	-1.75639	1.35997e-06	2.18372e-05	down	Cnot1	CCR4-NOT transcription complex, subunit 1 [Source:MGI Symbol;Acc:MGI:2442402]	GO:0090503;GO:0003723;GO:0004535;GO:0019904;GO:0030331;GO:0032947;GO:0042974;GO:0070016;GO:0000122;GO:0010606;GO:0017148;GO:0033147;GO:0035195;GO:0048387;GO:0060213;GO:0061014;GO:1900153;GO:2000036;GO:0000932;GO:0005615;GO:0005829;GO:0016020;GO:0030014;GO:0005634;GO:0005515;GO:0005737;GO:0006355;GO:0007275;GO:0006351;GO:0005778;GO:0031047;GO:0006417;GO:0000288;GO:0001829;GO:0030015	-	KOG1831-Negative regulator of transcription[K]
ENSMUSG00000036552	3.06653	9.91502	-1.69301	3.67307e-06	5.04477e-05	down	Ermard	ER membrane associated RNA degradation [Source:MGI Symbol;Acc:MGI:1917317]	GO:0016020;GO:0016021;GO:0003674;GO:0008150;GO:0005575	-	-
ENSMUSG00000023088	2.07869	7.39729	-1.83133	7.51676e-12	5.26275e-10	down	Abcc1	ATP-binding cassette, sub-family C (CFTR/MRP), member 1 [Source:MGI Symbol;Acc:MGI:102676]	GO:0055085;GO:0016020;GO:0016021;GO:0005524;GO:0005886;GO:0016787;GO:0005215;GO:0006810;GO:0000166;GO:0070062;GO:0005887;GO:0016887;GO:0042626;GO:0016323;GO:0008559;GO:0015431;GO:0034634;GO:0006855;GO:0034775;GO:0042908	K05665-ko02010 ABC transporters;ko04071 Sphingolipid signaling pathway;ko04977 Vitamin digestion and absorption;ko05206 MicroRNAs in cancer	KOG0054-Multidrug resistance-associated protein/mitoxantrone resistance protein, ABC superfamily[Q]
ENSMUSG00000033788	8.894	31.7373	-1.83527	0.000398537	0.0025452	down	Dysf	dysferlin [Source:MGI Symbol;Acc:MGI:1349385]	GO:0016020;GO:0016021;GO:0046872;GO:0005886;GO:0005515;GO:0030659;GO:0031410;GO:0070062;GO:0042383;GO:0008289;GO:0005768;GO:0030315;GO:0005769;GO:0005770;GO:0005509;GO:0005815;GO:0030139;GO:0030027;GO:0005543;GO:0001778;GO:0005544;GO:0006936;GO:0006906	-	KOG1326-Membrane-associated protein FER-1 and related ferlins, contain multiple C2 domains[M]
ENSMUSG00000037206	34.5844	12.0522	1.52083	6.32209e-13	5.94849e-11	up	Islr	immunoglobulin superfamily containing leucine-rich repeat [Source:MGI Symbol;Acc:MGI:1349645]	GO:0005576;GO:0070062;GO:0005615;GO:0007155	-	KOG0619-FOG: Leucine rich repeat[R]
ENSMUSG00000034574	3.21062	7.6885	-1.25985	6.55333e-07	1.16489e-05	down	Daam1	dishevelled associated activator of morphogenesis 1 [Source:MGI Symbol;Acc:MGI:1914596]	GO:0005829;GO:0005737;GO:0005886;GO:0016020;GO:0003779;GO:0005856;GO:0030036;GO:0042802;GO:0005515;GO:0042995;GO:0017048;GO:0016043;GO:0001725;GO:0031514;GO:0036064	K04512-ko04310 Wnt signaling pathway	KOG1922-Rho GTPase effector BNI1 and related formins[TZ]
ENSMUSG00000057421	7.66519	26.9853	-1.81578	5.78865e-12	4.25333e-10	down	Las1l	LAS1-like (S. cerevisiae) [Source:MGI Symbol;Acc:MGI:1923380]	GO:0005634;GO:0005737;GO:0003723;GO:0016020;GO:0006364;GO:0005730;GO:0005654;GO:0071339	-	KOG2425-Nuclear protein involved in cell morphogenesis and cell surface growth[R]
ENSMUSG00000042901	4.05186	9.85865	-1.28281	0.008486	0.0309956	down	Aida	axin interactor, dorsalization associated [Source:MGI Symbol;Acc:MGI:1919737]	GO:0005737;GO:0007275;GO:0019904;GO:0005515;GO:0016020;GO:0046329;GO:0035091;GO:0009953;GO:0043508;GO:2000016;GO:0043496;GO:0048264	-	-
ENSMUSG00000110469	15.9949	6.55168	1.28767	3.13726e-15	5.2189e-13	up	Gm10358	predicted gene 10358 [Source:MGI Symbol;Acc:MGI:3708786]	GO:0055114;GO:0016491;GO:0004365;GO:0016620;GO:0050661;GO:0051287;GO:0006006;GO:0006096	-	-
ENSMUSG00000022119	2.0362	7.40247	-1.86213	2.26115e-12	1.88828e-10	down	Rbm26	RNA binding motif protein 26 [Source:MGI Symbol;Acc:MGI:1921463]	GO:0003676;GO:0046872;GO:0006397;GO:0005575;GO:0003723;GO:0010923	-	-
ENSMUSG00000039236	13.4823	5.93339	1.18414	2.30572e-07	4.83806e-06	up	Isg20	interferon-stimulated protein [Source:MGI Symbol;Acc:MGI:1928895]	GO:0046872;GO:0016787;GO:0005634;GO:0003676;GO:0005737;GO:0051607;GO:0002376;GO:0045087;GO:0005730;GO:0090503;GO:0003723;GO:0006364;GO:0004518;GO:0016605;GO:0015030;GO:0009615;GO:0004527;GO:0006401;GO:0045071;GO:0030620;GO:0000175;GO:0030619;GO:0008310;GO:0034511;GO:0000738;GO:0008859	-	KOG2249-3'-5' exonuclease[L]
ENSMUSG00000039233	7.49184	19.4013	-1.37277	1.49922e-05	0.000165299	down	Tbce	tubulin-specific chaperone E [Source:MGI Symbol;Acc:MGI:1917680]	GO:0005737;GO:0005856;GO:0009791;GO:0000226;GO:0008344;GO:0007409;GO:0051082;GO:0006457;GO:0048589;GO:0048936;GO:0007021;GO:0007052;GO:0007023;GO:0014889	-	KOG3207-Beta-tubulin folding cofactor E[O]
ENSMUSG00000065037	16.9496	268.92	-3.98785	0.0127266	0.042863	down	Rn7sk	RNA, 7SK, nuclear [Source:MGI Symbol;Acc:MGI:103186]	-	-	-
ENSMUSG00000056737	36.1455	11.2192	1.68785	1.11091e-06	1.829e-05	up	Capg	capping protein (actin filament), gelsolin-like [Source:MGI Symbol;Acc:MGI:1098259]	GO:0003779;GO:0051016;GO:0019904;GO:0032403;GO:0045296;GO:0005634;GO:0005654;GO:0005730;GO:0005737;GO:0005814;GO:0070062;GO:0072686;GO:0090543	-	KOG0443-Actin regulatory proteins (gelsolin/villin family)[Z]
ENSMUSG00000020170	2.21418	6.40455	-1.53232	1.17448e-09	4.87649e-08	down	Frs2	fibroblast growth factor receptor substrate 2 [Source:MGI Symbol;Acc:MGI:1100860]	GO:0016020;GO:0005515;GO:0005737;GO:0005886;GO:0005158;GO:0005911;GO:0000187;GO:0042981;GO:0008543;GO:0003281;GO:0070307;GO:0030900;GO:0002088;GO:0070372;GO:0005913;GO:0007169;GO:0007405;GO:0005104;GO:0001759;GO:0050678;GO:2000726;GO:0005068;GO:0001702;GO:0060527;GO:0005168;GO:0008595;GO:0046619	K12461-ko04722 Neurotrophin signaling pathway;ko05205 Proteoglycans in cancer	KOG4047-Docking protein 1 (p62dok)[T]
ENSMUSG00000075705	94.4465	43.6557	1.11333	4.63278e-13	4.60928e-11	up	Msrb1	methionine sulfoxide reductase B1 [Source:MGI Symbol;Acc:MGI:1351642]	GO:0046872;GO:0005634;GO:0005654;GO:0005737;GO:0055114;GO:0016491;GO:0003779;GO:0005856;GO:0006979;GO:0002376;GO:0045087;GO:0016671;GO:0033743;GO:0030091;GO:0015629;GO:0030041;GO:0008270;GO:0070191	-	-
ENSMUSG00000026170	16.8922	42.0357	-1.31526	0.00261184	0.0119338	down	Cyp27a1	cytochrome P450, family 27, subfamily a, polypeptide 1 [Source:MGI Symbol;Acc:MGI:88594]	GO:0016020;GO:0046872;GO:0055114;GO:0004497;GO:0005506;GO:0016491;GO:0016705;GO:0020037;GO:0005739;GO:0005743;GO:0031966	K00488-ko00120 Primary bile acid biosynthesis;ko03320 PPAR signaling pathway	KOG0159-Cytochrome P450 CYP11/CYP12/CYP24/CYP27 subfamilies[Q]
ENSMUSG00000026822	6.06513	1.1396	2.41202	5.24018e-05	0.000468261	up	Lcn2	lipocalin 2 [Source:MGI Symbol;Acc:MGI:96757]	GO:0005615;GO:0005215;GO:0006810;GO:0006811;GO:0005576;GO:0070062;GO:0002376;GO:0045087;GO:0036094;GO:0097192;GO:0006915;GO:0005829;GO:0005515;GO:0009615;GO:0005506;GO:0055072;GO:0002020;GO:0042803;GO:0006879;GO:0006979;GO:0009617;GO:0009635;GO:0010046;GO:0010628;GO:0015891;GO:0031346;GO:0031667;GO:0031669;GO:0042493;GO:0070207;GO:0070301;GO:0071222;GO:0071347;GO:0071356	-	-
ENSMUSG00000059835	5.08383	2.53335	1.00487	4.05601e-07	7.85295e-06	up	Rpl13-ps3	ribosomal protein L13, pseudogene 3 [Source:MGI Symbol;Acc:MGI:3646682]	GO:0005622;GO:0003735;GO:0006412;GO:0005840;GO:0030529	-	-
ENSMUSG00000028469	14.4333	35.3095	-1.29065	3.47825e-06	4.82822e-05	down	Npr2	natriuretic peptide receptor 2 [Source:MGI Symbol;Acc:MGI:97372]	GO:0016020;GO:0016021;GO:0004672;GO:0005524;GO:0006468;GO:0005886;GO:0035556;GO:0000166;GO:0005887;GO:0005525;GO:0016849;GO:0009190;GO:0004383;GO:0016829;GO:0006182;GO:0042802;GO:0060348;GO:0008074;GO:0042562;GO:0001503;GO:0017046;GO:0007168;GO:0016941;GO:0044702;GO:0051447;GO:1900194;GO:0097011;GO:0005622;GO:0007165	K12324-ko00230 Purine metabolism;ko04022 cGMP - PKG signaling pathway;ko04921 Oxytocin signaling pathway;ko04270 Vascular smooth muscle contraction	KOG1023-Natriuretic peptide receptor, guanylate cyclase[T]
ENSMUSG00000032293	2.67641	5.38051	-1.00745	3.53632e-05	0.000335466	down	Ireb2	iron responsive element binding protein 2 [Source:MGI Symbol;Acc:MGI:1928268]	GO:0046872;GO:0005794;GO:0005829;GO:0010468;GO:0005737;GO:0003723;GO:0008152;GO:0005739;GO:0005783;GO:0051536;GO:0051539;GO:0009791;GO:0006879;GO:0006826;GO:0030350;GO:0030371;GO:0017148;GO:0006417;GO:0050892;GO:0055072;GO:0034101;GO:0030316;GO:0006782	-	KOG0452-RNA-binding translational regulator IRP (aconitase superfamily)[AJ]
ENSMUSG00000032295	14.2862	37.515	-1.39285	1.52002e-07	3.35891e-06	down	Man2c1	mannosidase, alpha, class 2C, member 1 [Source:MGI Symbol;Acc:MGI:1920994]	GO:0008270;GO:0046872;GO:0016787;GO:0016798;GO:0008152;GO:0005654;GO:0003824;GO:0004553;GO:0005975;GO:0030246;GO:0004559;GO:0015923;GO:0006013;GO:0006517;GO:0005773	K01191-ko00511 Other glycan degradation	KOG4342-Alpha-mannosidase[G]
ENSMUSG00000041757	9.541	49.6806	-2.38047	2.1067e-07	4.47464e-06	down	Plekha6	pleckstrin homology domain containing, family A member 6 [Source:MGI Symbol;Acc:MGI:2388662]	GO:0003674;GO:0008150;GO:0005575	-	-
ENSMUSG00000046805	15.8074	3.54286	2.15761	1.64746e-05	0.000178636	up	Mpeg1	macrophage expressed gene 1 [Source:MGI Symbol;Acc:MGI:1333743]	GO:0016020;GO:0016021	-	-
ENSMUSG00000067942	1.4343	7.53377	-2.39302	2.92672e-24	1.96317e-21	down	Zfp160	zinc finger protein 160 [Source:MGI Symbol;Acc:MGI:108187]	GO:0006355;GO:0046872;GO:0005622;GO:0005575;GO:0003676;GO:0003700	-	-
ENSMUSG00000003541	20.6414	9.06578	1.18704	2.93555e-13	3.00699e-11	up	Ier3	immediate early response 3 [Source:MGI Symbol;Acc:MGI:104814]	GO:0043066;GO:2001020;GO:0005634	-	-
ENSMUSG00000031375	360.936	103.928	1.79615	8.93163e-09	2.87499e-07	up	Bgn	biglycan [Source:MGI Symbol;Acc:MGI:88158]	GO:0009986;GO:0005737;GO:0005578;GO:0019221;GO:0005576;GO:0070062;GO:0031012;GO:0042383;GO:0005622;GO:0030133;GO:0005615;GO:0005539;GO:0004860;GO:0006469;GO:0046426;GO:0050840;GO:0001974;GO:0019800	-	KOG0619-FOG: Leucine rich repeat[R]
ENSMUSG00000022708	2.63023	5.95195	-1.17817	6.87278e-07	1.21318e-05	down	Zbtb20	zinc finger and BTB domain containing 20 [Source:MGI Symbol;Acc:MGI:1929213]	GO:0046872;GO:0003677;GO:0005634;GO:0003676;GO:0006355;GO:0006351;GO:0000122;GO:0001078;GO:0010629;GO:0032728;GO:0045892;GO:0032755;GO:0032760	-	KOG1721-FOG: Zn-finger[R]
ENSMUSG00000022704	1.7832	7.7106	-2.11237	1.44128e-08	4.42035e-07	down	Qtrtd1	queuine tRNA-ribosyltransferase domain containing 1 [Source:MGI Symbol;Acc:MGI:1922194]	GO:0016020;GO:0046872;GO:0005737;GO:0005739;GO:0008033;GO:0016763;GO:0006400;GO:0005741;GO:0008479;GO:0042803;GO:0046982;GO:0008616;GO:0101030	-	-
ENSMUSG00000062901	2.83559	9.78897	-1.78751	3.28909e-11	2.02347e-09	down	Klhl24	kelch-like 24 [Source:MGI Symbol;Acc:MGI:1923035]	GO:0005737;GO:0030054;GO:0016567;GO:0004842;GO:0031463;GO:0045109;GO:0042995;GO:0030424;GO:0005912;GO:0043204;GO:2000312;GO:0030057;GO:0051865	-	KOG4441-Proteins containing BTB/POZ and Kelch domains, involved in regulatory/signal transduction processes[TR]
ENSMUSG00000018651	2.49936	5.83449	-1.22305	0.00640906	0.0247346	down	Tada2a	transcriptional adaptor 2A [Source:MGI Symbol;Acc:MGI:2144471]	GO:0003677;GO:0005634;GO:0003700;GO:0006355;GO:0005694;GO:0001932;GO:0006351;GO:0006357;GO:0003713;GO:0072686;GO:0003682;GO:0004402;GO:0043966;GO:0031647;GO:0090043;GO:0006338;GO:0035066;GO:0000278;GO:0005671;GO:0031063;GO:0035065;GO:0000125;GO:0070461	-	KOG0457-Histone acetyltransferase complex SAGA/ADA, subunit ADA2[B]
ENSMUSG00000032051	26.1386	12.8773	1.02135	3.28089e-09	1.20535e-07	up	Fdx1	ferredoxin 1 [Source:MGI Symbol;Acc:MGI:103224]	GO:0046872;GO:0009055;GO:0051536;GO:0055114;GO:0051537;GO:0006629;GO:0008202;GO:0008203;GO:0005739;GO:0005759;GO:0042446;GO:0006694;GO:0071320;GO:1904322	-	KOG3309-Ferredoxin[C]
ENSMUSG00000053286	5.52532	12.5669	-1.1855	0.00156459	0.00783389	down	Trmt1l	tRNA methyltransferase 1 like [Source:MGI Symbol;Acc:MGI:1916185]	GO:0016740;GO:0003676;GO:0003723;GO:0004809;GO:0008033;GO:0030488;GO:0008168;GO:0032259;GO:0000049	-	-
ENSMUSG00000021423	14.9653	4.58912	1.70533	0.000200609	0.00143893	up	Ly86	lymphocyte antigen 86 [Source:MGI Symbol;Acc:MGI:1321404]	GO:0005576;GO:0005615;GO:0002376;GO:0045087;GO:0006954;GO:0031666	-	-
ENSMUSG00000024413	2.89557	6.24906	-1.10979	0.0118434	0.0404919	down	Npc1	Niemann-Pick type C1 [Source:MGI Symbol;Acc:MGI:1097712]	GO:0016020;GO:0016021;GO:0005794;GO:0048471;GO:0005515;GO:0005886;GO:0005576;GO:0070062;GO:0006629;GO:0008202;GO:0008203;GO:0005765;GO:0005887;GO:0005783;GO:0005768;GO:0042493;GO:0005764;GO:0006486;GO:0031902;GO:0042632;GO:0015485;GO:0006914;GO:0045121;GO:0007628;GO:0005319;GO:0071383;GO:0005635;GO:0030301;GO:0033344;GO:0031982;GO:0006897;GO:0090150;GO:0007041;GO:0008206;GO:0016242;GO:0031579;GO:…	K12385-ko04142 Lysosome	KOG1933-Cholesterol transport protein (Niemann-Pick C disease protein)[I]
ENSMUSG00000024410	5.51665	13.8757	-1.3307	1.70613e-06	2.65151e-05	down	3110002H16Rik	RIKEN cDNA 3110002H16 gene [Source:MGI Symbol;Acc:MGI:1916528]	GO:0005765	-	KOG2377-Uncharacterized conserved protein[S]
ENSMUSG00000053754	2.35161	8.8774	-1.91649	3.41474e-08	9.3468e-07	down	Chd8	chromodomain helicase DNA binding protein 8 [Source:MGI Symbol;Acc:MGI:1915022]	GO:0005524;GO:0016787;GO:0003677;GO:0005634;GO:0005654;GO:0043234;GO:0006355;GO:0000166;GO:0016055;GO:0003682;GO:0045944;GO:0006351;GO:0016569;GO:0045893;GO:0043044;GO:0032508;GO:0000122;GO:0045892;GO:0001701;GO:0004386;GO:0016817;GO:0042393;GO:0007420;GO:0008094;GO:0005515;GO:0035064;GO:0048565;GO:0030178;GO:0060070;GO:0043066;GO:0008013;GO:0090090;GO:0071339;GO:0045945;GO:0003678;GO:2000270;GO:…	K04494-ko04310 Wnt signaling pathway	KOG0383-Predicted helicase[R]
ENSMUSG00000032942	1.34988	38.1064	-4.81913	3.70365e-19	1.30532e-16	down	Ucp3	uncoupling protein 3 (mitochondrial, proton carrier) [Source:MGI Symbol;Acc:MGI:1099787]	GO:0016020;GO:0016021;GO:0006810;GO:0006839;GO:0031966;GO:0005739;GO:0005743;GO:0015992;GO:0000303;GO:0001666;GO:0007568;GO:0007584;GO:0009409;GO:0014823;GO:0032868;GO:0032870;GO:0048545;GO:0051384;GO:0006631;GO:0017077;GO:1990542;GO:1990845	-	KOG0753-Mitochondrial fatty acid anion carrier protein/Uncoupling protein[C]
ENSMUSG00000030545	1.56973	6.68751	-2.09096	0.000606645	0.00360211	down	Pex11a	peroxisomal biogenesis factor 11 alpha [Source:MGI Symbol;Acc:MGI:1338788]	GO:0016020;GO:0016021;GO:0043234;GO:0007165;GO:0042803;GO:0005777;GO:0007031;GO:0005778;GO:0005779;GO:0016559;GO:0050873;GO:0044375;GO:0016557	K13351-ko04146 Peroxisome	KOG4186-Peroxisomal biogenesis protein (peroxin)[U]
ENSMUSG00000034042	4.4542	12.292	-1.46448	5.99036e-05	0.000521186	down	Gpbp1l1	GC-rich promoter binding protein 1-like 1 [Source:MGI Symbol;Acc:MGI:1924360]	GO:0005634;GO:0003700;GO:0003677;GO:0006351;GO:0006355;GO:0045893	-	-
ENSMUSG00000035392	3.36162	9.53706	-1.50439	1.80939e-05	0.000193741	down	Dennd1a	DENN/MADD domain containing 1A [Source:MGI Symbol;Acc:MGI:2442794]	GO:0016020;GO:0005886;GO:0005654;GO:0005829;GO:0005515;GO:0006810;GO:0015031;GO:0030054;GO:0045202;GO:0031410;GO:0043231;GO:0008289;GO:0005085;GO:0030425;GO:0017112;GO:0017137;GO:0043025;GO:0032266;GO:0006897;GO:0043547;GO:0017124;GO:0030665;GO:0042734;GO:0030136;GO:0048488;GO:0032456;GO:0032483;GO:1901981	-	KOG3569-RAS signaling inhibitor ST5[T]
ENSMUSG00000035024	2.72645	6.63988	-1.28413	6.13916e-07	1.0986e-05	down	Ncapd3	non-SMC condensin II complex, subunit D3 [Source:MGI Symbol;Acc:MGI:2142989]	GO:0007076;GO:0000799;GO:0035064;GO:0005654;GO:0016020;GO:0031618	-	KOG0413-Uncharacterized conserved protein related to condensin complex subunit 1[S]
ENSMUSG00000077928	14.0347	196.06	-3.80423	1.58247e-09	6.29175e-08	down	Mir208b	microRNA 208b [Source:MGI Symbol;Acc:MGI:3718461]	-	-	-
ENSMUSG00000039759	8.52387	17.0735	-1.00218	0.011481	0.0394638	down	Thap3	THAP domain containing, apoptosis associated protein 3 [Source:MGI Symbol;Acc:MGI:1917126]	GO:0046872;GO:0003674;GO:0008150;GO:0005575;GO:0003677;GO:0003676	-	-
ENSMUSG00000055912	12.5922	42.4248	-1.75238	2.90865e-07	5.92966e-06	down	Tmem150a	transmembrane protein 150A [Source:MGI Symbol;Acc:MGI:2385244]	GO:0016020;GO:0016021;GO:0003674;GO:0005886;GO:0005887;GO:0090002;GO:0005764;GO:0046854;GO:0009056	-	KOG4320-Uncharacterized conserved protein[S]
ENSMUSG00000065663	1.92415	6.12771	-1.67112	0.012112	0.0411884	down	Gm22579	predicted gene, 22579 [Source:MGI Symbol;Acc:MGI:5452356]	-	-	-
ENSMUSG00000039629	3.18995	7.20233	-1.17493	0.00155912	0.00781023	down	Strip2	striatin interacting protein 2 [Source:MGI Symbol;Acc:MGI:2444363]	GO:0003674;GO:0005829;GO:0005737;GO:0016477;GO:0007010;GO:0008360	-	KOG3680-Uncharacterized conserved protein[S]
ENSMUSG00000021244	5.7926	16.1457	-1.47887	0.00122993	0.00644195	down	Ylpm1	YLP motif containing 1 [Source:MGI Symbol;Acc:MGI:1926195]	GO:0005634;GO:0003723;GO:0005654;GO:0005829;GO:0016607;GO:0006355;GO:0006351;GO:0000122;GO:0001078;GO:0032204	-	-
ENSMUSG00000029071	10.5635	30.092	-1.5103	0.00251137	0.0115637	down	Dvl1	dishevelled segment polarity protein 1 [Source:MGI Symbol;Acc:MGI:94941]	GO:0016020;GO:0005886;GO:0015630;GO:0005515;GO:0005737;GO:0035556;GO:0031410;GO:0007275;GO:0016055;GO:0001932;GO:0098793;GO:0030426;GO:0050808;GO:0045893;GO:0001934;GO:0016328;GO:0019901;GO:0001933;GO:0005829;GO:0030424;GO:0045202;GO:0048675;GO:0042802;GO:0019899;GO:0043005;GO:0032091;GO:0060070;GO:0060071;GO:0060134;GO:0010976;GO:0007528;GO:0043113;GO:0035176;GO:0050821;GO:0007409;GO:0031122;GO:…	K02353-ko04310 Wnt signaling pathway;ko04330 Notch signaling pathway;ko04390 Hippo signaling pathway;ko04150 mTOR signaling pathway;ko04550 Signaling pathways regulating pluripotency of stem cells;ko04916 Melanogenesis;ko05200 Pathways in cancer;ko05217 Basal cell carcinoma;ko05224 Breast cancer;ko05166 HTLV-I infection	KOG3571-Dishevelled 3 and related proteins[R]
ENSMUSG00000035620	4.00367	8.06301	-1.01	0.000365093	0.00235915	down	Ric8b	RIC8 guanine nucleotide exchange factor B [Source:MGI Symbol;Acc:MGI:2682307]	GO:0005829;GO:0005737;GO:0043547;GO:0007186;GO:0005886;GO:0005085;GO:0005813;GO:0005096;GO:0005938;GO:0001965	-	-
ENSMUSG00000032396	4.0572	16.0111	-1.98052	5.88513e-13	5.64488e-11	down	Dis3l	DIS3 like exosome 3'-5' exoribonuclease [Source:MGI Symbol;Acc:MGI:2143272]	GO:0016787;GO:0005829;GO:0005737;GO:0005886;GO:0003723;GO:0004518;GO:0005813;GO:0019899;GO:0006364;GO:0004527;GO:0016075;GO:0000177;GO:0000175;GO:0000178;GO:0006401;GO:0090503	K18681-ko03018 RNA degradation	KOG2102-Exosomal 3'-5' exoribonuclease complex, subunit Rrp44/Dis3[J]
ENSMUSG00000032393	5.50306	15.9937	-1.5392	2.48873e-06	3.63633e-05	down	Dpp8	dipeptidylpeptidase 8 [Source:MGI Symbol;Acc:MGI:1921638]	GO:0003674;GO:0016787;GO:0005829;GO:0008233;GO:0006508;GO:0005737;GO:0004177;GO:0008236	-	KOG2281-Dipeptidyl aminopeptidases/acylaminoacyl-peptidases[O]
ENSMUSG00000050064	2.73595	6.76279	-1.30557	2.34581e-07	4.90239e-06	down	Zfp697	zinc finger protein 697 [Source:MGI Symbol;Acc:MGI:2139736]	GO:0003676	-	KOG1721-FOG: Zn-finger[R]
ENSMUSG00000024620	9.20429	18.4442	-1.00279	0.00383763	0.016329	down	Pdgfrb	platelet derived growth factor receptor, beta polypeptide [Source:MGI Symbol;Acc:MGI:97531]	GO:0016020;GO:0016021;GO:0004672;GO:0005524;GO:0006468;GO:0016740;GO:0005886;GO:0000166;GO:0031410;GO:0007275;GO:0016301;GO:0016310;GO:0004713;GO:0004714;GO:0007169;GO:0006935;GO:0005764;GO:0005019;GO:0048008;GO:0043202;GO:0005017;GO:0005102;GO:0005161;GO:0019899;GO:0019901;GO:0038085;GO:0043548;GO:0048407;GO:0006024;GO:0007165;GO:0007568;GO:0008284;GO:0008584;GO:0009636;GO:0010863;GO:0014070;GO:…	-	-
ENSMUSG00000029635	5.57126	14.257	-1.35559	0.00838881	0.0307215	down	Cdk8	cyclin-dependent kinase 8 [Source:MGI Symbol;Acc:MGI:1196224]	GO:0004672;GO:0005524;GO:0006468;GO:0000166;GO:0004674;GO:0016740;GO:0005634;GO:0043234;GO:0006355;GO:0016301;GO:0016310;GO:0006351;GO:0005730;GO:0005654;GO:0016592;GO:0004693;GO:0008353;GO:0007346	-	KOG0666-Cyclin C-dependent kinase CDK8[K]
ENSMUSG00000040850	11.0426	24.2966	-1.13767	0.00275053	0.0124634	down	Psme4	proteasome (prosome, macropain) activator subunit 4 [Source:MGI Symbol;Acc:MGI:2143994]	GO:0005634;GO:0005654;GO:0005737;GO:0007275;GO:0006281;GO:0006974;GO:0070628;GO:0010952;GO:0016607;GO:0005829;GO:0000502;GO:0007283;GO:0030154;GO:0035093;GO:0010499;GO:1990111;GO:0070577;GO:0016504;GO:0005839	K06699-ko03050 Proteasome	KOG1851-Uncharacterized conserved protein[S]
ENSMUSG00000034235	2.42734	14.3493	-2.56353	5.2941e-07	9.75071e-06	down	Usp54	ubiquitin specific peptidase 54 [Source:MGI Symbol;Acc:MGI:1926037]	GO:0003674;GO:0008150;GO:0005575;GO:0016579;GO:0036459	-	KOG1887-Ubiquitin carboxyl-terminal hydrolase[O]
ENSMUSG00000074652	8.64805	68.2921	-2.98127	1.89579e-11	1.20924e-09	down	Myh7b	myosin, heavy chain 7B, cardiac muscle, beta [Source:MGI Symbol;Acc:MGI:3710243]	GO:0016020;GO:0005524;GO:0000166;GO:0003779;GO:0003774;GO:0016459;GO:0032982;GO:0097512	K10352-ko04530 Tight junction	KOG0161-Myosin class II heavy chain[Z]
ENSMUSG00000046727	50.7747	20.5513	1.30488	2.05896e-23	1.22326e-20	up	Cystm1	cysteine-rich transmembrane module containing 1 [Source:MGI Symbol;Acc:MGI:1913310]	GO:0016020;GO:0016021;GO:0003674;GO:0070062	-	-
ENSMUSG00000042404	3.88372	12.5259	-1.68941	7.57855e-07	1.31983e-05	down	Dennd4b	DENN/MADD domain containing 4B [Source:MGI Symbol;Acc:MGI:2446201]	GO:0005794;GO:0005634;GO:0043547;GO:0005085;GO:0017112;GO:0032483	-	-
ENSMUSG00000042408	3.47301	13.7223	-1.98226	8.13809e-22	4.02913e-19	down	Zmym6	zinc finger, MYM-type 6 [Source:MGI Symbol;Acc:MGI:106505]	GO:0008270;GO:0003676;GO:0005737;GO:0003677;GO:0006357;GO:0000981;GO:0007010;GO:0007275;GO:0022604;GO:0005654	-	-
ENSMUSG00000030138	3.45941	8.24369	-1.25277	4.244e-05	0.000391178	down	Bms1	BMS1, ribosome biogenesis factor [Source:MGI Symbol;Acc:MGI:2446132]	GO:0005634;GO:0003723;GO:0005730;GO:0042254;GO:0003924;GO:0000462;GO:0030686;GO:0005525;GO:0034511;GO:0000479	K14569-ko03008 Ribosome biogenesis in eukaryotes	KOG1951-GTP-binding protein AARP2 involved in 40S ribosome biogenesis[J]
ENSMUSG00000010476	2.00813	5.10944	-1.34731	8.25145e-06	0.00010034	down	Ebf3	early B cell factor 3 [Source:MGI Symbol;Acc:MGI:894289]	GO:0006355;GO:0046872;GO:0003677;GO:0005634;GO:0005515;GO:0006366;GO:0007275;GO:0006351;GO:0045893;GO:0000978;GO:0001077;GO:0045944	-	KOG3836-HLH transcription factor EBF/Olf-1 and related DNA binding proteins[K]
ENSMUSG00000041846	2.881	7.54721	-1.38938	0.00789285	0.0292139	down	Ppp4r3a	protein phosphatase 4 regulatory subunit 3A [Source:MGI Symbol;Acc:MGI:1915984]	GO:0005634;GO:0005654;GO:0005515;GO:0005737;GO:0005856;GO:0005815;GO:0006470;GO:0045722;GO:0030289	K17491-ko04922 Glucagon signaling pathway;ko04212 Longevity regulating pathway - worm	KOG2175-Protein predicted to be involved in carbohydrate metabolism[G]
ENSMUSG00000031843	2.45855	5.59946	-1.18748	7.68549e-06	9.48064e-05	down	Mphosph6	M phase phosphoprotein 6 [Source:MGI Symbol;Acc:MGI:1915783]	GO:0003674;GO:0005634;GO:0005737;GO:0005730;GO:0003723;GO:0006364;GO:0000460;GO:0000178;GO:0000176	K12593-ko03018 RNA degradation	KOG4531-M phase phosphoprotein 6[D]
ENSMUSG00000056260	2.57648	7.82101	-1.60196	0.00272682	0.0123802	down	Lrif1	ligand dependent nuclear receptor interacting factor 1 [Source:MGI Symbol;Acc:MGI:2445214]	GO:0006355;GO:0042974;GO:0003674;GO:0008150;GO:0005634;GO:0006351;GO:0000784;GO:0005815;GO:0016363	-	-
ENSMUSG00000057133	2.78633	12.0589	-2.11366	3.54811e-07	7.06699e-06	down	Chd6	chromodomain helicase DNA binding protein 6 [Source:MGI Symbol;Acc:MGI:1918639]	GO:0005524;GO:0016787;GO:0003677;GO:0005634;GO:0003676;GO:0005654;GO:0006355;GO:0000166;GO:0008026;GO:0006351;GO:0016569;GO:0004386;GO:0016817;GO:0008094;GO:0005665;GO:0001221;GO:0036091	-	KOG0383-Predicted helicase[R]
ENSMUSG00000060703	6.85034	3.14499	1.12312	7.76193e-11	4.31555e-09	up	Cd302	CD302 antigen [Source:MGI Symbol;Acc:MGI:1913455]	GO:0016020;GO:0016021;GO:0005737;GO:0030175;GO:0030246;GO:0007165;GO:0005938;GO:0004888;GO:0042995;GO:0005887;GO:0006909;GO:0005902	-	-
ENSMUSG00000097392	1.18901	5.59685	-2.23485	2.34456e-14	3.10528e-12	down	D930016D06Rik	RIKEN cDNA D930016D06 gene [Source:MGI Symbol;Acc:MGI:2442700]	-	-	-
ENSMUSG00000101680	1.20116	13.9502	-3.53779	1.12884e-11	7.572e-10	down	Gm29015	predicted gene 29015 [Source:MGI Symbol;Acc:MGI:5579721]	-	-	-
ENSMUSG00000030116	86.4702	25.2453	1.77619	3.64081e-10	1.75655e-08	up	Mfap5	microfibrillar associated protein 5 [Source:MGI Symbol;Acc:MGI:1354387]	GO:0001527;GO:0005578;GO:0005576;GO:0005515;GO:0005615;GO:0097435;GO:0060216;GO:0030023	-	-
ENSMUSG00000020814	18.7931	8.54855	1.13645	1.56472e-09	6.23309e-08	up	Mxra7	matrix-remodelling associated 7 [Source:MGI Symbol;Acc:MGI:1914872]	GO:0016020;GO:0016021;GO:0003674;GO:0008150;GO:0005575	-	-
ENSMUSG00000031862	4.71276	10.7363	-1.18785	0.000576373	0.0034599	down	Atp13a1	ATPase type 13A1 [Source:MGI Symbol;Acc:MGI:2180801]	GO:0016020;GO:0016021;GO:0046872;GO:0016787;GO:0006810;GO:0000166;GO:0005524;GO:0016887;GO:0070588;GO:0005783;GO:0005789;GO:0006812;GO:0099132;GO:0005887;GO:0043231;GO:0005388;GO:0006874	-	KOG0209-P-type ATPase[P]
ENSMUSG00000031864	2.60856	5.92905	-1.18455	0.00417796	0.0174486	down	Ints10	integrator complex subunit 10 [Source:MGI Symbol;Acc:MGI:1918135]	GO:0003674;GO:0005634;GO:0032039;GO:0016180	-	-
ENSMUSG00000039473	3.27705	7.09078	-1.11354	0.00277837	0.0125704	down	Ubn1	ubinuclein 1 [Source:MGI Symbol;Acc:MGI:1891307]	GO:0005634;GO:0003677;GO:0005654;GO:0016604;GO:0030054;GO:0006325;GO:0016569;GO:0010923;GO:0008134;GO:0005923;GO:0030216;GO:0016605;GO:0006336	-	-
ENSMUSG00000045613	2.61218	5.87067	-1.16827	0.00329687	0.0144114	down	Chrm2	cholinergic receptor, muscarinic 2, cardiac [Source:MGI Symbol;Acc:MGI:88397]	GO:0016020;GO:0016021;GO:0005886;GO:0005887;GO:0030054;GO:0045202;GO:0045211;GO:0007186;GO:0004871;GO:0004930;GO:0007165;GO:0008016;GO:0016907;GO:0007271;GO:0007213;GO:0007197;GO:0007207;GO:0008144;GO:1990763;GO:0006940;GO:0009615;GO:0030425;GO:0032279;GO:0032280;GO:0043025;GO:0043679	K04130-ko04020 Calcium signaling pathway;ko04024 cAMP signaling pathway;ko04151 PI3K-Akt signaling pathway;ko04080 Neuroactive ligand-receptor interaction;ko04810 Regulation of actin cytoskeleton;ko04725 Cholinergic synapse	KOG4220-Muscarinic acetylcholine receptor[T]
ENSMUSG00000024871	33.0065	84.9802	-1.36438	0.000132547	0.00101554	down	Doc2g	double C2, gamma [Source:MGI Symbol;Acc:MGI:1926250]	GO:0016020	-	-
ENSMUSG00000026788	1.36516	5.4333	-1.99275	9.764e-07	1.63868e-05	down	Zbtb43	zinc finger and BTB domain containing 43 [Source:MGI Symbol;Acc:MGI:1919084]	GO:0046872;GO:0008150;GO:0003677;GO:0005634;GO:0003676;GO:0006355;GO:0006351	-	KOG1721-FOG: Zn-finger[R]
ENSMUSG00000026784	3.00771	6.4247	-1.09496	0.00114703	0.00606288	down	Pdss1	prenyl (solanesyl) diphosphate synthase, subunit 1 [Source:MGI Symbol;Acc:MGI:1889278]	GO:0016740;GO:0046872;GO:0046982;GO:0005739;GO:0008299;GO:0006744;GO:0051290;GO:1990234;GO:0000010;GO:0050347	K12504-ko00900 Terpenoid backbone biosynthesis	KOG0776-Geranylgeranyl pyrophosphate synthase/Polyprenyl synthetase[H]
ENSMUSG00000026439	2.75457	6.60589	-1.26193	7.14654e-05	0.00060384	down	Rbbp5	retinoblastoma binding protein 5, histone lysine methyltransferase complex subunit [Source:MGI Symbol;Acc:MGI:1918367]	GO:0005634;GO:0005515;GO:0006355;GO:0006351;GO:0016569;GO:0005730;GO:0048188;GO:0044212;GO:0035064;GO:0035097;GO:0005654;GO:0006974;GO:0071339;GO:0043627;GO:0042800;GO:0051568;GO:0044666	-	KOG1273-WD40 repeat protein[R]
ENSMUSG00000043251	3.21497	7.17539	-1.15825	0.00211439	0.0100427	down	Exoc3l	exocyst complex component 3-like [Source:MGI Symbol;Acc:MGI:3041195]	GO:0031410;GO:0006887;GO:0000145;GO:0005515;GO:0030133;GO:0000149;GO:0051601;GO:0030141;GO:0030072	-	KOG2286-Exocyst complex subunit SEC6[U]
ENSMUSG00000014355	6.03226	14.8435	-1.29906	0.00124073	0.00648562	down	Anapc1	anaphase promoting complex subunit 1 [Source:MGI Symbol;Acc:MGI:103097]	GO:0005634;GO:0005515;GO:0016567;GO:0005680;GO:0007049;GO:0051301;GO:0070979	K03348-ko04120 Ubiquitin mediated proteolysis;ko04110 Cell cycle;ko04111 Cell cycle - yeast;ko04113 Meiosis - yeast;ko04114 Oocyte meiosis;ko04914 Progesterone-mediated oocyte maturation;ko05166 HTLV-I infection	KOG1858-Anaphase-promoting complex (APC), subunit 1 (meiotic check point regulator/Tsg24)[DO]
ENSMUSG00000019577	8.3273	27.3696	-1.71665	0.000254058	0.00174641	down	Pdk4	pyruvate dehydrogenase kinase, isoenzyme 4 [Source:MGI Symbol;Acc:MGI:1351481]	GO:0016740;GO:0000166;GO:0005524;GO:0016301;GO:0016310;GO:0006468;GO:0005739;GO:0005975;GO:0005759;GO:0010906;GO:0005743;GO:0009267;GO:0072593;GO:0006006;GO:0004672;GO:0045124;GO:0008286;GO:0042304;GO:0004712;GO:0004740;GO:0006885;GO:0010510;GO:0010565;GO:0042593;GO:0042594;GO:0046320;GO:0071398;GO:2000811	-	KOG0787-Dehydrogenase kinase[T]
ENSMUSG00000024104	2.95755	6.17374	-1.06174	0.00970765	0.0344884	down	Washc2	WASH complex subunit 2` [Source:MGI Symbol;Acc:MGI:106463]	GO:0016020;GO:0005886;GO:0005829;GO:0006810;GO:0015031;GO:0043231;GO:0071203;GO:0005730;GO:0005768;GO:0005769;GO:0010314;GO:0032266;GO:0070273;GO:0080025;GO:0005546;GO:0030904;GO:0031901;GO:0005547;GO:0043325;GO:0042147;GO:1905394	K18462-ko04144 Endocytosis	-
ENSMUSG00000051510	4.453	16.1794	-1.86131	6.36125e-05	0.0005475	down	Mafg	v-maf musculoaponeurotic fibrosarcoma oncogene family, protein G (avian) [Source:MGI Symbol;Acc:MGI:96911]	GO:0005634;GO:0003700;GO:0006355;GO:0003677;GO:0043565;GO:0046982;GO:0006351;GO:0001701;GO:0042127;GO:0030534;GO:0010628;GO:0030641;GO:0045604	-	-
ENSMUSG00000081810	11.1337	5.4369	1.03408	6.1994e-06	7.89408e-05	up	Gm11878	predicted gene 11878 [Source:MGI Symbol;Acc:MGI:3651784]	-	-	-
ENSMUSG00000066406	2.92274	6.59487	-1.17402	0.000255848	0.00175755	down	Akap13	A kinase (PRKA) anchor protein 13 [Source:MGI Symbol;Acc:MGI:2676556]	GO:0046872;GO:0043547;GO:0035556;GO:0006468;GO:0035023;GO:0005089;GO:0004691;GO:0016020;GO:0005634;GO:0005829;GO:0005737;GO:0007186;GO:0005085;GO:0005856;GO:0017048;GO:0005938;GO:0007507;GO:0060348;GO:0030864;GO:0043123;GO:0015629;GO:0032947;GO:0005884;GO:0005078;GO:0051018;GO:0010611;GO:0035025;GO:0045859;GO:0051168;GO:0055007;GO:0060297;GO:0071875;GO:0071883;GO:0086023;GO:1900169;GO:0048471	-	KOG3520-Predicted guanine nucleotide exchange factor[T]
ENSMUSG00000054263	2.12091	6.35417	-1.58302	0.00765429	0.0285137	down	Lifr	leukemia inhibitory factor receptor [Source:MGI Symbol;Acc:MGI:96788]	GO:0016020;GO:0016021;GO:0005886;GO:0005515;GO:0005576;GO:0070062;GO:0004896;GO:0019221;GO:0043235;GO:0005615;GO:0008284;GO:0034097;GO:0004897;GO:0070120;GO:0048861;GO:0019838;GO:0004924;GO:0004923;GO:0005127;GO:0038165	K05058-ko04630 Jak-STAT signaling pathway;ko04060 Cytokine-cytokine receptor interaction;ko04550 Signaling pathways regulating pluripotency of stem cells	-
ENSMUSG00000019039	18.0184	37.3227	-1.05058	0.000381181	0.00244714	down	Dalrd3	DALR anticodon binding domain containing 3 [Source:MGI Symbol;Acc:MGI:1915039]	GO:0005524;GO:0008150;GO:0005575;GO:0000166;GO:0004812;GO:0004814;GO:0006418;GO:0006420	-	KOG1195-Arginyl-tRNA synthetase[J]
ENSMUSG00000030098	2.3797	15.1941	-2.67466	8.73281e-05	0.000714359	down	Grip2	glutamate receptor interacting protein 2 [Source:MGI Symbol;Acc:MGI:2681173]	GO:0005737;GO:0005886;GO:0035254;GO:0030159;GO:0007219;GO:0014824;GO:0045777;GO:0015031;GO:0014069;GO:0016020;GO:0030425;GO:0045211	-	KOG3528-FOG: PDZ domain[S]
ENSMUSG00000038664	2.7566	7.7229	-1.48625	8.05796e-06	9.84472e-05	down	Herc1	HECT and RLD domain containing E3 ubiquitin protein ligase family member 1 [Source:MGI Symbol;Acc:MGI:2384589]	GO:0016740;GO:0003674;GO:0005575;GO:0004842;GO:0016567;GO:0050885;GO:0031175;GO:0021702;GO:0010507	-	-
ENSMUSG00000035314	2.88294	6.78332	-1.23445	0.00221627	0.010443	down	Gdpd5	glycerophosphodiester phosphodiesterase domain containing 5 [Source:MGI Symbol;Acc:MGI:2686926]	GO:0016020;GO:0016021;GO:0016787;GO:0005737;GO:0008081;GO:0006629;GO:0012505;GO:0008889;GO:0007399;GO:0042995;GO:0021895;GO:0048471;GO:0030426;GO:0031175;GO:0046475;GO:0005789;GO:0045746;GO:0045666;GO:0048505;GO:0021522;GO:0047389;GO:0045787;GO:0030424;GO:0043025;GO:0097038	-	KOG2258-Glycerophosphoryl diester phosphodiesterase[C]
ENSMUSG00000035311	2.42145	5.16979	-1.09424	0.00564254	0.0223148	down	Gnptab	N-acetylglucosamine-1-phosphate transferase, alpha and beta subunits [Source:MGI Symbol;Acc:MGI:3643902]	GO:0016020;GO:0016021;GO:0016740;GO:0000139;GO:0005794;GO:0046872;GO:0005509;GO:0016772;GO:0007040;GO:0046835;GO:0033299;GO:0003976;GO:0009306;GO:0016256	K08239-ko04142 Lysosome	-
ENSMUSG00000043099	6.32303	2.61766	1.27234	2.77949e-18	7.91735e-16	up	Hic1	hypermethylated in cancer 1 [Source:MGI Symbol;Acc:MGI:1338010]	GO:0003700;GO:0003676;GO:0000122;GO:0042826;GO:0043565;GO:0008630;GO:0030178;GO:0005654;GO:0005829	-	-
ENSMUSG00000008435	2.9242	9.63665	-1.72049	3.86074e-08	1.03321e-06	down	Rdh13	retinol dehydrogenase 13 (all-trans and 9-cis) [Source:MGI Symbol;Acc:MGI:1918732]	GO:0055114;GO:0016491;GO:0005739;GO:0010842;GO:0042462;GO:0009644	-	KOG1208-Dehydrogenases with different specificities (related to short-chain alcohol dehydrogenases)[Q]
ENSMUSG00000004896	4.11072	9.47778	-1.20516	1.06396e-05	0.000124642	down	Rrnad1	ribosomal RNA adenine dimethylase domain containing 1 [Source:MGI Symbol;Acc:MGI:2387197]	-	-	KOG2651-rRNA adenine N-6-methyltransferase[A]
ENSMUSG00000074165	1.76576	5.38553	-1.6088	5.30811e-05	0.000473314	down	Zfp788	zinc finger protein 788 [Source:MGI Symbol;Acc:MGI:1914857]	GO:0006355;GO:0005622;GO:0003674;GO:0008150;GO:0005575;GO:0003676;GO:0046872	-	KOG1721-FOG: Zn-finger[R]
ENSMUSG00000044066	2.22425	5.22207	-1.23131	4.20507e-05	0.000388106	down	Cep68	centrosomal protein 68 [Source:MGI Symbol;Acc:MGI:2667663]	GO:0005634;GO:0005829;GO:0005737;GO:0030054;GO:0005856;GO:0019901;GO:0005813;GO:0033365;GO:0005815;GO:0019904;GO:0010457;GO:0007098	-	-
ENSMUSG00000027620	31.9879	103.749	-1.6975	6.52344e-08	1.61872e-06	down	Rbm39	RNA binding motif protein 39 [Source:MGI Symbol;Acc:MGI:2157953]	GO:0005634;GO:0003676;GO:0005654;GO:0015630;GO:0005515;GO:0006355;GO:0003723;GO:0006351;GO:0006397;GO:0008380;GO:0016607;GO:0005815;GO:0003713	-	KOG0147-Transcriptional coactivator CAPER (RRM superfamily)[K]
ENSMUSG00000078517	3.12796	10.0339	-1.68159	5.63449e-07	1.02505e-05	down	Emc1	ER membrane protein complex subunit 1 [Source:MGI Symbol;Acc:MGI:2443696]	GO:0016020;GO:0016021;GO:0003674;GO:0005783;GO:0072546;GO:0034975	-	KOG2103-Uncharacterized conserved protein[S]
ENSMUSG00000026571	4.29804	8.98395	-1.06367	0.0121678	0.0413564	down	Dcaf6	DDB1 and CUL4 associated factor 6 [Source:MGI Symbol;Acc:MGI:1921356]	GO:0005634;GO:0005829;GO:0005925;GO:0045944;GO:0016567;GO:0080008;GO:0030374	-	KOG1310-WD40 repeat protein[R]
ENSMUSG00000037110	1.49905	6.44675	-2.10452	9.30676e-08	2.20165e-06	down	Ralgapa2	Ral GTPase activating protein, alpha subunit 2 (catalytic) [Source:MGI Symbol;Acc:MGI:3036245]	GO:0005096;GO:0043547;GO:0051056;GO:0005615;GO:0005737;GO:0005829;GO:0005886;GO:0046982;GO:0032484;GO:0032880;GO:0060178;GO:0061024;GO:0090630	-	KOG3686-Rap1-GTPase-activating protein (Rap1GAP)[T]
ENSMUSG00000065460	0.539837	6.51871	-3.59399	6.95221e-05	0.000591507	down	Mir133a-2	microRNA 133a-2 [Source:MGI Symbol;Acc:MGI:3618718]	-	-	-
ENSMUSG00000041354	15.8315	43.9256	-1.47226	4.91491e-05	0.000443964	down	Rgl2	ral guanine nucleotide dissociation stimulator-like 2 [Source:MGI Symbol;Acc:MGI:107483]	GO:0007165;GO:0005622;GO:0043547;GO:0005085;GO:0007264;GO:0014068;GO:0005089;GO:0032485;GO:0010667	K17636-ko04014 Ras signaling pathway	-
ENSMUSG00000031431	38.416	18.4728	1.0563	3.69883e-10	1.76953e-08	up	Tsc22d3	TSC22 domain family, member 3 [Source:MGI Symbol;Acc:MGI:1196284]	GO:0003700;GO:0006355;GO:0005634;GO:0005737;GO:0000122;GO:0006970;GO:0048642;GO:0043426;GO:0070236	-	-
ENSMUSG00000056579	5.34247	13.6565	-1.35401	4.13489e-12	3.19632e-10	down	Tug1	taurine upregulated gene 1 [Source:MGI Symbol;Acc:MGI:2144114]	-	-	-
ENSMUSG00000038252	2.76783	11.0619	-1.99878	3.7354e-15	6.02124e-13	down	Ncapd2	non-SMC condensin I complex, subunit D2 [Source:MGI Symbol;Acc:MGI:1915548]	GO:0005634;GO:0007076;GO:0042393;GO:0007049;GO:0030261;GO:0051301;GO:0000228;GO:0000793;GO:0000796;GO:0005654;GO:0005737;GO:0005829;GO:0016020	-	-
ENSMUSG00000038256	1.94173	10.9097	-2.4902	2.96839e-16	6.19275e-14	down	Bcl9	B cell CLL/lymphoma 9 [Source:MGI Symbol;Acc:MGI:1924828]	GO:0005634;GO:0005794;GO:0005737;GO:0016055;GO:0045944;GO:0035914;GO:0035019;GO:0060070;GO:0008013;GO:0005801;GO:0014908	-	-
ENSMUSG00000020516	2.98729	6.54747	-1.1321	6.89937e-06	8.6664e-05	down	Rps6kb1	ribosomal protein S6 kinase, polypeptide 1 [Source:MGI Symbol;Acc:MGI:1270849]	GO:0016020;GO:0004672;GO:0005524;GO:0006468;GO:0016740;GO:0005634;GO:0005654;GO:0007165;GO:0005737;GO:0030054;GO:0045202;GO:0000166;GO:0016301;GO:0016310;GO:0004674;GO:0005739;GO:0000082;GO:0043066;GO:0007049;GO:0006915;GO:0001662;GO:0045931;GO:0005515;GO:0043005;GO:0043491;GO:0045727;GO:0005741;GO:0071407;GO:0006417;GO:0046627;GO:0007281;GO:0071363;GO:0071549;GO:2001237;GO:0004712;GO:0032869;GO:…	K04688-ko04012 ErbB signaling pathway;ko04350 TGF-beta signaling pathway;ko04066 HIF-1 signaling pathway;ko04151 PI3K-Akt signaling pathway;ko04152 AMPK signaling pathway;ko04150 mTOR signaling pathway;ko04666 Fc gamma R-mediated phagocytosis;ko04910 Insulin signaling pathway;ko04211 Longevity regulating pathway - mammal;ko04212 Longevity regulating pathway - worm;ko04213 Longevity regulating pat…	KOG0598-Ribosomal protein S6 kinase and related proteins[RT]
ENSMUSG00000032316	7.18466	21.3926	-1.57412	1.23725e-07	2.83966e-06	down	Clk3	CDC-like kinase 3 [Source:MGI Symbol;Acc:MGI:1098670]	GO:0004672;GO:0005524;GO:0006468;GO:0016740;GO:0005634;GO:0005654;GO:0005737;GO:0000166;GO:0031410;GO:0003723;GO:0016020;GO:0016301;GO:0016310;GO:0004713;GO:0004674;GO:0042802;GO:0045111;GO:0001669;GO:0046777;GO:0004712;GO:0018108;GO:0043484	-	KOG0671-LAMMER dual specificity kinases[T]
ENSMUSG00000065147	2.57351	11.0744	-2.10542	0.00173388	0.00852551	down	Snora31	small nucleolar RNA, H/ACA box 31 [Source:MGI Symbol;Acc:MGI:3819500]	-	-	-
ENSMUSG00000022801	2.88945	6.54386	-1.17935	0.0107455	0.0373462	down	Lrch3	leucine-rich repeats and calponin homology (CH) domain containing 3 [Source:MGI Symbol;Acc:MGI:1917394]	GO:0003674;GO:0005829;GO:0005576;GO:0007165;GO:0005886;GO:0016020;GO:0016021	-	KOG0532-Leucine-rich repeat (LRR) protein, contains calponin homology domain[Z]
ENSMUSG00000024220	2.47392	7.08141	-1.51724	0.000102795	0.000815778	down	Zfp523	zinc finger protein 523 [Source:MGI Symbol;Acc:MGI:2687278]	GO:0046872;GO:0008150;GO:0003677;GO:0005634;GO:0003676;GO:0005515;GO:0006355;GO:0006351	-	KOG1721-FOG: Zn-finger[R]
ENSMUSG00000030421	2.16272	7.28263	-1.75161	0.00904196	0.0326478	down	Uri1	URI1, prefoldin-like chaperone [Source:MGI Symbol;Acc:MGI:1342294]	GO:0005634;GO:0005654;GO:0005829;GO:0005737;GO:0006355;GO:0003682;GO:0006351;GO:0005739;GO:0010923;GO:0000122;GO:0006357;GO:0042995;GO:0030425;GO:0004864;GO:0009615;GO:0005665;GO:0001558;GO:0071383;GO:0071363;GO:0051219;GO:0001106;GO:2001243;GO:0019212	-	KOG3130-Uncharacterized conserved protein[S]
ENSMUSG00000026000	3.8266	8.92986	-1.22258	0.0152781	0.0495236	down	Lancl1	LanC (bacterial lantibiotic synthetase component C)-like 1 [Source:MGI Symbol;Acc:MGI:1336997]	GO:0016020;GO:0046872;GO:0005886;GO:0005737;GO:0070062;GO:0007165;GO:0008270;GO:0043295;GO:0017124;GO:0050750	-	KOG2787-Lanthionine synthetase C-like protein 1[V]
ENSMUSG00000026004	2.2854	7.47219	-1.70909	1.93145e-05	0.000203975	down	Kansl1l	KAT8 regulatory NSL complex subunit 1-like [Source:MGI Symbol;Acc:MGI:1915941]	GO:0000123;GO:0008150	-	-
ENSMUSG00000073609	3.17252	7.5864	-1.25779	0.000821131	0.00461725	down	D2hgdh	D-2-hydroxyglutarate dehydrogenase [Source:MGI Symbol;Acc:MGI:2138209]	GO:0055114;GO:0003824;GO:0016491;GO:0016614;GO:0050660;GO:0005739;GO:0051990;GO:0010043;GO:0004458;GO:0071949;GO:0010042;GO:0019516;GO:0022904;GO:0032025;GO:0044267	-	KOG1232-Proteins containing the FAD binding domain[C]
ENSMUSG00000034858	3.12036	13.9955	-2.16518	2.38907e-13	2.48392e-11	down	Fam214a	family with sequence similarity 214, member A [Source:MGI Symbol;Acc:MGI:2387648]	GO:0003674;GO:0008150;GO:0005575	-	KOG2306-Uncharacterized conserved protein[S]
ENSMUSG00000024097	11.7982	23.973	-1.02285	0.001841	0.00894435	down	Srsf7	serine/arginine-rich splicing factor 7 [Source:MGI Symbol;Acc:MGI:1926232]	GO:0008270;GO:0046872;GO:0005634;GO:0003676;GO:0005654;GO:0005515;GO:0006810;GO:0005737;GO:0003723;GO:0070062;GO:0006397;GO:0008380;GO:0051028;GO:0048025	K12896-ko03040 Spliceosome;ko05168 Herpes simplex infection	KOG0107-Alternative splicing factor SRp20/9G8 (RRM superfamily)[A]
ENSMUSG00000022559	6.3234	14.5228	-1.19955	0.0013706	0.00703187	down	Fbxl6	F-box and leucine-rich repeat protein 6 [Source:MGI Symbol;Acc:MGI:1354705]	GO:0003674;GO:0008150;GO:0005575	-	KOG1947-Leucine rich repeat proteins, some proteins contain F-box[R]
ENSMUSG00000000805	8.35038	25.8242	-1.62881	0.00744947	0.0278655	down	Car4	carbonic anhydrase 4 [Source:MGI Symbol;Acc:MGI:1096574]	GO:0016020;GO:0008270;GO:0046872;GO:0005886;GO:0005794;GO:0048471;GO:0009986;GO:0070062;GO:0006730;GO:0004089;GO:0006885;GO:0016324;GO:0031362;GO:0016829;GO:0031225;GO:0005515;GO:0005802;GO:0015701;GO:0031526;GO:0046658;GO:0005793;GO:0005791;GO:0015670;GO:0030667;GO:0030658	K18246-ko00910 Nitrogen metabolism;ko04964 Proximal tubule bicarbonate reclamation	KOG0382-Carbonic anhydrase[R]
ENSMUSG00000054387	6.48508	29.9504	-2.20738	1.9295e-06	2.93289e-05	down	Mdm4	transformed mouse 3T3 cell double minute 4 [Source:MGI Symbol;Acc:MGI:107934]	GO:0005634;GO:0043066;GO:0071157;GO:0008270;GO:0046872;GO:0000122;GO:0042177;GO:0005515;GO:0019899;GO:0003281;GO:0008284;GO:0006461;GO:0002027;GO:0008283;GO:0003170;GO:0030330;GO:0003181;GO:0003203;GO:0003283;GO:0045023;GO:0050821;GO:0071456	K10127-ko04115 p53 signaling pathway;ko05206 MicroRNAs in cancer	-
ENSMUSG00000020899	1.61223	5.4544	-1.75837	5.88601e-10	2.67235e-08	down	Pfas	phosphoribosylformylglycinamidine synthase (FGAR amidotransferase) [Source:MGI Symbol;Acc:MGI:2684864]	GO:0046872;GO:0005737;GO:0000166;GO:0005524;GO:0070062;GO:0016874;GO:0006541;GO:0006164;GO:0006189;GO:0004642;GO:0009156;GO:0042493	K01952-ko00230 Purine metabolism	KOG1907-Phosphoribosylformylglycinamidine synthase[F]
ENSMUSG00000020898	1.88307	5.57589	-1.56612	0.0126039	0.0425394	down	Ctc1	CTS telomere maintenance complex component 1 [Source:MGI Symbol;Acc:MGI:1916214]	GO:0003677;GO:0005634;GO:0005694;GO:0003697;GO:0035264;GO:0000784;GO:0000723;GO:0051276;GO:0005515;GO:0006974;GO:0000781;GO:0042162;GO:0048536;GO:0010389;GO:0007568;GO:0098505;GO:0032211;GO:0048146;GO:0048538;GO:0071425;GO:0090399;GO:0048539;GO:0045740;GO:0010833;GO:1990879	-	-
ENSMUSG00000052305	3164.52	1227.71	1.36602	0.000360783	0.00233493	up	Hbb-bs	hemoglobin, beta adult s chain [Source:MGI Symbol;Acc:MGI:5474852]	GO:0046872;GO:0006810;GO:0005506;GO:0020037;GO:0070062;GO:0098869;GO:0072562;GO:0004601;GO:0005344;GO:0019825;GO:0015671;GO:0005833;GO:0031720;GO:0030492;GO:0031838	K13823-ko05144 Malaria;ko05143 African trypanosomiasis	KOG3378-Globins and related hemoproteins[C]
ENSMUSG00000038195	12.3263	26.8253	-1.12185	0.00646981	0.0249089	down	Rilp	Rab interacting lysosomal protein [Source:MGI Symbol;Acc:MGI:2144271]	GO:0016020;GO:0043234;GO:0005515;GO:0006810;GO:0015031;GO:0031410;GO:0046983;GO:0005768;GO:0005739;GO:0005829;GO:0005764;GO:0005765;GO:0042177;GO:0005770;GO:0031902;GO:0045732;GO:0060271;GO:0017137;GO:0045022;GO:0036064;GO:0031267;GO:0030670;GO:0008333;GO:0010796;GO:0051959;GO:0032509;GO:0070676;GO:0010008	K13883-ko04145 Phagosome;ko05132 Salmonella infection	-
ENSMUSG00000020705	4.39013	11.0491	-1.33159	7.52177e-07	1.31267e-05	down	Ddx42	DEAD (Asp-Glu-Ala-Asp) box polypeptide 42 [Source:MGI Symbol;Acc:MGI:1919297]	GO:0005524;GO:0016787;GO:0005634;GO:0003676;GO:0005829;GO:0005737;GO:0000166;GO:0003723;GO:0016020;GO:0016607;GO:0004386;GO:0004004;GO:0010501;GO:0015030;GO:0008104	K12835-ko03040 Spliceosome	KOG0334-RNA helicase[A]
ENSMUSG00000020700	3.74687	9.01827	-1.26717	0.00123419	0.00645628	down	Map3k3	mitogen-activated protein kinase kinase kinase 3 [Source:MGI Symbol;Acc:MGI:1346874]	GO:0004672;GO:0005524;GO:0006468;GO:0016740;GO:0046872;GO:0000166;GO:0005737;GO:0016301;GO:0016310;GO:0004674;GO:0000165;GO:0000186;GO:0035556;GO:0023014;GO:0005515;GO:0001568;GO:0004709;GO:0046777;GO:0004702;GO:0030036;GO:1900745;GO:0043123	K04421-ko04010 MAPK signaling pathway;ko04912 GnRH signaling pathway;ko04722 Neurotrophin signaling pathway;ko05166 HTLV-I infection	KOG0198-MEKK and related serine/threonine protein kinases[T]
ENSMUSG00000068196	11.9105	2.3034	2.3704	8.47158e-22	4.0967e-19	up	Col8a1	collagen, type VIII, alpha 1 [Source:MGI Symbol;Acc:MGI:88463]	GO:0005578;GO:0005576;GO:0070062;GO:0031012;GO:0007155;GO:0005581;GO:0005604;GO:0050673;GO:0005615;GO:0001525;GO:0010811;GO:0048593;GO:0035987	-	-
ENSMUSG00000103034	20.0452	9.68632	1.04924	1.39316e-08	4.29813e-07	up	Gm8797	predicted pseudogene 8797 [Source:MGI Symbol;Acc:MGI:3643769]	-	-	KOG0003-Ubiquitin/60s ribosomal protein L40 fusion[J]
ENSMUSG00000032127	2.1794	6.35409	-1.54376	1.41729e-09	5.72253e-08	down	Vps11	VPS11, CORVET/HOPS core subunit [Source:MGI Symbol;Acc:MGI:1918982]	GO:0016020;GO:0008270;GO:0046872;GO:0005515;GO:0006810;GO:0006914;GO:0015031;GO:0000166;GO:0031410;GO:0006886;GO:0005765;GO:0016192;GO:0005768;GO:0005769;GO:0005764;GO:0005770;GO:0031902;GO:0019904;GO:0005776;GO:0030139;GO:1901998;GO:1903955;GO:0031647;GO:0030136;GO:0019905;GO:0005884;GO:0030674;GO:0008333;GO:1902115;GO:1903364;GO:2000643;GO:0006904;GO:0034058;GO:0033263;GO:0007032;GO:0035542;GO:…	-	KOG2114-Vacuolar assembly/sorting protein PEP5/VPS11[U]
ENSMUSG00000020282	8.13623	25.421	-1.64359	0.0060965	0.0237459	down	Rhbdf1	rhomboid 5 homolog 1 [Source:MGI Symbol;Acc:MGI:104328]	GO:0016020;GO:0016021;GO:0000139;GO:0005794;GO:0006508;GO:0005783;GO:0005789;GO:0016477;GO:0008283;GO:0050708;GO:0061136;GO:0050709;GO:0042058;GO:0004252;GO:0016787;GO:0008233	-	KOG2290-Rhomboid family proteins[T]
ENSMUSG00000021109	4.45841	10.0101	-1.16686	2.31126e-07	4.8448e-06	down	Hif1a	hypoxia inducible factor 1, alpha subunit [Source:MGI Symbol;Acc:MGI:106918]	GO:0005634;GO:0003700;GO:0006355;GO:0006351;GO:0046983;GO:0003677;GO:0005654;GO:0016604;GO:0043234;GO:0005829;GO:0005515;GO:0010468;GO:0005737;GO:0046982;GO:0045944;GO:0042593;GO:0001077;GO:0010628;GO:0045893;GO:0001228;GO:0019901;GO:0043066;GO:0016607;GO:1904115;GO:0002039;GO:0008134;GO:0043565;GO:0001892;GO:0006089;GO:0019904;GO:0019899;GO:0002052;GO:0071542;GO:0001568;GO:0031625;GO:0043524;GO:…	K08268-ko04066 HIF-1 signaling pathway;ko04919 Thyroid hormone signaling pathway;ko04212 Longevity regulating pathway - worm;ko05200 Pathways in cancer;ko05230 Central carbon metabolism in cancer;ko05231 Choline metabolism in cancer;ko05205 Proteoglycans in cancer;ko05211 Renal cell carcinoma	KOG3558-Hypoxia-inducible factor 1/Neuronal PAS domain protein NPAS1[TK]
ENSMUSG00000024055	5.07124	16.9758	-1.74307	0.000553078	0.00334433	down	Cyp4f13	cytochrome P450, family 4, subfamily f, polypeptide 13 [Source:MGI Symbol;Acc:MGI:2158641]	GO:0016020;GO:0016021;GO:0046872;GO:0005575;GO:0055114;GO:0004497;GO:0005506;GO:0016491;GO:0016705;GO:0020037;GO:0006691	K17726-ko00590 Arachidonic acid metabolism	KOG0157-Cytochrome P450 CYP4/CYP19/CYP26 subfamilies[QI]
ENSMUSG00000051331	5.54931	32.3032	-2.5413	1.89932e-10	9.8245e-09	down	Cacna1c	calcium channel, voltage-dependent, L type, alpha 1C subunit [Source:MGI Symbol;Acc:MGI:103013]	GO:0055085;GO:0016020;GO:0016021;GO:0006811;GO:0005216;GO:0070588;GO:0005244;GO:0005245;GO:0005262;GO:0006816;GO:0034765;GO:0005891;GO:0046872;GO:0005886;GO:0005515;GO:0005737;GO:0006810;GO:0060078;GO:0030073;GO:0042593;GO:0005516;GO:0030315;GO:0007204;GO:0007507;GO:0030018;GO:0006874;GO:0051393;GO:0043025;GO:0007628;GO:0043010;GO:0086002;GO:0086010;GO:0007268;GO:0014069;GO:0046620;GO:0061337;GO:…	K04850-ko04010 MAPK signaling pathway;ko04020 Calcium signaling pathway;ko04024 cAMP signaling pathway;ko04022 cGMP - PKG signaling pathway;ko04911 Insulin secretion;ko04912 GnRH signaling pathway;ko04921 Oxytocin signaling pathway;ko04924 Renin secretion;ko04925 Aldosterone synthesis and secretion;ko04260 Cardiac muscle contraction;ko04261 Adrenergic signaling in cardiomyocytes;ko04270 Vascular …	-
ENSMUSG00000054770	1.66982	5.19655	-1.63786	7.9194e-06	9.708e-05	down	Kctd18	potassium channel tetramerisation domain containing 18 [Source:MGI Symbol;Acc:MGI:3603813]	GO:0003674;GO:0051260;GO:0008150;GO:0005575	-	KOG2723-Uncharacterized conserved protein, contains BTB/POZ domain[R]
ENSMUSG00000054199	1.94247	9.41475	-2.27703	1.0037e-08	3.20105e-07	down	Gon4l	gon-4-like (C.elegans) [Source:MGI Symbol;Acc:MGI:1917579]	GO:0006355;GO:0003677;GO:0005634;GO:0045892;GO:0003714;GO:0030183	-	-
ENSMUSG00000033545	3.73241	10.274	-1.46082	0.00022364	0.00157002	down	Znrf1	zinc and ring finger 1 [Source:MGI Symbol;Acc:MGI:2177308]	GO:0016020;GO:0016740;GO:0008270;GO:0046872;GO:0005829;GO:0030054;GO:0045202;GO:0031410;GO:0016567;GO:0005768;GO:0005764;GO:0004842;GO:0007010;GO:0005515;GO:0030672;GO:0061630;GO:0070936;GO:0043161	-	KOG0801-Predicted E3 ubiquitin ligase[O]
ENSMUSG00000030016	3.50613	12.6678	-1.85322	1.80378e-12	1.55634e-10	down	Zfp638	zinc finger protein 638 [Source:MGI Symbol;Acc:MGI:1203484]	GO:0008380;GO:0005634;GO:0008270;GO:0046872;GO:0003676;GO:0003723;GO:0005654;GO:0043231;GO:0003677;GO:0006355;GO:0006351;GO:0016607	-	-
ENSMUSG00000020918	6.19266	16.355	-1.4011	1.09239e-05	0.000127399	down	Kat2a	K(lysine) acetyltransferase 2A [Source:MGI Symbol;Acc:MGI:1343101]	GO:0005634;GO:0006355;GO:0016740;GO:0016573;GO:0008080;GO:0004402;GO:0005615;GO:0005515;GO:0003682;GO:0006351;GO:0001701;GO:0007399;GO:0016746;GO:0035264;GO:0008134;GO:0072686;GO:0003713;GO:0001756;GO:0001843;GO:0008283;GO:0016578;GO:0000123;GO:0042826;GO:0043966;GO:0030914;GO:0033276;GO:1903146;GO:1903955;GO:0031647;GO:0016407;GO:0030901;GO:0022037;GO:0021537;GO:0035948;GO:0005671;GO:0010484;GO:…	K06062-ko04330 Notch signaling pathway;ko04919 Thyroid hormone signaling pathway;ko05203 Viral carcinogenesis;ko05166 HTLV-I infection	KOG1472-Histone acetyltransferase SAGA/ADA, catalytic subunit PCAF/GCN5 and related proteins[BK]
ENSMUSG00000020910	4.23261	10.9781	-1.37502	0.000183951	0.00134166	down	Adprm	ADP-ribose/CDP-alcohol diphosphatase, manganese dependent [Source:MGI Symbol;Acc:MGI:1913608]	GO:0046872;GO:0003674;GO:0016787;GO:0008150;GO:0005575;GO:0047631;GO:0047734	K01517-ko00564 Glycerophospholipid metabolism;ko00230 Purine metabolism	-
ENSMUSG00000026987	3.69045	11.3502	-1.62085	0.000456121	0.00283715	down	Baz2b	bromodomain adjacent to zinc finger domain, 2B [Source:MGI Symbol;Acc:MGI:2442782]	GO:0005634;GO:0008270;GO:0046872;GO:0003674;GO:0008150;GO:0005575;GO:0003677	-	-
ENSMUSG00000026988	3.8555	8.811	-1.19239	0.0117353	0.0401751	down	Wdsub1	WD repeat, SAM and U-box domain containing 1 [Source:MGI Symbol;Acc:MGI:1919387]	GO:0003674;GO:0008150;GO:0005575;GO:0004842;GO:0016567	-	-
ENSMUSG00000021665	15.7428	7.75461	1.02157	0.000355791	0.00230837	up	Hexb	hexosaminidase B [Source:MGI Symbol;Acc:MGI:96074]	GO:0005615;GO:0016787;GO:0016798;GO:0008152;GO:0007338;GO:0042803;GO:0046982;GO:0004553;GO:0005975;GO:0016020;GO:0070062;GO:0019953;GO:0005764;GO:0007605;GO:0007626;GO:0006874;GO:0050885;GO:0001501;GO:0008360;GO:0045944;GO:0001669;GO:0007040;GO:0030203;GO:0048477;GO:0050905;GO:0042582;GO:0009313;GO:0004563;GO:0042552;GO:0006687;GO:0043615;GO:0007341;GO:0008375;GO:0006689;GO:0008049;GO:0008654;GO:…	K12373-ko00520 Amino sugar and nucleotide sugar metabolism;ko00513 Various types of N-glycan biosynthesis;ko00531 Glycosaminoglycan degradation;ko00603 Glycosphingolipid biosynthesis - globo series;ko00604 Glycosphingolipid biosynthesis - ganglio series;ko00511 Other glycan degradation;ko04142 Lysosome	KOG2499-Beta-N-acetylhexosaminidase[G]
ENSMUSG00000032621	4.88731	19.5034	-1.99662	7.17981e-17	1.60534e-14	down	Srek1	splicing regulatory glutamine/lysine-rich protein 1 [Source:MGI Symbol;Acc:MGI:2145245]	GO:0008150;GO:0005634;GO:0003676;GO:0005654;GO:0003723;GO:0000381;GO:0006397;GO:0008380;GO:0016607;GO:0005681	-	KOG4676-Splicing factor, arginine/serine-rich[A]
ENSMUSG00000098488	0.975565	10.0027	-3.358	3.8869e-05	0.000363091	down	Pla2g4b	phospholipase A2, group IVB (cytosolic) [Source:MGI Symbol;Acc:MGI:2384819]	GO:0046872;GO:0016787;GO:0005737;GO:0008152;GO:0006629;GO:0016042;GO:0009395;GO:0004623;GO:0004620	-	-
ENSMUSG00000058997	4.75455	12.1455	-1.35304	1.49744e-06	2.37149e-05	down	Vwa8	von Willebrand factor A domain containing 8 [Source:MGI Symbol;Acc:MGI:1919008]	GO:0005524;GO:0003674;GO:0008150;GO:0000166;GO:0005576;GO:0016887;GO:0005739	-	-
ENSMUSG00000047921	4.12825	9.54447	-1.20914	0.000597851	0.00355497	down	Trappc9	trafficking protein particle complex 9 [Source:MGI Symbol;Acc:MGI:1923760]	GO:0005515;GO:0005737;GO:0005783;GO:0030154;GO:0021987;GO:0051092;GO:0030182	-	-
ENSMUSG00000095098	35.689	9.47651	1.91305	1.87772e-45	7.80906e-42	up	Ccdc85b	coiled-coil domain containing 85B [Source:MGI Symbol;Acc:MGI:2147607]	GO:0005634;GO:0005737;GO:0006355;GO:0006351;GO:0005856;GO:0045892;GO:0005813;GO:0030308;GO:0005815;GO:0005515;GO:0030154;GO:0040008;GO:0045599	-	KOG3819-Uncharacterized conserved proteins (Hepatitis delta antigen-interacting protein A)[S]
ENSMUSG00000015697	2.51183	7.64489	-1.60576	2.89148e-07	5.90841e-06	down	Setdb1	SET domain, bifurcated 1 [Source:MGI Symbol;Acc:MGI:1934229]	GO:0005634;GO:0016740;GO:0008270;GO:0003677;GO:0005694;GO:0008168;GO:0018024;GO:0032259;GO:0034968;GO:0003682;GO:1990841;GO:0007265;GO:0033273;GO:0045471;GO:0090309;GO:0005654;GO:0005829;GO:0005886;GO:0043231	-	KOG1141-Predicted histone methyl transferase[B]
ENSMUSG00000000600	3.65129	7.41424	-1.02189	2.06494e-05	0.000215879	down	Krit1	KRIT1, ankyrin repeat containing [Source:MGI Symbol;Acc:MGI:1930618]	GO:0016020;GO:0005615;GO:0005886;GO:0043234;GO:0005515;GO:0005737;GO:0030054;GO:0005856;GO:0005911;GO:0005874;GO:0050790;GO:0032403;GO:0008017;GO:0005546;GO:0016525;GO:0001525;GO:0001937;GO:0010596;GO:0045454;GO:2000114;GO:2000352;GO:0032092;GO:0030695	K17705-ko04015 Rap1 signaling pathway;ko04212 Longevity regulating pathway - worm	KOG4335-FERM domain-containing protein KRIT1[T]
ENSMUSG00000014778	3.558	8.5124	-1.2585	0.000691443	0.00400386	down	Fhod1	formin homology 2 domain containing 1 [Source:MGI Symbol;Acc:MGI:2679008]	GO:0003674;GO:0005737;GO:0003779;GO:0005856;GO:0014704;GO:0005829;GO:0042995;GO:0007097;GO:0051660;GO:0032059;GO:0019904;GO:0042802;GO:0043621;GO:0045944;GO:0051492;GO:0051496;GO:0001725;GO:0005634;GO:0016020	-	KOG1925-Rac1 GTPase effector FHOS[TZ]
ENSMUSG00000060149	2.73465	8.82744	-1.69064	4.48419e-06	5.98486e-05	down	BC002059	cDNA sequence BC002059 [Source:MGI Symbol;Acc:MGI:2384864]	-	-	-
ENSMUSG00000025511	33.9216	16.3655	1.05155	3.19066e-07	6.45893e-06	up	Tspan4	tetraspanin 4 [Source:MGI Symbol;Acc:MGI:1928097]	GO:0016020;GO:0016021;GO:0003823;GO:0005515;GO:0005925;GO:0005886;GO:0005887;GO:0007166;GO:0006461;GO:0031982;GO:0005178	-	KOG3882-Tetraspanin family integral membrane protein[R]
ENSMUSG00000025510	47.7494	15.853	1.59073	3.27451e-34	6.19001e-31	up	Cd151	CD151 antigen [Source:MGI Symbol;Acc:MGI:1096360]	GO:0016020;GO:0016021;GO:0005925;GO:0016477;GO:0005887;GO:0005604;GO:0007166;GO:0005178;GO:0042098	-	KOG3882-Tetraspanin family integral membrane protein[R]
ENSMUSG00000021375	3.24533	7.20362	-1.15036	1.89605e-06	2.88667e-05	down	Kif13a	kinesin family member 13A [Source:MGI Symbol;Acc:MGI:1098264]	GO:0005524;GO:0007018;GO:0000166;GO:0008017;GO:0003774;GO:0003777;GO:0072383;GO:0000910;GO:0006886;GO:0008333;GO:0032438;GO:0035459;GO:0005813;GO:0010008;GO:0030496	-	-
ENSMUSG00000053093	57.2177	139.393	-1.28462	0.00212891	0.0100955	down	Myh7	myosin, heavy polypeptide 7, cardiac muscle, beta [Source:MGI Symbol;Acc:MGI:2155600]	GO:0005524;GO:0005737;GO:0000166;GO:0003779;GO:0005516;GO:0003774;GO:0016459;GO:0030018;GO:0001725;GO:0006941;GO:0007512;GO:0032982;GO:0006936;GO:0060048;GO:0046034;GO:0030016;GO:0003009;GO:0055010;GO:0002027;GO:0016887;GO:0002026;GO:0014883;GO:0014898;GO:0000146;GO:0030049;GO:0030898;GO:0014728;GO:0031449;GO:0051015	K17751-ko04530 Tight junction;ko04260 Cardiac muscle contraction;ko04261 Adrenergic signaling in cardiomyocytes;ko05416 Viral myocarditis	KOG0161-Myosin class II heavy chain[Z]
ENSMUSG00000070315	2.8232	11.6973	-2.05077	0.000109998	0.000866077	down	4930581F22Rik	RIKEN cDNA 4930581F22 gene [Source:MGI Symbol;Acc:MGI:1926184]	-	-	-
ENSMUSG00000022884	20.1729	53.762	-1.41417	6.9938e-12	4.9298e-10	down	Eif4a2	eukaryotic translation initiation factor 4A2 [Source:MGI Symbol;Acc:MGI:106906]	GO:0005524;GO:0016787;GO:0003676;GO:0048471;GO:0000166;GO:0003723;GO:0006412;GO:0003743;GO:0006413;GO:0004386;GO:0004004;GO:0010501;GO:0010468;GO:0016887;GO:1900260	K03257-ko03013 RNA transport	KOG0327-Translation initiation factor 4F, helicase subunit (eIF-4A) and related helicases[J]
ENSMUSG00000036528	2.18112	6.40256	-1.55358	0.000558716	0.00337339	down	Ppfibp2	PTPRF interacting protein, binding protein 2 (liprin beta 2) [Source:MGI Symbol;Acc:MGI:894649]	GO:0005615	-	KOG1899-LAR transmembrane tyrosine phosphatase-interacting protein liprin[R]
ENSMUSG00000036529	5.81978	18.0451	-1.63257	2.44111e-06	3.58225e-05	down	Sbf1	SET binding factor 1 [Source:MGI Symbol;Acc:MGI:1925230]	GO:0005575;GO:0005634;GO:0043547;GO:0007283;GO:0005085;GO:0043087;GO:0043086;GO:0017112;GO:0019208;GO:0001558;GO:0001691	-	KOG1090-Predicted dual-specificity phosphatase[R]
ENSMUSG00000071042	3.88546	10.2172	-1.39485	2.87135e-05	0.000282131	down	Rasgrp3	RAS, guanyl releasing protein 3 [Source:MGI Symbol;Acc:MGI:3028579]	GO:0046872;GO:0005509;GO:0048471;GO:0005737;GO:0005096;GO:0043547;GO:0035556;GO:0005085;GO:0007264;GO:0043087;GO:0017016;GO:0007265;GO:0005088;GO:0032045;GO:0019900	K12362-ko04014 Ras signaling pathway;ko04015 Rap1 signaling pathway;ko04010 MAPK signaling pathway;ko04662 B cell receptor signaling pathway;ko05200 Pathways in cancer	-
ENSMUSG00000049295	7.5125	16.6716	-1.15003	0.00267613	0.0121767	down	Zfp219	zinc finger protein 219 [Source:MGI Symbol;Acc:MGI:1917140]	GO:0003676;GO:0005634;GO:0007165;GO:0000978;GO:0006351;GO:0003677;GO:0000122;GO:0045892;GO:0006355;GO:0001078;GO:0007275;GO:0043565;GO:0044212;GO:0006366;GO:0003700	-	KOG1721-FOG: Zn-finger[R]
ENSMUSG00000038056	2.05893	6.81512	-1.72684	6.34983e-09	2.15397e-07	down	Kmt2c	lysine (K)-specific methyltransferase 2C [Source:MGI Symbol;Acc:MGI:2444959]	GO:0005634;GO:0016740;GO:0008168;GO:0032259;GO:0006355;GO:0008270;GO:0046872;GO:0018024;GO:0034968;GO:0051568;GO:0003723;GO:0042800;GO:0035097;GO:0044666	-	-
ENSMUSG00000004994	2.79819	5.98605	-1.09711	0.00945225	0.0337715	down	Ccdc130	coiled-coil domain containing 130 [Source:MGI Symbol;Acc:MGI:1914986]	GO:0003674;GO:0008150;GO:0005575;GO:0009615	-	KOG2990-C2C2-type Zn-finger protein[S]
ENSMUSG00000024011	40.1962	17.0286	1.2391	3.09784e-15	5.19488e-13	up	Pi16	peptidase inhibitor 16 [Source:MGI Symbol;Acc:MGI:1921366]	GO:0005576;GO:0070062	-	-
ENSMUSG00000024014	2.70339	6.75325	-1.32081	6.15372e-10	2.76971e-08	down	Pim1	proviral integration site 1 [Source:MGI Symbol;Acc:MGI:97584]	GO:0004672;GO:0005524;GO:0006468;GO:0000166;GO:0043066;GO:0004674;GO:0008134;GO:0030145;GO:0043024;GO:0008283;GO:0030212;GO:0043433;GO:0046777;GO:0060045;GO:0070561;GO:1905062;GO:0005634;GO:0005730;GO:0005737;GO:0005829	K04702-ko04630 Jak-STAT signaling pathway;ko05206 MicroRNAs in cancer;ko05221 Acute myeloid leukemia;ko04933 AGE-RAGE signaling pathway in diabetic complications	KOG0583-Serine/threonine protein kinase[T]
ENSMUSG00000040648	4.91166	34.2821	-2.80317	7.01013e-17	1.58444e-14	down	Ppip5k2	diphosphoinositol pentakisphosphate kinase 2 [Source:MGI Symbol;Acc:MGI:2142810]	GO:0016740;GO:0005829;GO:0005737;GO:0000166;GO:0005524;GO:0016301;GO:0016310;GO:0016311;GO:0003993;GO:0000827;GO:0000828;GO:0000829;GO:0000832;GO:0033857;GO:0052723;GO:0052724;GO:0006020;GO:0032958	K13024-ko04070 Phosphatidylinositol signaling system	KOG1057-Arp2/3 complex-interacting protein VIP1/Asp1, involved in regulation of actin cytoskeleton[Z]
ENSMUSG00000061410	3.12986	8.47055	-1.43636	7.55671e-05	0.000632586	down	Zcchc14	zinc finger, CCHC domain containing 14 [Source:MGI Symbol;Acc:MGI:2159407]	GO:0008270;GO:0046872;GO:0003674;GO:0008150;GO:0005575;GO:0003676;GO:0035091	-	KOG3791-Predicted RNA-binding protein involved in translational regulation[JT]
ENSMUSG00000002109	1.91796	7.31373	-1.93104	3.58917e-05	0.000339087	down	Ddb2	damage specific DNA binding protein 2 [Source:MGI Symbol;Acc:MGI:1355314]	GO:0005634;GO:0006281;GO:0003684;GO:0080008;GO:0003677;GO:0005654;GO:0043234;GO:0030054;GO:0006974;GO:0016567;GO:0035518;GO:0070914;GO:0031465;GO:0004842;GO:0051865;GO:0000209;GO:0006290;GO:0009411;GO:0032403	K10140-ko04120 Ubiquitin mediated proteolysis;ko03420 Nucleotide excision repair;ko04115 p53 signaling pathway;ko05161 Hepatitis B	KOG4328-WD40 protein[S]
ENSMUSG00000022297	2.62536	6.21298	-1.24277	5.85926e-06	7.52548e-05	down	Fzd6	frizzled class receptor 6 [Source:MGI Symbol;Acc:MGI:108474]	GO:0016020;GO:0016021;GO:0005886;GO:0005515;GO:0030659;GO:0031410;GO:0004871;GO:0004930;GO:0007165;GO:0007186;GO:0007275;GO:0016055;GO:0004888;GO:0007166;GO:0009986;GO:0042472;GO:0042813;GO:0045177;GO:0007399;GO:0001843;GO:0060071;GO:0031625;GO:0016324;GO:0090090;GO:0001942;GO:0017147;GO:0001736;GO:0030901;GO:0043433;GO:0048105;GO:0030168;GO:0016327;GO:0035880;GO:0033278;GO:0035567	K02376-ko04310 Wnt signaling pathway;ko04390 Hippo signaling pathway;ko04150 mTOR signaling pathway;ko04550 Signaling pathways regulating pluripotency of stem cells;ko04916 Melanogenesis;ko05200 Pathways in cancer;ko05205 Proteoglycans in cancer;ko05217 Basal cell carcinoma;ko05224 Breast cancer;ko05166 HTLV-I infection	KOG3577-Smoothened and related G-protein-coupled receptors[T]
ENSMUSG00000015714	18.3892	41.584	-1.17717	0.000415775	0.00263438	down	Cers2	ceramide synthase 2 [Source:MGI Symbol;Acc:MGI:1924143]	GO:0016020;GO:0016021;GO:0003677;GO:0005634;GO:0005783;GO:0006629;GO:0005789;GO:0031965;GO:0030148;GO:0046513;GO:0050291;GO:0048681;GO:1900148;GO:1905045	K04710-ko00600 Sphingolipid metabolism;ko04071 Sphingolipid signaling pathway	KOG1607-Protein transporter of the TRAM (translocating chain-associating membrane) superfamily[U]
ENSMUSG00000054874	4.33406	12.3959	-1.51608	1.37644e-06	2.20167e-05	down	Pcnx3	pecanex homolog 3 [Source:MGI Symbol;Acc:MGI:1861733]	GO:0016020;GO:0016021;GO:0003674;GO:0008150;GO:0005575	-	KOG3604-Pecanex[S]
ENSMUSG00000051427	1.65098	5.77272	-1.80593	1.31304e-09	5.38527e-08	down	Ccdc157	coiled-coil domain containing 157 [Source:MGI Symbol;Acc:MGI:3041210]	GO:0003674;GO:0008150;GO:0005575	-	-
ENSMUSG00000090086	2.33364	16.0708	-2.78379	2.97814e-16	6.19275e-14	down	AI480526	expressed sequence AI480526 [Source:MGI Symbol;Acc:MGI:2140910]	-	-	-
ENSMUSG00000035967	5.77877	17.0066	-1.55726	1.15773e-08	3.65308e-07	down	Ints6l	integrator complex subunit 6 like [Source:MGI Symbol;Acc:MGI:2442593]	GO:0003674;GO:0008150;GO:0005575	-	KOG3768-DEAD box RNA helicase[R]
ENSMUSG00000021557	5.54768	12.0643	-1.12079	0.00804971	0.0297257	down	Agtpbp1	ATP/GTP binding protein 1 [Source:MGI Symbol;Acc:MGI:2159437]	GO:0008270;GO:0046872;GO:0016787;GO:0005634;GO:0005737;GO:0008233;GO:0006508;GO:0043231;GO:0008237;GO:0005739;GO:0005730;GO:0004181;GO:0005829;GO:0004180;GO:0007005;GO:0005515;GO:0015631;GO:0007628;GO:0060041;GO:0021702;GO:0021549;GO:0021772;GO:0050905;GO:0021680;GO:0035609;GO:0035610;GO:0042133;GO:0001754	-	KOG3641-Zinc carboxypeptidase[E]
ENSMUSG00000021559	1.8122	6.81172	-1.91027	2.13495e-07	4.51835e-06	down	Dapk1	death associated protein kinase 1 [Source:MGI Symbol;Acc:MGI:1916885]	GO:0004672;GO:0005524;GO:0006468;GO:0016740;GO:0007165;GO:0005515;GO:0005737;GO:0000166;GO:0005886;GO:0016301;GO:0016310;GO:0004674;GO:0005525;GO:0035556;GO:0005516;GO:0071346;GO:0006915;GO:0043280;GO:0042802;GO:0005829;GO:0043066;GO:0017148;GO:0046777;GO:0015629;GO:1902042;GO:0006417;GO:0017075;GO:0097190;GO:0010508;GO:0008625;GO:0004683;GO:0071447;GO:2000310;GO:0097192	-	-
ENSMUSG00000060586	47.9028	17.6513	1.44033	9.18669e-07	1.55434e-05	up	H2-Eb1	histocompatibility 2, class II antigen E beta [Source:MGI Symbol;Acc:MGI:95901]	GO:0016020;GO:0016021;GO:0006955;GO:0002376;GO:0019882;GO:0002504;GO:0042613	K06752-ko04514 Cell adhesion molecules (CAMs);ko04145 Phagosome;ko04612 Antigen processing and presentation;ko04672 Intestinal immune network for IgA production;ko05310 Asthma;ko05322 Systemic lupus erythematosus;ko05323 Rheumatoid arthritis;ko05320 Autoimmune thyroid disease;ko05321 Inflammatiory bowel disease (IBD);ko05330 Allograft rejection;ko05332 Graft-versus-host disease;ko05416 Viral myoc…	-
ENSMUSG00000054469	5.62946	13.3487	-1.24563	9.78711e-06	0.000116493	down	Lclat1	lysocardiolipin acyltransferase 1 [Source:MGI Symbol;Acc:MGI:2684937]	GO:0016020;GO:0016021;GO:0016740;GO:0005829;GO:0007275;GO:0008152;GO:0006629;GO:0005783;GO:0005789;GO:0016746;GO:0003841;GO:0008654;GO:0016024	K13513-ko00561 Glycerolipid metabolism;ko00564 Glycerophospholipid metabolism	KOG1505-Lysophosphatidic acid acyltransferase LPAAT and related acyltransferases[I]
ENSMUSG00000027257	22.2085	59.4942	-1.42164	0.000625312	0.00369396	down	Pacsin3	protein kinase C and casein kinase substrate in neurons 3 [Source:MGI Symbol;Acc:MGI:1891410]	GO:0016020;GO:0065009;GO:0005886;GO:0005829;GO:0005515;GO:0005737;GO:0016301;GO:0016310;GO:0070062;GO:0008289;GO:0008092;GO:0006897;GO:0097320;GO:0005768;GO:0051044;GO:0045806;GO:0019855;GO:0051926	-	KOG2856-Adaptor protein PACSIN[TUZ]
ENSMUSG00000033478	2.21295	5.3857	-1.28316	2.88187e-06	4.11012e-05	down	Fam160b1	family with sequence similarity 160, member B1 [Source:MGI Symbol;Acc:MGI:2147545]	GO:0003674;GO:0008150;GO:0005575	-	-
ENSMUSG00000032637	5.73011	14.9358	-1.38214	8.75456e-07	1.4946e-05	down	Atxn2l	ataxin 2-like [Source:MGI Symbol;Acc:MGI:2446242]	GO:0016020;GO:0005634;GO:0005829;GO:0005737;GO:0003723;GO:0016607;GO:0045296;GO:0010494;GO:0034063;GO:0010603	-	KOG2375-Protein interacting with poly(A)-binding protein[A]
ENSMUSG00000037573	3.21873	7.7968	-1.27639	0.00577222	0.0227153	down	Tob1	transducer of ErbB-2.1 [Source:MGI Symbol;Acc:MGI:1349721]	GO:0005634;GO:0005515;GO:0005737;GO:0008285;GO:1903507;GO:0030971;GO:0046332;GO:0007184;GO:0017148;GO:0030514;GO:0003714;GO:0045668;GO:0030014;GO:0060213;GO:1900153;GO:0060212	K14443-ko03018 RNA degradation	KOG4006-Anti-proliferation factor BTG1/TOB[TR]
ENSMUSG00000026126	12.1463	4.06636	1.57871	0.000320754	0.0021221	up	Ptpn18	protein tyrosine phosphatase, non-receptor type 18 [Source:MGI Symbol;Acc:MGI:108410]	GO:0016787;GO:0005634;GO:0005515;GO:0005737;GO:0004721;GO:0004725;GO:0016791;GO:0006470;GO:0016311;GO:0035335;GO:0004726	-	KOG0789-Protein tyrosine phosphatase[T]
ENSMUSG00000024423	3.41956	8.90258	-1.38041	3.23022e-08	8.96644e-07	down	Impact	impact, RWD domain protein [Source:MGI Symbol;Acc:MGI:1098233]	GO:0005515;GO:0005737;GO:0003779;GO:0043022;GO:0001933;GO:0007399;GO:0030154;GO:0000122;GO:0034198;GO:0042149;GO:0070301;GO:0006417;GO:1990253;GO:0005844;GO:0006446;GO:0031333;GO:0031953;GO:0045666;GO:0060548;GO:0060733;GO:0071264;GO:0071468;GO:0071494;GO:0072755;GO:0097201;GO:1990138	-	KOG3299-Uncharacterized conserved protein[S]
ENSMUSG00000023150	55.3107	230.993	-2.06222	1.87637e-06	2.8626e-05	down	Ivns1abp	influenza virus NS1A binding protein [Source:MGI Symbol;Acc:MGI:2152389]	GO:0005634;GO:0005829;GO:0005515;GO:0005737;GO:0015629;GO:0005856;GO:2001243	K15046-ko05164 Influenza A	KOG4441-Proteins containing BTB/POZ and Kelch domains, involved in regulatory/signal transduction processes[TR]
ENSMUSG00000047767	4.31431	10.9733	-1.3468	0.00183838	0.00893787	down	Atg16l2	autophagy related 16-like 2 (S. cerevisiae) [Source:MGI Symbol;Acc:MGI:1920933]	GO:0003674;GO:0005654;GO:0006810;GO:0006914;GO:0015031;GO:0005737;GO:0000045;GO:0039689;GO:0000421	-	-
ENSMUSG00000027751	5.21971	11.647	-1.15792	0.00661689	0.0253672	down	Supt20	suppressor of Ty 20 [Source:MGI Symbol;Acc:MGI:1929651]	GO:0003712;GO:0000124;GO:0007275;GO:0007369;GO:0035948	-	-
ENSMUSG00000027750	351.575	59.7424	2.55701	0.00178003	0.00869689	up	Postn	periostin, osteoblast specific factor [Source:MGI Symbol;Acc:MGI:1926321]	GO:0005794;GO:0046872;GO:0005578;GO:0005576;GO:0031012;GO:0007155;GO:0008201;GO:0005802;GO:0030198;GO:0005615;GO:0008593;GO:0009888;GO:0071307;GO:0001666;GO:0001953;GO:0003073;GO:0009612;GO:0014850;GO:0014911;GO:0032355;GO:0042060;GO:0044344;GO:0071356;GO:0071560;GO:1900025;GO:1904209;GO:1990138;GO:1990523;GO:0005737;GO:0031594	-	KOG1437-Fasciclin and related adhesion glycoproteins[MW]
ENSMUSG00000025860	2.77531	6.09905	-1.13593	0.00903441	0.0326262	down	Xiap	X-linked inhibitor of apoptosis [Source:MGI Symbol;Acc:MGI:107572]	GO:0016740;GO:0008270;GO:0046872;GO:0005634;GO:0005737;GO:0016567;GO:0016055;GO:0043066;GO:0004842;GO:0051402;GO:0006915;GO:1990001;GO:0042802;GO:0005515;GO:0090263;GO:0043027;GO:0061630;GO:0031398;GO:0043154;GO:1902530	K04725-ko04120 Ubiquitin mediated proteolysis;ko04064 NF-kappa B signaling pathway;ko04210 Apoptosis;ko04214 Apoptosis - fly;ko04215 Apoptosis - multiple species;ko04510 Focal adhesion;ko05200 Pathways in cancer;ko05222 Small cell lung cancer;ko05166 HTLV-I infection;ko05145 Toxoplasmosis;ko01524 Platinum drug resistance	KOG1101-Apoptosis inhibitor IAP1 and related BIR domain proteins[DR]
ENSMUSG00000025137	13.076	43.0081	-1.71769	1.0751e-06	1.77991e-05	down	Pcyt2	phosphate cytidylyltransferase 2, ethanolamine [Source:MGI Symbol;Acc:MGI:1915921]	GO:0016740;GO:0003824;GO:0009058;GO:0006629;GO:0016779;GO:0008654;GO:0006646;GO:0004306	K00967-ko00564 Glycerophospholipid metabolism;ko00440 Phosphonate and phosphinate metabolism	KOG2803-Choline phosphate cytidylyltransferase/Predicted CDP-ethanolamine synthase[I]
ENSMUSG00000046402	25.442	10.1547	1.32506	4.93081e-05	0.000444822	up	Rbp1	retinol binding protein 1, cellular [Source:MGI Symbol;Acc:MGI:97876]	GO:0005215;GO:0006810;GO:0005654;GO:0005829;GO:0005737;GO:0008289;GO:0005501;GO:0042573;GO:0042572;GO:0030852;GO:0016918;GO:0019841;GO:0002138;GO:0006776;GO:0033189;GO:0044297	-	KOG4015-Fatty acid-binding protein FABP[I]
ENSMUSG00000053702	6.03517	20.3008	-1.75007	0.000182161	0.00133188	down	Nebl	nebulette [Source:MGI Symbol;Acc:MGI:1921353]	GO:0008270;GO:0046872;GO:0005737;GO:0003779;GO:0008092;GO:0071691;GO:0001725;GO:0030018	-	KOG1702-Nebulin repeat protein[Z]
ENSMUSG00000063558	2.77206	10.9082	-1.97638	2.28281e-07	4.79482e-06	down	Aox1	aldehyde oxidase 1 [Source:MGI Symbol;Acc:MGI:88035]	GO:0046872;GO:0009055;GO:0051536;GO:0055114;GO:0003824;GO:0005506;GO:0016614;GO:0050660;GO:0016491;GO:0051537;GO:0051287;GO:0043546;GO:0005829;GO:0016604;GO:0070062	K00157-ko00280 Valine, leucine and isoleucine degradation;ko00350 Tyrosine metabolism;ko00380 Tryptophan metabolism;ko00750 Vitamin B6 metabolism;ko00760 Nicotinate and nicotinamide metabolism;ko00830 Retinol metabolism;ko00982 Drug metabolism - cytochrome P450;ko04630 Jak-STAT signaling pathway	KOG0430-Xanthine dehydrogenase[F]
ENSMUSG00000032688	1.04155	5.55142	-2.41413	9.33915e-12	6.40918e-10	down	Malt1	MALT1 paracaspase [Source:MGI Symbol;Acc:MGI:2445027]	GO:0016787;GO:0005634;GO:0043234;GO:0005829;GO:0005515;GO:0005737;GO:0004197;GO:0008233;GO:0006508;GO:0016567;GO:0045087;GO:0005730;GO:0051092;GO:0042981;GO:0006915;GO:0048471;GO:0004842;GO:0050852;GO:0009620;GO:0043621;GO:0032743;GO:0001650;GO:0004871;GO:0043123;GO:0051259;GO:0050870;GO:0042098;GO:0042113;GO:0007250;GO:0019209;GO:0007249;GO:0002726;GO:0002020;GO:0050856;GO:0002237;GO:0038095;GO:…	-	-
ENSMUSG00000070733	4.20268	10.7704	-1.35769	1.30448e-05	0.000147101	down	Fryl	FRY like transcription coactivator [Source:MGI Symbol;Acc:MGI:1919563]	GO:0000902;GO:0031175;GO:0090527;GO:0005938;GO:0030427	-	-
ENSMUSG00000070730	3.57318	9.72255	-1.44413	4.0758e-07	7.88393e-06	down	Rmdn3	regulator of microtubule dynamics 3 [Source:MGI Symbol;Acc:MGI:1915059]	GO:0016020;GO:0016021;GO:0003674;GO:0005634;GO:0005737;GO:0005874;GO:0005856;GO:0005739;GO:0006915;GO:0006874;GO:0000922;GO:0030154;GO:0005819;GO:0031966;GO:0005741	-	-
ENSMUSG00000006576	18.1031	102.886	-2.50674	2.69438e-18	7.87183e-16	down	Slc4a3	solute carrier family 4 (anion exchanger), member 3 [Source:MGI Symbol;Acc:MGI:109350]	GO:0016020;GO:0016021;GO:0005215;GO:0006810;GO:0006811;GO:0005886;GO:0008509;GO:0006820;GO:0098656;GO:0055085;GO:0005452;GO:0015698;GO:0015297;GO:0005887;GO:0015301;GO:0015701;GO:0051453	-	KOG1172-Na+-independent Cl/HCO3 exchanger AE1 and related transporters (SLC4 family)[P]
ENSMUSG00000054499	1.95294	5.68834	-1.54236	0.00336471	0.0146495	down	Dedd2	death effector domain-containing DNA binding protein 2 [Source:MGI Symbol;Acc:MGI:1914629]	GO:0003677;GO:0005634;GO:0006355;GO:0006351;GO:0042981;GO:0005730;GO:0006915;GO:2001238;GO:0008625;GO:0030262	-	-
ENSMUSG00000069792	39.1304	8.88144	2.13943	1.17789e-06	1.92555e-05	up	Wfdc17	WAP four-disulfide core domain 17 [Source:MGI Symbol;Acc:MGI:3649773]	GO:0005576;GO:0008150;GO:0005575;GO:0030414;GO:0010466;GO:0010951;GO:0004867	-	KOG4802-Adhesion-type protein [W]
ENSMUSG00000004865	4.69836	11.866	-1.3366	8.93335e-06	0.000107875	down	Srpk1	serine/arginine-rich protein specific kinase 1 [Source:MGI Symbol;Acc:MGI:106908]	GO:0004672;GO:0005524;GO:0006468;GO:0016740;GO:0005634;GO:0005829;GO:0005737;GO:0000166;GO:0003723;GO:0005886;GO:0016301;GO:0016310;GO:0004674;GO:0035556;GO:0005783;GO:0000287;GO:0006397;GO:0008380;GO:0005515;GO:0030154;GO:0043231;GO:0016363;GO:0007059;GO:0045071;GO:0000245;GO:0045070;GO:0050684;GO:0005622	K15409-ko05168 Herpes simplex infection	KOG1290-Serine/threonine protein kinase[T]
ENSMUSG00000019432	18.8863	47.5369	-1.33171	5.38518e-06	7.01186e-05	down	Ddx39b	DEAD (Asp-Glu-Ala-Asp) box polypeptide 39B [Source:MGI Symbol;Acc:MGI:99240]	GO:0005524;GO:0016787;GO:0005634;GO:0003676;GO:0005737;GO:0006810;GO:0000166;GO:0003723;GO:0006397;GO:0008380;GO:0051028;GO:0016607;GO:0004386;GO:0042802;GO:0005681;GO:0006974;GO:0004004;GO:0000398;GO:0006406;GO:0046784;GO:0000346;GO:0008186;GO:0010501;GO:0010468;GO:0000245;GO:0016887;GO:0032786;GO:0043008;GO:0005687;GO:0017070;GO:0030621;GO:2000002;GO:0005688;GO:0032403;GO:0001889;GO:0045727;GO:…	K12812-ko03040 Spliceosome;ko03013 RNA transport;ko03015 mRNA surveillance pathway;ko05164 Influenza A	KOG0329-ATP-dependent RNA helicase[A]
ENSMUSG00000045302	5.13416	21.0418	-2.03506	2.70767e-05	0.000269008	down	Preb	prolactin regulatory element binding [Source:MGI Symbol;Acc:MGI:1355326]	GO:0043547;GO:0016020;GO:0016021;GO:0003677;GO:0005634;GO:0006810;GO:0015031;GO:0006355;GO:0006351;GO:0005783;GO:0005789;GO:0005096;GO:0000139;GO:0003700;GO:0016192;GO:0070971;GO:0030176;GO:0006888;GO:0048208;GO:0009306;GO:0032527;GO:0005090;GO:0051020;GO:0003400	K14003-ko04141 Protein processing in endoplasmic reticulum	KOG0771-Prolactin regulatory element-binding protein/Protein transport protein SEC12p[U]
ENSMUSG00000050708	439.673	151.367	1.53838	2.80142e-08	7.872e-07	up	Ftl1	ferritin light polypeptide 1 [Source:MGI Symbol;Acc:MGI:95589]	GO:0046872;GO:0005623;GO:0006879;GO:0008199;GO:0006826	K13625-ko04978 Mineral absorption	KOG2332-Ferritin[P]
ENSMUSG00000062604	3.73676	9.28118	-1.31252	0.00193636	0.00934217	down	Srpk2	serine/arginine-rich protein specific kinase 2 [Source:MGI Symbol;Acc:MGI:1201408]	GO:0004672;GO:0005524;GO:0006468;GO:0016301;GO:0016310;GO:0000287;GO:0003723;GO:0004674;GO:0000245;GO:0008284;GO:0008380;GO:0035556;GO:0045070;GO:0045071;GO:0005634;GO:0005654;GO:0005730;GO:0005737;GO:0005829	-	KOG1290-Serine/threonine protein kinase[T]
ENSMUSG00000047539	2.70528	5.45353	-1.01141	5.22104e-06	6.82378e-05	down	Fbxo28	F-box protein 28 [Source:MGI Symbol;Acc:MGI:1261890]	GO:0003674;GO:0008150;GO:0005694;GO:0000775;GO:0000776;GO:0000777	-	-
ENSMUSG00000084708	0.262709	7.10757	-4.75782	0.00604716	0.0235919	down	Gm22988	predicted gene, 22988 [Source:MGI Symbol;Acc:MGI:5452765]	-	-	-
ENSMUSG00000097891	2.40528	5.02368	-1.06254	0.00900901	0.0325627	down	Gm3650	predicted gene 3650 [Source:MGI Symbol;Acc:MGI:3781826]	-	-	-
ENSMUSG00000038507	6.81298	17.8359	-1.38843	9.57024e-06	0.000114239	down	Parp12	poly (ADP-ribose) polymerase family, member 12 [Source:MGI Symbol;Acc:MGI:2143990]	GO:0016740;GO:0046872;GO:0008150;GO:0005575;GO:0005634;GO:0003723;GO:0003950	-	-
ENSMUSG00000048163	5.87252	1.53194	1.93862	2.90719e-07	5.92966e-06	up	Selplg	selectin, platelet (p-selectin) ligand [Source:MGI Symbol;Acc:MGI:106689]	GO:0016020;GO:0016021;GO:0030246;GO:0050900;GO:0050901;GO:0071354;GO:0001931;GO:0005886;GO:0044853	K06544-ko04514 Cell adhesion molecules (CAMs);ko05150 Staphylococcus aureus infection	-
ENSMUSG00000031153	8.20781	23.0012	-1.48664	3.89811e-09	1.39513e-07	down	Gripap1	GRIP1 associated protein 1 [Source:MGI Symbol;Acc:MGI:1859616]	GO:0005654;GO:0005829;GO:0043231;GO:0072562;GO:0005768;GO:0005769;GO:0005515;GO:0016020;GO:0098887;GO:1905244;GO:0098837	-	-
ENSMUSG00000031154	7.37199	16.641	-1.17461	7.98583e-05	0.000663964	down	Otud5	OTU domain containing 5 [Source:MGI Symbol;Acc:MGI:1859615]	GO:0016787;GO:0005575;GO:0005515;GO:0008233;GO:0008234;GO:0006508;GO:0004843;GO:0016579;GO:0036459;GO:0071108;GO:1990380;GO:0070536;GO:0031647;GO:0043161;GO:0032496;GO:0043374;GO:0101005;GO:0072540;GO:0061578;GO:0072607;GO:0072619;GO:1905077;GO:2000316	K12655-ko04622 RIG-I-like receptor signaling pathway	KOG2605-OTU (ovarian tumor)-like cysteine protease[TO]
ENSMUSG00000029714	3.46317	10.4521	-1.59362	1.94941e-06	2.95452e-05	down	Gigyf1	GRB10 interacting GYF protein 1 [Source:MGI Symbol;Acc:MGI:1888677]	GO:0005575;GO:0005515;GO:0048009	-	KOG1862-GYF domain containing proteins[R]
ENSMUSG00000022529	3.19417	10.6113	-1.73208	7.04406e-15	1.09309e-12	down	Zfp263	zinc finger protein 263 [Source:MGI Symbol;Acc:MGI:1921370]	GO:0003700;GO:0006355;GO:0046872;GO:0005622;GO:0005634;GO:0003676;GO:0006351;GO:0003677;GO:0045892	-	KOG1721-FOG: Zn-finger[R]
ENSMUSG00000029718	89.6083	30.7265	1.54415	2.09788e-07	4.46045e-06	up	Pcolce	procollagen C-endopeptidase enhancer protein [Source:MGI Symbol;Acc:MGI:105099]	GO:0005615;GO:0008201;GO:0005576;GO:0070062;GO:0031012;GO:0005518;GO:0016504;GO:0010952;GO:0005581;GO:0006508	-	-
ENSMUSG00000042155	2.10918	5.39761	-1.35564	3.22606e-06	4.54182e-05	down	Klhl23	kelch-like 23 [Source:MGI Symbol;Acc:MGI:2683536]	GO:0016567;GO:0004842;GO:0031463	-	KOG4441-Proteins containing BTB/POZ and Kelch domains, involved in regulatory/signal transduction processes[TR]
ENSMUSG00000020674	9.03886	35.2561	-1.96366	6.95038e-09	2.32032e-07	down	Pxdn	peroxidasin [Source:MGI Symbol;Acc:MGI:1916925]	GO:0046872;GO:0005615;GO:0005578;GO:0055114;GO:0016491;GO:0020037;GO:0005576;GO:0070062;GO:0031012;GO:0004601;GO:0006979;GO:0098869;GO:0005783;GO:0030198;GO:0005201;GO:0042744	-	KOG2408-Peroxidase/oxygenase[R]
ENSMUSG00000069917	3336.54	1170.51	1.51121	2.14762e-06	3.22374e-05	up	Hba-a2	hemoglobin alpha, adult chain 2 [Source:MGI Symbol;Acc:MGI:96016]	GO:0046872;GO:0006810;GO:0005506;GO:0020037;GO:0016020;GO:0070062;GO:0098869;GO:0072562;GO:0001701;GO:0004601;GO:0005344;GO:0019825;GO:0015671;GO:0005833;GO:0031720;GO:0031838;GO:0048821;GO:0022627	K13822-ko05144 Malaria;ko05143 African trypanosomiasis	KOG3378-Globins and related hemoproteins[C]
ENSMUSG00000069919	3125.17	1130.67	1.46676	3.34066e-06	4.66761e-05	up	Hba-a1	hemoglobin alpha, adult chain 1 [Source:MGI Symbol;Acc:MGI:96015]	GO:0046872;GO:0006810;GO:0005506;GO:0020037;GO:0016020;GO:0070062;GO:0098869;GO:0072562;GO:0001701;GO:0004601;GO:0005344;GO:0019825;GO:0015671;GO:0005833;GO:0031720;GO:0031838;GO:0048821;GO:0022627	K13822-ko05144 Malaria;ko05143 African trypanosomiasis	KOG3378-Globins and related hemoproteins[C]
ENSMUSG00000027544	1.66441	7.05521	-2.08368	7.17029e-15	1.10054e-12	down	Nfatc2	nuclear factor of activated T cells, cytoplasmic, calcineurin dependent 2 [Source:MGI Symbol;Acc:MGI:102463]	GO:0003700;GO:0006355;GO:0003677;GO:0005634;GO:0005654;GO:0005829;GO:0005737;GO:0006366;GO:0003682;GO:0045944;GO:0006351;GO:0000978;GO:0001077;GO:0045893;GO:0030890;GO:0042493;GO:0016477;GO:0008134;GO:0043565;GO:0030529;GO:0001816;GO:0005515;GO:0044212;GO:0010628;GO:0001078;GO:0006974;GO:0005667;GO:0000122;GO:1901741;GO:0000790;GO:0000976;GO:0050853;GO:0014904;GO:0000981;GO:0044798;GO:0033173	K17332-ko04310 Wnt signaling pathway;ko04370 VEGF signaling pathway;ko04022 cGMP - PKG signaling pathway;ko04650 Natural killer cell mediated cytotoxicity;ko04660 T cell receptor signaling pathway;ko04662 B cell receptor signaling pathway;ko04921 Oxytocin signaling pathway;ko04360 Axon guidance;ko04380 Osteoclast differentiation;ko05166 HTLV-I infection;ko05161 Hepatitis B	-
ENSMUSG00000033149	3.46993	8.9137	-1.36112	0.000896602	0.00495838	down	Phldb2	pleckstrin homology like domain, family B, member 2 [Source:MGI Symbol;Acc:MGI:2444981]	GO:0016020;GO:0005829;GO:0005737;GO:0005925;GO:0005886;GO:0031252;GO:0045111;GO:0051497;GO:0000226;GO:0045296;GO:0045184;GO:0070507;GO:0051895;GO:1903690;GO:0045180;GO:0010717;GO:0010470;GO:1904261	-	-
ENSMUSG00000020241	51.1612	20.7143	1.30442	7.25972e-06	9.04486e-05	up	Col6a2	collagen, type VI, alpha 2 [Source:MGI Symbol;Acc:MGI:88460]	GO:0016020;GO:0005615;GO:0043234;GO:0005578;GO:0005576;GO:0070062;GO:0031012;GO:0042383;GO:1903561;GO:0007155;GO:0005581;GO:0070208;GO:0009749	K06238-ko04151 PI3K-Akt signaling pathway;ko04512 ECM-receptor interaction;ko04510 Focal adhesion;ko04974 Protein digestion and absorption	-
ENSMUSG00000034269	2.3688	7.80749	-1.7207	9.58084e-05	0.000770991	down	Setd5	SET domain containing 5 [Source:MGI Symbol;Acc:MGI:1920145]	GO:0003674;GO:0008150;GO:0005575	-	-
ENSMUSG00000045409	2.32287	6.03555	-1.37757	0.00129029	0.00669857	down	Trim39	tripartite motif-containing 39 [Source:MGI Symbol;Acc:MGI:1890659]	GO:0008270;GO:0046872;GO:0005622	-	-
ENSMUSG00000028906	6.87965	25.1838	-1.87209	0.00375325	0.0160521	down	Epb41	erythrocyte membrane protein band 4.1 [Source:MGI Symbol;Acc:MGI:95401]	GO:0005856;GO:0003779;GO:0005198;GO:0008092;GO:0030866;GO:0005737;GO:0019898;GO:0005634;GO:0043234;GO:0005829;GO:0005886;GO:0016020;GO:0030054;GO:0005516;GO:0005545;GO:0008022;GO:0030507;GO:0008360;GO:0005938;GO:0030863;GO:0032092;GO:0015629;GO:0030036;GO:0047485;GO:0005200;GO:0051219;GO:0031032;GO:0016021;GO:0006461;GO:0009898;GO:0014069	K06107-ko04530 Tight junction	-
ENSMUSG00000078684	1.21063	5.44514	-2.16921	3.24555e-08	8.98642e-07	down	5830417I10Rik	RIKEN cDNA 5830417I10 gene [Source:MGI Symbol;Acc:MGI:1923272]	-	-	-
ENSMUSG00000055296	1.05714	5.04566	-2.25488	3.04695e-11	1.88566e-09	down	Tmem245	transmembrane protein 245 [Source:MGI Symbol;Acc:MGI:2445107]	GO:0016020;GO:0016021	-	KOG2365-Uncharacterized membrane protein[S]
ENSMUSG00000040123	1.8951	7.1476	-1.91518	6.70573e-07	1.18772e-05	down	Zmym5	zinc finger, MYM-type 5 [Source:MGI Symbol;Acc:MGI:3041170]	GO:0008270;GO:0046872;GO:0005634;GO:0006355;GO:0005737;GO:0003677;GO:0006351;GO:0006357;GO:0000981;GO:0007010;GO:0007275;GO:0022604;GO:0005654	-	-
ENSMUSG00000056211	4.18924	21.2542	-2.34299	7.05961e-18	1.88202e-15	down	R3hdm1	R3H domain containing 1 [Source:MGI Symbol;Acc:MGI:2448514]	GO:0008150;GO:0005575;GO:0003676;GO:0003723	-	KOG2953-mRNA-binding protein Encore[A]
ENSMUSG00000018102	70.2743	31.0148	1.18004	1.16633e-12	1.04089e-10	up	Hist1h2bc	histone cluster 1, H2bc [Source:MGI Symbol;Acc:MGI:1915274]	GO:0005615;GO:0003677;GO:0005634;GO:0005654;GO:0046982;GO:0005829;GO:0000786;GO:0005694;GO:0070062;GO:0019731;GO:0050830;GO:0002227;GO:0006334;GO:0061844	K11252-ko05203 Viral carcinogenesis;ko05322 Systemic lupus erythematosus;ko05034 Alcoholism	KOG1744-Histone H2B[B]
ENSMUSG00000030123	12.3889	31.4605	-1.34449	0.000491776	0.00302813	down	Plxnd1	plexin D1 [Source:MGI Symbol;Acc:MGI:2154244]	GO:0016020;GO:0016021;GO:0005886;GO:0007165;GO:0005515;GO:0007275;GO:0030027;GO:0017154;GO:0071526;GO:0005887;GO:0019904;GO:0008360;GO:0035904;GO:0003279;GO:0060976;GO:0001525;GO:0032092;GO:0007162;GO:0043087;GO:0003151;GO:0007416;GO:0060666;GO:0045765;GO:0030334;GO:0001569;GO:0043542;GO:0050772	-	KOG3610-Plexins (functional semaphorin receptors)[T]
ENSMUSG00000063286	3.89442	8.21052	-1.07606	4.30105e-05	0.00039521	down	Gm8995	predicted gene 8995 [Source:MGI Symbol;Acc:MGI:3644223]	-	-	-
ENSMUSG00000039449	2.04604	5.70289	-1.47886	0.00158093	0.00789476	down	Prpf18	pre-mRNA processing factor 18 [Source:MGI Symbol;Acc:MGI:1914479]	GO:0005634;GO:0008380;GO:0005681;GO:0006397;GO:0016607;GO:0005682;GO:0046540;GO:0000350;GO:0000386;GO:0071048;GO:0071021	K12817-ko03040 Spliceosome	KOG2808-U5 snRNP-associated RNA splicing factor[A]
ENSMUSG00000025995	2.93546	6.25046	-1.09037	0.00014755	0.00110964	down	Wdr75	WD repeat domain 75 [Source:MGI Symbol;Acc:MGI:1920924]	GO:0005634;GO:0006355;GO:0003723;GO:0006351;GO:0005730;GO:0006364;GO:0042254;GO:1903146;GO:1903955;GO:0045943;GO:2000234;GO:0016020;GO:0016021	K14552-ko03008 Ribosome biogenesis in eukaryotes	KOG1963-WD40 repeat protein[R]
ENSMUSG00000032714	4.85114	10.8387	-1.1598	0.00034851	0.00227105	down	Syde1	synapse defective 1, Rho GTPase, homolog 1 (C. elegans) [Source:MGI Symbol;Acc:MGI:1918959]	GO:0007165;GO:0051493;GO:1901165	-	KOG1452-Predicted Rho GTPase-activating protein[T]
ENSMUSG00000029528	8.53398	28.8757	-1.75856	0.000827409	0.00464376	down	Pxn	paxillin [Source:MGI Symbol;Acc:MGI:108295]	GO:0008270;GO:0046872;GO:0005829;GO:0005515;GO:0005737;GO:0030054;GO:0005925;GO:0005886;GO:0005856;GO:0030027;GO:0007160;GO:0007155;GO:0000187;GO:0045860;GO:0007179;GO:0007010;GO:0031252;GO:0001725;GO:0008360;GO:0005938;GO:0034446;GO:0008013;GO:0007229;GO:0017166;GO:0048754;GO:0018108;GO:0060396;GO:0048041;GO:0030032;GO:0030159;GO:0051435;GO:0005178;GO:0019901;GO:0031625;GO:0032403;GO:0034614;GO:…	-	-
ENSMUSG00000081926	42.2297	19.5204	1.11327	1.37578e-07	3.10282e-06	up	Gm15536	predicted gene 15536 [Source:MGI Symbol;Acc:MGI:3782984]	-	-	-
ENSMUSG00000024803	320.991	145.796	1.13858	1.99387e-13	2.1046e-11	up	Ankrd1	ankyrin repeat domain 1 (cardiac muscle) [Source:MGI Symbol;Acc:MGI:1097717]	GO:0005634;GO:0005829;GO:0005515;GO:0005737;GO:0006366;GO:0045944;GO:0003677;GO:0035914;GO:0071222;GO:0002039;GO:0006357;GO:0050714;GO:0055008;GO:0031674;GO:0005667;GO:0042826;GO:0001650;GO:0001085;GO:0043065;GO:0003714;GO:0035994;GO:0001105;GO:0070412;GO:0071560;GO:2000279;GO:0071347;GO:0031432;GO:0071260;GO:0035690;GO:0071356;GO:0030016;GO:0043517;GO:0008134;GO:0000122;GO:0010976;GO:0042692;GO:…	-	KOG0504-FOG: Ankyrin repeat[R]
ENSMUSG00000030822	6.11104	14.5401	-1.25055	0.000197727	0.00142169	down	Prr14	proline rich 14 [Source:MGI Symbol;Acc:MGI:2384565]	GO:0003674;GO:0008150;GO:0005575	-	-
ENSMUSG00000040459	8.7865	35.3807	-2.0096	1.3104e-13	1.41919e-11	down	Arglu1	arginine and glutamate rich 1 [Source:MGI Symbol;Acc:MGI:2442985]	GO:0005654;GO:0005739;GO:0045296;GO:0005634	-	-
ENSMUSG00000026409	5.82579	23.859	-2.03401	5.53273e-05	0.000488525	down	Pfkfb2	6-phosphofructo-2-kinase/fructose-2,6-biphosphatase 2 [Source:MGI Symbol;Acc:MGI:107815]	GO:0005524;GO:0003824;GO:0016301;GO:0016310;GO:0008152;GO:0003873;GO:0006000;GO:0006003;GO:0046835;GO:0016740	K19029-ko00051 Fructose and mannose metabolism;ko04152 AMPK signaling pathway;ko04919 Thyroid hormone signaling pathway	KOG0234-Fructose-6-phosphate 2-kinase/fructose-2,6-biphosphatase[G]
ENSMUSG00000003778	2.37954	6.63156	-1.47867	0.00170253	0.00840513	down	Brd8	bromodomain containing 8 [Source:MGI Symbol;Acc:MGI:1925906]	GO:0003674;GO:0005634;GO:0005654;GO:0006355;GO:0006351;GO:0016569;GO:0005739;GO:0043967;GO:0040008;GO:0043968;GO:0000812;GO:0035267;GO:0045944	-	-
ENSMUSG00000029389	2.17722	5.47747	-1.33102	0.000741565	0.00424796	down	Ddx55	DEAD (Asp-Glu-Ala-Asp) box polypeptide 55 [Source:MGI Symbol;Acc:MGI:1915098]	GO:0005524;GO:0016787;GO:0003676;GO:0005634;GO:0005829;GO:0000166;GO:0003723;GO:0016020;GO:0005730;GO:0004386;GO:0004004;GO:0010501	-	KOG0345-ATP-dependent RNA helicase[A]
ENSMUSG00000010122	6.87939	32.7467	-2.25099	2.34281e-12	1.94865e-10	down	Slc47a1	solute carrier family 47, member 1 [Source:MGI Symbol;Acc:MGI:1914723]	GO:0055085;GO:0016020;GO:0016021;GO:0005886;GO:0006810;GO:1902600;GO:0015238;GO:0015297;GO:0006855;GO:0005451;GO:0015695;GO:0015893;GO:0031982	-	KOG1347-Uncharacterized membrane protein, predicted efflux pump[R]
ENSMUSG00000004730	5.25149	1.64042	1.67866	3.78743e-07	7.44384e-06	up	Adgre1	adhesion G protein-coupled receptor E1 [Source:MGI Symbol;Acc:MGI:106912]	GO:0016020;GO:0016021;GO:0009897;GO:0071944;GO:0005886;GO:0005509;GO:0007186;GO:0004871;GO:0004930;GO:0007165;GO:0004888;GO:0007166;GO:0002376;GO:0002250	-	KOG4193-G protein-coupled receptors[T]
ENSMUSG00000036887	162.152	55.8314	1.5382	1.53351e-05	0.000168184	up	C1qa	complement component 1, q subcomponent, alpha polypeptide [Source:MGI Symbol;Acc:MGI:88223]	GO:0005576;GO:0070062;GO:0002376;GO:0045087;GO:0005581;GO:0005515;GO:0005615;GO:0006958;GO:0010039	K03986-ko04610 Complement and coagulation cascades;ko05322 Systemic lupus erythematosus;ko05020 Prion diseases;ko05133 Pertussis;ko05150 Staphylococcus aureus infection;ko05142 Chagas disease (American trypanosomiasis)	-
ENSMUSG00000022770	1.74393	6.82305	-1.96808	0.000511608	0.00313262	down	Dlg1	discs, large homolog 1 (Drosophila) [Source:MGI Symbol;Acc:MGI:107231]	GO:0016020;GO:0001772;GO:0005886;GO:0005634;GO:0005794;GO:0048471;GO:0005829;GO:0005515;GO:0005737;GO:0030054;GO:0045202;GO:0045211;GO:0007015;GO:0016337;GO:0005911;GO:0070062;GO:0005783;GO:0005789;GO:0016328;GO:0019901;GO:0000122;GO:0033270;GO:0048745;GO:0016323;GO:0031594;GO:0070830;GO:0005923;GO:0050680;GO:0044325;GO:0008022;GO:0072659;GO:0005902;GO:0045121;GO:0040018;GO:0005874;GO:0014069;GO:…	K12076-ko04390 Hippo signaling pathway;ko04391 Hippo signaling pathway -fly;ko04660 T cell receptor signaling pathway;ko05203 Viral carcinogenesis;ko05166 HTLV-I infection	KOG0708-Membrane-associated guanylate kinase MAGUK (contains PDZ, SH3, HOOK and GUK domains)[F]
ENSMUSG00000040712	6.81339	15.189	-1.15659	2.21905e-05	0.000229225	down	Camta2	calmodulin binding transcription activator 2 [Source:MGI Symbol;Acc:MGI:2135957]	GO:0005634;GO:0003677;GO:0006355;GO:0006366;GO:0003682;GO:0045944;GO:0006351;GO:0008134;GO:0043565;GO:0006357;GO:0001077;GO:0042826;GO:0014898	-	KOG0520-Uncharacterized conserved protein, contains IPT/TIG domain[S]
ENSMUSG00000013584	6.72729	2.63217	1.35377	9.18687e-05	0.000744763	up	Aldh1a2	aldehyde dehydrogenase family 1, subfamily A2 [Source:MGI Symbol;Acc:MGI:107928]	GO:0005737;GO:0055114;GO:0016491;GO:0008152;GO:0010628;GO:0048738;GO:0009952;GO:0008285;GO:0001568;GO:0021915;GO:0042573;GO:0003007;GO:0043010;GO:0060324;GO:0071300;GO:0030900;GO:0008284;GO:0030324;GO:0014032;GO:0043065;GO:0031016;GO:0034097;GO:0042904;GO:0031076;GO:0030182;GO:0035115;GO:0048566;GO:0009954;GO:0030326;GO:0042572;GO:0030902;GO:0048384;GO:0035799;GO:0001758;GO:0004028;GO:0007507;GO:…	K07249-ko00830 Retinol metabolism	KOG2450-Aldehyde dehydrogenase[C]
ENSMUSG00000023913	5.72184	2.43469	1.23274	0.000410173	0.00260511	up	Pla2g7	phospholipase A2, group VII (platelet-activating factor acetylhydrolase, plasma) [Source:MGI Symbol;Acc:MGI:1351327]	GO:0016042;GO:0003847;GO:0016787;GO:0005576;GO:0005615;GO:0006629;GO:0006954;GO:0005543;GO:0034374;GO:0034362;GO:0090026;GO:0047499;GO:0034440;GO:0034441;GO:0046469;GO:0005737	K01062-ko00565 Ether lipid metabolism	KOG3847-Phospholipase A2 (platelet-activating factor acetylhydrolase in humans)[I]
ENSMUSG00000023912	1.79311	6.45726	-1.84846	4.82752e-05	0.000436755	down	Slc25a27	solute carrier family 25, member 27 [Source:MGI Symbol;Acc:MGI:1921261]	GO:0016020;GO:0016021;GO:0006810;GO:0005739;GO:0055085;GO:0022857;GO:0006839;GO:0005743;GO:0031966;GO:0009409;GO:0008284;GO:0010917;GO:0035356;GO:0043066;GO:0046324;GO:0048839;GO:0051562;GO:0051881;GO:0070997;GO:0043025;GO:0045177	-	KOG0753-Mitochondrial fatty acid anion carrier protein/Uncoupling protein[C]
ENSMUSG00000026249	24.2124	8.15104	1.57069	2.56983e-09	9.69818e-08	up	Serpine2	serine (or cysteine) peptidase inhibitor, clade E, member 2 [Source:MGI Symbol;Acc:MGI:101780]	GO:0008201;GO:0005829;GO:0007275;GO:0005615;GO:0005576;GO:0010951;GO:0031012;GO:1903561;GO:0030414;GO:0010466;GO:0042177;GO:0030308;GO:0008285;GO:0007399;GO:0009611;GO:0030154;GO:0060384;GO:0051966;GO:0004867;GO:0014067;GO:0005102;GO:0060291;GO:0007596;GO:0031091;GO:0032940;GO:0005539;GO:0042628;GO:0031594;GO:0048711;GO:0031232;GO:0045879;GO:0045861;GO:0010544;GO:0030195;GO:0048505;GO:0010766;GO:…	-	KOG2392-Serpin[V]
ENSMUSG00000074415	2.62319	7.5916	-1.53308	4.96951e-08	1.2768e-06	down	2610203C20Rik	RIKEN cDNA 2610203C20 gene [Source:MGI Symbol;Acc:MGI:1917705]	-	-	-
ENSMUSG00000026930	4.70395	19.3028	-2.03687	9.2356e-05	0.000748422	down	Gpsm1	G-protein signalling modulator 1 (AGS3-like, C. elegans) [Source:MGI Symbol;Acc:MGI:1915089]	GO:0016020;GO:0000139;GO:0005794;GO:0005886;GO:0005654;GO:0005515;GO:0005737;GO:0007275;GO:0008277;GO:0050790;GO:0005783;GO:0005789;GO:0030695;GO:0005829;GO:0005092;GO:0007399;GO:0030154	K15839-ko05030 Cocaine addiction	KOG1130-Predicted G-alpha GTPase interaction protein, contains GoLoco domain[T]
ENSMUSG00000097357	1.50497	5.79485	-1.94504	4.43464e-05	0.000405627	down	Gm16793	predicted gene, 16793 [Source:MGI Symbol;Acc:MGI:4439717]	-	-	-
ENSMUSG00000029223	16.6548	4.69034	1.82817	4.92622e-11	2.90186e-09	up	Uchl1	ubiquitin carboxy-terminal hydrolase L1 [Source:MGI Symbol;Acc:MGI:103149]	GO:0016020;GO:0005622;GO:0016787;GO:0005654;GO:0005829;GO:0005737;GO:0008233;GO:0008234;GO:0006508;GO:0006511;GO:0005886;GO:0004843;GO:0016579;GO:0070062;GO:0005783;GO:0005789;GO:0016874;GO:0036459;GO:0030424;GO:1904115;GO:0043025;GO:0031625;GO:0007628;GO:0008283;GO:0007409;GO:0043130;GO:0042755;GO:0043209;GO:0007412;GO:0050905;GO:0043407;GO:0044306;GO:0004197;GO:0002931;GO:0019896;GO:0048747;GO:…	K05611-ko05012 Parkinson's disease	KOG1415-Ubiquitin C-terminal hydrolase UCHL1[O]
ENSMUSG00000042063	8.90706	26.7012	-1.58388	9.52662e-10	4.05935e-08	down	Zfp386	zinc finger protein 386 (Kruppel-like) [Source:MGI Symbol;Acc:MGI:1930708]	GO:0006355;GO:0046872;GO:0005622;GO:0005575;GO:0003676;GO:0003682;GO:0003700;GO:0003677;GO:0007283;GO:0051038	-	KOG1721-FOG: Zn-finger[R]
ENSMUSG00000032690	7.91604	19.9343	-1.3324	0.00230889	0.0108012	down	Oas2	2'-5' oligoadenylate synthetase 2 [Source:MGI Symbol;Acc:MGI:2180852]	GO:0005524;GO:0016740;GO:0046872;GO:0005634;GO:0005654;GO:0048471;GO:0005829;GO:0005737;GO:0000166;GO:0003723;GO:0051607;GO:0016020;GO:0016779;GO:0006955;GO:0043231;GO:0005739;GO:0002376;GO:0045087;GO:0005783;GO:0003725;GO:0006486;GO:0008270;GO:0009615;GO:0001730;GO:0006164;GO:0006401;GO:0018377	K14216-ko05162 Measles;ko05164 Influenza A;ko05160 Hepatitis C;ko05168 Herpes simplex infection	KOG0001-Ubiquitin and ubiquitin-like proteins[OR]
ENSMUSG00000032525	2.34985	12.7754	-2.44273	6.09434e-10	2.74893e-08	down	Nktr	natural killer tumor recognition sequence [Source:MGI Symbol;Acc:MGI:97346]	GO:0003755;GO:0016853;GO:0000413;GO:0006457;GO:0005654;GO:0005829;GO:0005886;GO:0005739	-	KOG0546-HSP90 co-chaperone CPR7/Cyclophilin[O]
ENSMUSG00000044033	6.07046	17.647	-1.53954	1.39809e-08	4.30693e-07	down	Ccdc141	coiled-coil domain containing 141 [Source:MGI Symbol;Acc:MGI:1919735]	GO:0005515;GO:0005737;GO:0005813;GO:0021799;GO:0051642;GO:0016020;GO:0016021	-	-
ENSMUSG00000051786	2.05023	5.54236	-1.43471	0.00018327	0.00133763	down	Tubgcp6	tubulin, gamma complex associated protein 6 [Source:MGI Symbol;Acc:MGI:2146071]	GO:0005737;GO:0016020;GO:0070062;GO:0000922;GO:0000226;GO:0043015;GO:0005874;GO:0005856;GO:0005815;GO:0007020;GO:0005813;GO:0008017;GO:0051011;GO:0005200;GO:0031122;GO:0051298;GO:0051415;GO:0090307;GO:0000923;GO:0008274	-	KOG2000-Gamma-tubulin complex, DGRIP91/SPC98 component[Z]
ENSMUSG00000027656	24.215	5.79452	2.06314	1.49936e-07	3.32392e-06	up	Wisp2	WNT1 inducible signaling pathway protein 2 [Source:MGI Symbol;Acc:MGI:1328326]	GO:0005576;GO:0005520;GO:0001558;GO:0005615;GO:0070062	-	-
ENSMUSG00000050812	6.92359	23.0697	-1.73641	1.17593e-07	2.71995e-06	down	AI314180	expressed sequence AI314180 [Source:MGI Symbol;Acc:MGI:2140220]	GO:0005634;GO:0005737;GO:0031410;GO:0016020;GO:0005856;GO:0005783;GO:0005768;GO:0032947;GO:0043248;GO:0000502;GO:0005769;GO:0005770;GO:0005813;GO:0005815;GO:0030433;GO:0030139;GO:0030134;GO:0005771;GO:0005793	-	KOG0915-Uncharacterized conserved protein[S]
ENSMUSG00000036617	4.3659	9.70142	-1.15192	0.012313	0.0417339	down	Etl4	enhancer trap locus 4 [Source:MGI Symbol;Acc:MGI:95454]	GO:0048706;GO:0005737;GO:0007275;GO:0005515;GO:0003674	-	-
ENSMUSG00000002032	2.07508	8.31625	-2.00277	5.2679e-07	9.71211e-06	down	Tmem25	transmembrane protein 25 [Source:MGI Symbol;Acc:MGI:1918937]	GO:0016020;GO:0016021;GO:0003674;GO:0005886;GO:0008150;GO:0005575;GO:0005576	-	-
ENSMUSG00000038506	6.47175	18.157	-1.4883	3.21498e-06	4.52929e-05	down	Dcun1d2	DCN1, defective in cullin neddylation 1, domain containing 2 (S. cerevisiae) [Source:MGI Symbol;Acc:MGI:2142792]	GO:0031624;GO:0000151;GO:0097602;GO:0045116;GO:0032182;GO:0051443	-	KOG3077-Uncharacterized conserved protein[S]
ENSMUSG00000039671	7.77194	23.0141	-1.56617	4.40453e-16	8.89202e-14	down	Zmynd8	zinc finger, MYND-type containing 8 [Source:MGI Symbol;Acc:MGI:1918025]	GO:0008270;GO:0046872;GO:0005634;GO:0035064;GO:0070577;GO:0030336;GO:1903758;GO:0006355;GO:0000977;GO:0003682;GO:0003712;GO:0042393;GO:0047485;GO:0051491;GO:0060999;GO:0098815;GO:1902897;GO:1902952;GO:0005737;GO:0043197;GO:0043198	-	-
ENSMUSG00000021238	8.04426	18.4992	-1.20143	0.0101997	0.0358265	down	Aldh6a1	aldehyde dehydrogenase family 6, subfamily A1 [Source:MGI Symbol;Acc:MGI:1915077]	GO:0005654;GO:0003723;GO:0055114;GO:0016491;GO:0008152;GO:0070062;GO:0005739;GO:0050873;GO:0006210;GO:0006574;GO:0004491;GO:0018478	K00140-ko01200 Carbon metabolism;ko00640 Propanoate metabolism;ko00562 Inositol phosphate metabolism;ko00280 Valine, leucine and isoleucine degradation;ko00410 beta-Alanine metabolism	KOG2449-Methylmalonate semialdehyde dehydrogenase[EG]
ENSMUSG00000094870	2.80108	7.04037	-1.32967	7.94515e-07	1.37333e-05	down	Zfp131	zinc finger protein 131 [Source:MGI Symbol;Acc:MGI:1919715]	GO:0005634;GO:0003700;GO:0046872;GO:0003677;GO:0006351;GO:0003676;GO:0005654;GO:0006355;GO:0006357;GO:0000981;GO:0045111	-	-
ENSMUSG00000029027	2.17214	11.4678	-2.4004	8.49843e-08	2.0359e-06	down	Dffb	DNA fragmentation factor, beta subunit [Source:MGI Symbol;Acc:MGI:1196287]	GO:0005634;GO:0005622;GO:0016787;GO:0005829;GO:0005515;GO:0005737;GO:0000790;GO:0051260;GO:0006915;GO:0003677;GO:0005730;GO:0004518;GO:0042802;GO:0097718;GO:0019904;GO:0019899;GO:0004536;GO:0006309;GO:0006308;GO:0030263	K02311-ko04210 Apoptosis	-
ENSMUSG00000029022	7.0335	18.0575	-1.36028	1.65594e-05	0.000179435	down	Miip	migration and invasion inhibitory protein [Source:MGI Symbol;Acc:MGI:106506]	GO:0003674;GO:0008150;GO:0005575;GO:0010972;GO:0030336	-	-
ENSMUSG00000063903	0.0610708	14.9013	-7.93074	4.12642e-05	0.000382204	down	Klk1	kallikrein 1 [Source:MGI Symbol;Acc:MGI:102850]	GO:0005615;GO:0016787;GO:0005634;GO:0043234;GO:0008233;GO:0006508;GO:0070062;GO:0004252;GO:0008236;GO:0004175;GO:0016811	K01325-ko04614 Renin-angiotensin system;ko04961 Endocrine and other factor-regulated calcium reabsorption	KOG3627-Trypsin[E]
ENSMUSG00000072902	1.20669	22.3298	-4.20984	2.87774e-14	3.68631e-12	down	Gm10435	predicted gene 10435 [Source:MGI Symbol;Acc:MGI:3642820]	-	-	-
ENSMUSG00000037949	8.48724	32.0941	-1.91894	0.00453551	0.0186802	down	Ano10	anoctamin 10 [Source:MGI Symbol;Acc:MGI:2143103]	GO:0016020;GO:0016021;GO:0005886;GO:1902476;GO:0098655;GO:0005622;GO:0006821;GO:0006812;GO:0005227;GO:0005229	-	KOG2513-Protein required for meiotic chromosome segregation[D]
ENSMUSG00000032329	5.12017	15.7553	-1.62157	1.89556e-07	4.08035e-06	down	Hmg20a	high mobility group 20A [Source:MGI Symbol;Acc:MGI:1914117]	GO:0003677;GO:0005634;GO:0006355;GO:0046982;GO:0006351;GO:0016569;GO:0000122;GO:0042802;GO:0045665;GO:0033234	-	KOG0381-HMG box-containing protein[R]
ENSMUSG00000024679	9.13663	2.45955	1.89327	0.00809636	0.0298291	up	Ms4a6d	membrane-spanning 4-domains, subfamily A, member 6D [Source:MGI Symbol;Acc:MGI:1916024]	GO:0016020;GO:0016021	-	-
ENSMUSG00000024672	23.6652	2.41991	3.28975	2.48426e-09	9.39232e-08	up	Ms4a7	membrane-spanning 4-domains, subfamily A, member 7 [Source:MGI Symbol;Acc:MGI:1918846]	GO:0016020;GO:0016021;GO:0003674;GO:0008150;GO:0005575	-	-
ENSMUSG00000022855	3.14182	6.91623	-1.13838	0.000844048	0.00472313	down	Senp2	SUMO/sentrin specific peptidase 2 [Source:MGI Symbol;Acc:MGI:1923076]	GO:0016020;GO:0016787;GO:0005634;GO:0016604;GO:0005829;GO:0005737;GO:0008233;GO:0008234;GO:0006508;GO:0006810;GO:0015031;GO:0006355;GO:0031410;GO:0016055;GO:0045944;GO:0006351;GO:0031965;GO:0031397;GO:0051028;GO:0005643;GO:0007507;GO:0045444;GO:0004175;GO:0035562;GO:0016605;GO:0031398;GO:2000045;GO:0031648;GO:0060707;GO:0060711;GO:0060712;GO:0043518;GO:1901797;GO:0016929;GO:0070139;GO:0016926;GO:…	K03345-ko03013 RNA transport;ko04310 Wnt signaling pathway	KOG0778-Protease, Ulp1 family[O]
ENSMUSG00000001150	2.55506	11.1008	-2.11924	5.81321e-11	3.36713e-09	down	Mcm3ap	minichromosome maintenance complex component 3 associated protein [Source:MGI Symbol;Acc:MGI:1930089]	GO:0005634;GO:0003676;GO:0005829;GO:0005737;GO:0006810;GO:0015031;GO:0031965;GO:0002376;GO:0051028;GO:0005643	-	KOG1860-Nuclear protein export factor[UD]
ENSMUSG00000035139	3.43863	14.1897	-2.04494	6.04352e-13	5.71223e-11	down	Secisbp2	SECIS binding protein 2 [Source:MGI Symbol;Acc:MGI:1922670]	GO:0005515;GO:0003723;GO:0005739;GO:0030529;GO:0048666;GO:2000623;GO:0043021;GO:0003730;GO:0021756;GO:0035368;GO:0001514	-	-
ENSMUSG00000045482	7.30516	21.6868	-1.56983	1.09467e-09	4.58921e-08	down	Trrap	transformation/transcription domain-associated protein [Source:MGI Symbol;Acc:MGI:2153272]	GO:0005634;GO:0016310;GO:0016573;GO:1903506;GO:0016301;GO:0000123;GO:0003712;GO:0016578;GO:0043967;GO:0043968;GO:0000812;GO:0005654;GO:0005794;GO:0030914;GO:0033276;GO:0035267	-	-
ENSMUSG00000038895	1.98775	5.01175	-1.33418	0.0012323	0.00644964	down	Zfp653	zinc finger protein 653 [Source:MGI Symbol;Acc:MGI:2442362]	GO:0046872;GO:0008150;GO:0003677;GO:0005634;GO:0003676;GO:0006355;GO:0006351	-	KOG1721-FOG: Zn-finger[R]
ENSMUSG00000085334	11.994	37.9378	-1.66132	3.24481e-05	0.000312084	down	Gm12940	predicted gene 12940 [Source:MGI Symbol;Acc:MGI:3702626]	-	-	-
ENSMUSG00000015852	10.7632	4.18391	1.36318	0.000278595	0.00189008	up	Fcrls	Fc receptor-like S, scavenger receptor [Source:MGI Symbol;Acc:MGI:1933397]	GO:0016020;GO:0009967;GO:0006898;GO:0005044;GO:0005070	-	-
ENSMUSG00000052539	1.8301	7.84068	-2.09906	2.02943e-08	5.96887e-07	down	Magi3	membrane associated guanylate kinase, WW and PDZ domain containing 3 [Source:MGI Symbol;Acc:MGI:1923484]	GO:0016020;GO:0005886;GO:0005634;GO:0007165;GO:0005515;GO:0030054;GO:0000166;GO:0005524;GO:0005911;GO:0032947;GO:0046328;GO:0005923;GO:0043507;GO:0005109;GO:0016301;GO:0016310	-	KOG0707-Guanylate kinase[F]
ENSMUSG00000037685	3.2282	8.84138	-1.45354	6.9976e-09	2.33186e-07	down	Atp8a1	ATPase, aminophospholipid transporter (APLT), class I, type 8A, member 1 [Source:MGI Symbol;Acc:MGI:1330848]	GO:0016020;GO:0016021;GO:0005524;GO:0005794;GO:0046872;GO:0005886;GO:0016787;GO:0000287;GO:0005515;GO:0006810;GO:0000166;GO:0031410;GO:0070062;GO:0043231;GO:0005783;GO:0006869;GO:0004012;GO:0015914;GO:0045332;GO:0005802;GO:0000139;GO:0030335;GO:0007612;GO:0061092;GO:0042584;GO:0048194	-	-
ENSMUSG00000101389	5.03212	1.12083	2.1666	1.04585e-06	1.7384e-05	up	Ms4a4a	membrane-spanning 4-domains, subfamily A, member 4A [Source:MGI Symbol;Acc:MGI:3643932]	GO:0016020;GO:0016021;GO:0003674;GO:0008150;GO:0005575	-	-
ENSMUSG00000072720	12.248	38.1538	-1.63928	9.72924e-09	3.11246e-07	down	Myo18b	myosin XVIIIb [Source:MGI Symbol;Acc:MGI:1921626]	GO:0005524;GO:0003674;GO:0000166;GO:0001701;GO:0003774;GO:0016459;GO:0001570;GO:0030018;GO:0031941;GO:0048739;GO:0016461	-	-
ENSMUSG00000092274	52.3845	295.966	-2.49822	6.61749e-10	2.9656e-08	down	Neat1	nuclear paraspeckle assembly transcript 1 (non-protein coding) [Source:MGI Symbol;Acc:MGI:1914211]	-	-	-
ENSMUSG00000048758	206.889	82.5368	1.32575	1.29848e-09	5.33609e-08	up	Rpl29	ribosomal protein L29 [Source:MGI Symbol;Acc:MGI:99687]	GO:0005622;GO:0008201;GO:0003735;GO:0006412;GO:0005840;GO:0022625;GO:0030529;GO:0035264;GO:0008283;GO:0002181;GO:0019898;GO:0031589;GO:0042788;GO:0022626	K02905-ko03010 Ribosome	KOG3504-60S ribosomal protein L29[J]
ENSMUSG00000025911	3.01558	12.3992	-2.03974	0.000122198	0.000945696	down	Adhfe1	alcohol dehydrogenase, iron containing, 1 [Source:MGI Symbol;Acc:MGI:1923437]	GO:0046872;GO:0055114;GO:0016491;GO:0005739;GO:0005829;GO:0004022;GO:0047988;GO:0015993	-	KOG3857-Alcohol dehydrogenase, class IV[C]
ENSMUSG00000011831	2.56115	7.28093	-1.50733	2.24262e-12	1.88037e-10	down	Evi5	ecotropic viral integration site 5 [Source:MGI Symbol;Acc:MGI:104736]	GO:0005096;GO:0043087;GO:0017137;GO:0042147;GO:0043547;GO:0005829	-	KOG4436-Predicted GTPase activator NB4S/EVI5 (contains TBC domain)/Calmodulin-binding protein Pollux (contains PTB and TBC domains)[R]
ENSMUSG00000028256	2.64226	8.42874	-1.67355	1.24495e-06	2.02246e-05	down	Odf2l	outer dense fiber of sperm tails 2-like [Source:MGI Symbol;Acc:MGI:1098600]	GO:0003674;GO:0008150;GO:0005813	-	-
ENSMUSG00000043987	1.82428	5.39342	-1.56387	1.50494e-05	0.000165576	down	Cep164	centrosomal protein 164 [Source:MGI Symbol;Acc:MGI:2384878]	GO:0060271;GO:0005615;GO:0005654;GO:0005813;GO:0005814;GO:0016607;GO:0097539	-	-
ENSMUSG00000027284	1.49748	5.0377	-1.75023	0.00183494	0.0089253	down	Cdan1	congenital dyserythropoietic anemia, type I (human) [Source:MGI Symbol;Acc:MGI:1916218]	GO:0016020;GO:0016021;GO:0003674;GO:0005634;GO:0005829;GO:0005737;GO:0005886;GO:0008156;GO:0006325;GO:0008104;GO:0031497;GO:0006998;GO:0012505	-	-
ENSMUSG00000026480	5.45599	2.38727	1.19248	7.50508e-06	9.2838e-05	up	Ncf2	neutrophil cytosolic factor 2 [Source:MGI Symbol;Acc:MGI:97284]	GO:0005829;GO:0055114;GO:0005515;GO:0005737;GO:0005730;GO:0008022;GO:0006801;GO:0001669;GO:0016175;GO:0048365;GO:0006742;GO:0042554	K08010-ko04145 Phagosome;ko04670 Leukocyte transendothelial migration;ko04380 Osteoclast differentiation;ko05140 Leishmaniasis	KOG4225-Sorbin and SH3 domain-containing protein[T]
ENSMUSG00000077563	2.39695	8.27395	-1.78738	0.00898867	0.0325118	down	Snora68	small nucleolar RNA, H/ACA box 68 [Source:MGI Symbol;Acc:MGI:2148181]	-	-	-
ENSMUSG00000008976	2.37958	6.70965	-1.49553	2.87031e-10	1.4191e-08	down	Gabpa	GA repeat binding protein, alpha [Source:MGI Symbol;Acc:MGI:95610]	GO:0005634;GO:0003700;GO:0006355;GO:0003677;GO:0043565;GO:0005654;GO:0006366;GO:0046982;GO:0003682;GO:0045944;GO:0006351;GO:0000978;GO:0001077;GO:0010628;GO:0001228;GO:0000122;GO:0001701;GO:0000790;GO:0006357;GO:0044212;GO:0045653;GO:1903351	-	KOG3806-Predicted transcription factor[K]
ENSMUSG00000085272	0.654188	5.30025	-3.01828	1.44427e-07	3.22927e-06	down	Sbk3	SH3 domain binding kinase family, member 3 [Source:MGI Symbol;Acc:MGI:2685924]	GO:0004672;GO:0005524;GO:0006468;GO:0016740;GO:0008150;GO:0005575;GO:0000166;GO:0016301;GO:0016310;GO:0004674	-	KOG1345-Serine/threonine kinase[T]
ENSMUSG00000092659	0.930209	15.3267	-4.04235	4.45578e-08	1.16545e-06	down	Mir3100	microRNA 3100 [Source:MGI Symbol;Acc:MGI:4834314]	-	-	-
ENSMUSG00000052707	4.34291	19.8354	-2.19134	4.77479e-05	0.000432623	down	Tnrc6a	trinucleotide repeat containing 6a [Source:MGI Symbol;Acc:MGI:2385292]	GO:0003676;GO:0035278;GO:0003723;GO:0035195;GO:0000932;GO:0005654;GO:0005794;GO:0035068;GO:0043231	-	-
ENSMUSG00000033530	5.79447	16.4078	-1.50163	3.86596e-07	7.55533e-06	down	Ttc7b	tetratricopeptide repeat domain 7B [Source:MGI Symbol;Acc:MGI:2144724]	GO:0016020;GO:0003674;GO:0005886;GO:0005829;GO:0005737;GO:0090002;GO:0046854	-	KOG4162-Predicted calmodulin-binding protein[T]
ENSMUSG00000031972	287.448	69.0985	2.05657	1.64544e-09	6.49246e-08	up	Acta1	actin, alpha 1, skeletal muscle [Source:MGI Symbol;Acc:MGI:87902]	GO:0005615;GO:0043234;GO:0005515;GO:0005737;GO:0000166;GO:0005524;GO:0070062;GO:0005856;GO:0072562;GO:0005865;GO:0001725;GO:0030240;GO:0030017;GO:0015629;GO:0048741;GO:0005884;GO:0010628;GO:0090131;GO:0030027;GO:0030175;GO:0044297;GO:0009612;GO:0009991;GO:0010226;GO:0016049;GO:0043503;GO:0048545	-	KOG0676-Actin and related proteins[Z]
ENSMUSG00000023495	7.29678	21.3531	-1.54912	4.59537e-05	0.000418372	down	Pcbp4	poly(rC) binding protein 4 [Source:MGI Symbol;Acc:MGI:1890471]	GO:0003676;GO:0003723;GO:0003730;GO:0043488;GO:0005829	-	-
ENSMUSG00000031024	3.91788	8.92051	-1.18705	5.89496e-05	0.000514609	down	St5	suppression of tumorigenicity 5 [Source:MGI Symbol;Acc:MGI:108517]	GO:0005575;GO:0043547;GO:0005085;GO:0017112;GO:0070374	-	KOG3569-RAS signaling inhibitor ST5[T]
ENSMUSG00000028869	8.38862	20.702	-1.30327	9.83897e-05	0.000786588	down	Gnl2	guanine nucleotide binding protein-like 2 (nucleolar) [Source:MGI Symbol;Acc:MGI:2385207]	GO:0005730;GO:0005634;GO:0000166;GO:0003723;GO:0016020;GO:0005525;GO:0042254	K14537-ko03008 Ribosome biogenesis in eukaryotes	KOG2423-Nucleolar GTPase[R]
ENSMUSG00000021388	53.4978	12.6825	2.07665	1.86291e-09	7.21367e-08	up	Aspn	asporin [Source:MGI Symbol;Acc:MGI:1913945]	GO:0005509;GO:0005737;GO:0005578;GO:0019221;GO:0005576;GO:0031012;GO:0005518;GO:0055085;GO:0015288;GO:0046930;GO:0031214;GO:0030512;GO:0005515;GO:0030282;GO:0004860;GO:0006469;GO:0046426;GO:0070171	-	KOG0619-FOG: Leucine rich repeat[R]
ENSMUSG00000029406	4.35675	12.022	-1.46435	0.000135972	0.0010372	down	Pitpnm2	phosphatidylinositol transfer protein, membrane-associated 2 [Source:MGI Symbol;Acc:MGI:1336192]	GO:0016020;GO:0046872;GO:0005622;GO:0008150;GO:0006810;GO:0005737;GO:0008289;GO:0005856;GO:0012505;GO:0005515;GO:0005543	-	-
ENSMUSG00000042793	2.42063	17.0597	-2.81714	1.5705e-13	1.68334e-11	down	Lgr6	leucine-rich repeat-containing G protein-coupled receptor 6 [Source:MGI Symbol;Acc:MGI:2441805]	GO:0016020;GO:0016021;GO:0003674;GO:0005886;GO:0007186;GO:0004871;GO:0004930;GO:0007165;GO:0016500;GO:0016055;GO:0030177;GO:0031982;GO:0030335;GO:0042246;GO:1990523	-	KOG0619-FOG: Leucine rich repeat[R]
ENSMUSG00000044308	5.34445	19.3812	-1.85855	1.5339e-29	1.9935e-26	down	Ubr3	ubiquitin protein ligase E3 component n-recognin 3 [Source:MGI Symbol;Acc:MGI:1861100]	GO:0016020;GO:0016021;GO:0016740;GO:0008270;GO:0046872;GO:0005515;GO:0005737;GO:0007608;GO:0016567;GO:0001701;GO:0000151;GO:0042048;GO:0004842;GO:0009790;GO:0006511;GO:0061630;GO:0001967;GO:0071596	-	KOG1139-Predicted ubiquitin-protein ligase of the N-recognin family[O]
ENSMUSG00000024969	3.64268	8.14192	-1.16037	0.00130325	0.00674123	down	Mark2	MAP/microtubule affinity regulating kinase 2 [Source:MGI Symbol;Acc:MGI:99638]	GO:0004672;GO:0005524;GO:0006468;GO:0016740;GO:0000166;GO:0016301;GO:0016310;GO:0004674;GO:0000226;GO:0030010;GO:0000287;GO:0003723;GO:0045296;GO:0010976;GO:0035556;GO:0045197;GO:0050770;GO:0005654;GO:0005884;GO:0005886;GO:0016020;GO:0016328;GO:0097427	-	KOG0586-Serine/threonine protein kinase[R]
ENSMUSG00000026632	6.84768	21.467	-1.64843	5.81535e-07	1.05192e-05	down	Tatdn3	TatD DNase domain containing 3 [Source:MGI Symbol;Acc:MGI:1916222]	GO:0016788;GO:0046872;GO:0016787;GO:0005634;GO:0090305;GO:0005739;GO:0004518	-	-
ENSMUSG00000043822	9.90608	26.8964	-1.44103	5.1409e-06	6.7419e-05	down	Adamtsl5	ADAMTS-like 5 [Source:MGI Symbol;Acc:MGI:1913798]	GO:0008270;GO:0008150;GO:0008201;GO:0006508;GO:0005576;GO:0005578;GO:0008237;GO:0004222;GO:0031012;GO:0001527	-	KOG3538-Disintegrin metalloproteinases with thrombospondin repeats[O]
ENSMUSG00000040552	5.06727	1.59197	1.67039	0.000115468	0.000903668	up	C3ar1	complement component 3a receptor 1 [Source:MGI Symbol;Acc:MGI:1097680]	GO:0016020;GO:0016021;GO:0005886;GO:0007186;GO:0004871;GO:0004930;GO:0007165;GO:0005623;GO:0006935;GO:0007204;GO:0004875;GO:0002430;GO:0005887;GO:0006954;GO:0007200;GO:0004876;GO:0010575;GO:0010759;GO:0045766;GO:0090023	K04009-ko04080 Neuroactive ligand-receptor interaction;ko04610 Complement and coagulation cascades;ko05150 Staphylococcus aureus infection	-
ENSMUSG00000007122	3.92054	10.6098	-1.43627	0.000189478	0.00137426	down	Casq1	calsequestrin 1 [Source:MGI Symbol;Acc:MGI:1309468]	GO:0016020;GO:0046872;GO:0005509;GO:0005739;GO:0009408;GO:0016529;GO:0005759;GO:0033017;GO:0007029;GO:0010880;GO:0051258;GO:0006937;GO:0045214;GO:0033018;GO:0007519;GO:0010033;GO:0014809;GO:0014870;GO:0014894;GO:0051282;GO:0005737;GO:0005794;GO:0014802;GO:0014804;GO:0030016;GO:0030315;GO:0031674;GO:0042383;GO:0043231	-	-
ENSMUSG00000041096	5.33448	16.0644	-1.59044	0.000358965	0.00232461	down	Tspyl2	TSPY-like 2 [Source:MGI Symbol;Acc:MGI:106244]	GO:0005634;GO:0005737;GO:0006355;GO:0045859;GO:0006351;GO:0016569;GO:0005730;GO:0006334;GO:0007049;GO:0030308;GO:0008156	-	KOG1508-DNA replication factor/protein phosphatase inhibitor SET/SPR-2[L]
ENSMUSG00000022037	362.769	127.361	1.51013	5.43632e-06	7.06959e-05	up	Clu	clusterin [Source:MGI Symbol;Acc:MGI:88423]	GO:0016020;GO:0005615;GO:0071944;GO:0005634;GO:0043234;GO:0048471;GO:0009986;GO:0005515;GO:0005737;GO:0031410;GO:0005576;GO:0070062;GO:0031012;GO:0005739;GO:0005783;GO:0072562;GO:0005829;GO:0000902;GO:0032760;GO:0043231;GO:0031625;GO:0031966;GO:0050821;GO:0043065;GO:0045429;GO:0060548;GO:1902430;GO:0032436;GO:0051092;GO:2000060;GO:1901216;GO:2001244;GO:0061077;GO:0032464;GO:0097193;GO:0001774;GO:…	K17252-ko04610 Complement and coagulation cascades	-
ENSMUSG00000040054	2.4291	8.64758	-1.83187	2.84142e-15	4.83008e-13	down	Baz2a	bromodomain adjacent to zinc finger domain, 2A [Source:MGI Symbol;Acc:MGI:2151152]	GO:0005634;GO:0008270;GO:0046872;GO:0003677	-	-
ENSMUSG00000014601	5.22744	10.6825	-1.03107	0.000498374	0.00306331	down	Strip1	striatin interacting protein 1 [Source:MGI Symbol;Acc:MGI:2443884]	GO:0003674;GO:0005634;GO:0005829;GO:0005737;GO:0070062;GO:0022604;GO:0030866	-	KOG3680-Uncharacterized conserved protein[S]
ENSMUSG00000004939	19.7418	1.78471	3.46749	6.38538e-16	1.24091e-13	up	Nmrk2	nicotinamide riboside kinase 2 [Source:MGI Symbol;Acc:MGI:1916814]	GO:0016740;GO:0046872;GO:0005654;GO:0005515;GO:0000166;GO:0005524;GO:0005886;GO:0016301;GO:0016310;GO:0043231;GO:0005622;GO:0009435;GO:0019363;GO:0045662;GO:0050262;GO:0061769	K10524-ko00760 Nicotinate and nicotinamide metabolism	-
ENSMUSG00000052911	39.4778	114.798	-1.53998	0.000470114	0.00290853	down	Lamb2	laminin, beta 2 [Source:MGI Symbol;Acc:MGI:99916]	GO:0005578;GO:0005576;GO:0070062;GO:0031012;GO:0050808;GO:0007155;GO:0045202;GO:0005604;GO:0014044;GO:0031175;GO:0060041;GO:0007528;GO:0005605;GO:0005615;GO:0043083;GO:0007601;GO:0006898;GO:0005178;GO:0007411;GO:0000904;GO:0030198;GO:0043256;GO:0014002;GO:0048677;GO:0072249;GO:0072274;GO:0005608	K06243-ko04151 PI3K-Akt signaling pathway;ko04512 ECM-receptor interaction;ko04510 Focal adhesion;ko05200 Pathways in cancer;ko05222 Small cell lung cancer;ko05146 Amoebiasis;ko05145 Toxoplasmosis	KOG0994-Extracellular matrix glycoprotein Laminin subunit beta[W]
ENSMUSG00000032897	9.37968	38.5645	-2.03966	3.35911e-11	2.06045e-09	down	Nfyc	nuclear transcription factor-Y gamma [Source:MGI Symbol;Acc:MGI:107901]	GO:0003700;GO:0006355;GO:0003677;GO:0005634;GO:0005654;GO:0046982;GO:0006366;GO:0006351;GO:0045893;GO:0016602;GO:0044212;GO:0000978;GO:0001077;GO:0045944;GO:0005667;GO:0032993;GO:0045540;GO:0008134	K08066-ko04612 Antigen processing and presentation;ko05152 Tuberculosis	KOG1657-CCAAT-binding factor, subunit C (HAP5)[K]
ENSMUSG00000033767	1.66979	5.97793	-1.83998	1.54542e-07	3.4114e-06	down	D930015E06Rik	RIKEN cDNA D930015E06 gene [Source:MGI Symbol;Acc:MGI:2443399]	GO:0016020;GO:0016021;GO:0003674;GO:0005886;GO:0005737;GO:0016055;GO:0005783;GO:0090090;GO:0033088	-	KOG3620-Uncharacterized conserved protein[S]
ENSMUSG00000026051	7.0504	1.70737	2.04593	3.51358e-05	0.000334071	up	1500015O10Rik	RIKEN cDNA 1500015O10 gene [Source:MGI Symbol;Acc:MGI:1926146]	GO:0005615;GO:0003674;GO:0031410;GO:0005576;GO:0030133;GO:0070314;GO:0090398;GO:0031145	-	-
ENSMUSG00000030231	4.06134	19.876	-2.291	2.41598e-08	6.93893e-07	down	Plekha5	pleckstrin homology domain containing, family A member 5 [Source:MGI Symbol;Acc:MGI:1923802]	GO:0005654;GO:0005829;GO:0016020;GO:0010314;GO:0032266;GO:0070273;GO:0080025;GO:0061458;GO:0016021	-	-
ENSMUSG00000049537	4.49426	12.3905	-1.46308	1.20115e-06	1.95896e-05	down	Tecrl	trans-2,3-enoyl-CoA reductase-like [Source:MGI Symbol;Acc:MGI:2444966]	GO:0016020;GO:0016021;GO:0005575;GO:0005737;GO:0016491;GO:0055114;GO:0016627;GO:0006629;GO:0042761;GO:0005783	-	KOG1639-Steroid reductase required for elongation of the very long chain fatty acids[I]
ENSMUSG00000038002	1.46145	5.08352	-1.79843	1.5961e-11	1.03393e-09	down	Cramp1l	Crm, cramped-like (Drosophila) [Source:MGI Symbol;Acc:MGI:1930190]	GO:0008150;GO:0003677;GO:0005634;GO:0003682	-	-
ENSMUSG00000022377	1.7473	5.78566	-1.72736	6.03873e-06	7.72734e-05	down	Asap1	ArfGAP with SH3 domain, ankyrin repeat and PH domain1 [Source:MGI Symbol;Acc:MGI:1342335]	GO:0046872;GO:0005096;GO:0043547;GO:0016020;GO:0005515;GO:0005737;GO:0005829;GO:0030030;GO:0060271;GO:0043197;GO:0045296;GO:0001786;GO:0071803;GO:0002102;GO:0031253;GO:0061000;GO:1903527;GO:0005546;GO:0005547	K12488-ko04144 Endocytosis;ko04666 Fc gamma R-mediated phagocytosis	KOG0521-Putative GTPase activating proteins (GAPs)[T]
ENSMUSG00000022371	16.255	6.139	1.4048	0.00187041	0.00905971	up	Col14a1	collagen, type XIV, alpha 1 [Source:MGI Symbol;Acc:MGI:1341272]	GO:0005615;GO:0048873;GO:0003723;GO:0005578;GO:0005576;GO:0070062;GO:0031012;GO:0007155;GO:0005581;GO:0030199;GO:0005614;GO:0003229;GO:0061050	K08133-ko04974 Protein digestion and absorption	KOG3544-Collagens (type IV and type XIII), and related proteins[W]
ENSMUSG00000034801	4.09227	8.25753	-1.01281	0.010349	0.0362591	down	Sos2	son of sevenless homolog 2 (Drosophila) [Source:MGI Symbol;Acc:MGI:98355]	GO:0003677;GO:0046982;GO:0005622;GO:0043547;GO:0005085;GO:0007264;GO:0035023;GO:0005089;GO:0051057;GO:0005088;GO:0005515;GO:0001782;GO:0002260;GO:0042129;GO:0033081;GO:2000973	-	KOG3417-Ras1 guanine nucleotide exchange factor[T]
ENSMUSG00000032407	2.24673	9.07961	-2.01481	2.61529e-05	0.000261454	down	U2surp	U2 snRNP-associated SURP domain containing [Source:MGI Symbol;Acc:MGI:1915208]	GO:0008150;GO:0005634;GO:0003676;GO:0005654;GO:0003723;GO:0006396	K12842-ko03040 Spliceosome	KOG0151-Predicted splicing regulator, contains RRM, SWAP and RPR domains[R]
ENSMUSG00000038949	4.62005	11.9523	-1.3713	3.11951e-05	0.000302406	down	Cnst	consortin, connexin sorting protein [Source:MGI Symbol;Acc:MGI:2445141]	GO:0016020;GO:0016021;GO:0005794;GO:0005886;GO:0043234;GO:0031410;GO:0043231;GO:0010923;GO:0030133;GO:0005802;GO:0019902;GO:0042998;GO:0071253	-	-
ENSMUSG00000041528	6.35656	24.16	-1.9263	6.90178e-06	8.6664e-05	down	Rnf123	ring finger protein 123 [Source:MGI Symbol;Acc:MGI:2148796]	GO:0016740;GO:0008270;GO:0046872;GO:0003674;GO:0008150;GO:0005829;GO:0005737;GO:0016567	-	KOG2242-Scaffold/matrix specific factor hnRNP-U/SAF-A, contains SPRY domain[A]
ENSMUSG00000017677	8.6264	23.5203	-1.44708	3.04876e-06	4.32442e-05	down	Wsb1	WD repeat and SOCS box-containing 1 [Source:MGI Symbol;Acc:MGI:1926139]	GO:0008150;GO:0035556;GO:0016567;GO:0005622;GO:0005575;GO:0004842;GO:0003674	-	KOG0266-WD40 repeat-containing protein[R]
ENSMUSG00000002825	3.1173	9.36404	-1.58684	0.000900016	0.00496802	down	Qtrt1	queuine tRNA-ribosyltransferase 1 [Source:MGI Symbol;Acc:MGI:1931441]	GO:0016020;GO:0016740;GO:0016757;GO:0046872;GO:0005634;GO:0005737;GO:0042803;GO:0046982;GO:0005739;GO:0008033;GO:0016763;GO:0006400;GO:0005515;GO:0005741;GO:0008479;GO:0008616;GO:0101030	-	KOG3908-Queuine-tRNA ribosyltransferase[A]
ENSMUSG00000055065	17.8069	51.5983	-1.53489	2.24689e-19	8.34318e-17	down	Ddx17	DEAD (Asp-Glu-Ala-Asp) box polypeptide 17 [Source:MGI Symbol;Acc:MGI:1914290]	GO:0005524;GO:0016787;GO:0003676;GO:0000166;GO:0004386	-	KOG0331-ATP-dependent RNA helicase[A]
ENSMUSG00000037608	6.3947	18.1572	-1.50559	7.21029e-09	2.38743e-07	down	Bclaf1	BCL2-associated transcription factor 1 [Source:MGI Symbol;Acc:MGI:1917580]	GO:0005634;GO:0006915;GO:0045892;GO:2001022;GO:0003677;GO:0005654;GO:0005515;GO:0005737;GO:0006355;GO:0003723;GO:0006351;GO:0016607;GO:2000144;GO:0043065;GO:2001244;GO:0043620	-	-
ENSMUSG00000039735	2.87302	6.42433	-1.16098	6.48526e-09	2.18491e-07	down	Fnbp1l	formin binding protein 1-like [Source:MGI Symbol;Acc:MGI:1925642]	GO:0006897;GO:0045296;GO:0051020;GO:0006900;GO:0010324;GO:0016050;GO:0030050;GO:0051491;GO:0060271;GO:0072583;GO:0097320;GO:0005737;GO:0031410;GO:0070062	-	-
ENSMUSG00000015748	4.25888	10.6606	-1.32374	2.04761e-05	0.000214391	down	Prpf3	pre-mRNA processing factor 3 [Source:MGI Symbol;Acc:MGI:1918017]	GO:0005634;GO:0005654;GO:0005829;GO:0003723;GO:0000398;GO:0006397;GO:0008380;GO:0016607;GO:0046540;GO:0042802;GO:0005681;GO:0015030;GO:0000244;GO:0043234	K12843-ko03040 Spliceosome	KOG2769-Putative u4/u6 small nuclear ribonucleoprotein[A]
ENSMUSG00000031295	2.59504	7.97502	-1.61973	5.40143e-07	9.90453e-06	down	Phka2	phosphorylase kinase alpha 2 [Source:MGI Symbol;Acc:MGI:97577]	GO:0016020;GO:0005886;GO:0003824;GO:0006468;GO:0005516;GO:0005975;GO:0005977;GO:0004689;GO:0005964	K07190-ko04020 Calcium signaling pathway;ko04910 Insulin signaling pathway;ko04922 Glucagon signaling pathway	KOG3635-Phosphorylase kinase[G]
ENSMUSG00000061390	6.93908	3.19859	1.11731	7.2696e-08	1.7847e-06	up	Gm7866	predicted gene 7866 [Source:MGI Symbol;Acc:MGI:3644625]	-	-	-
ENSMUSG00000014599	8.04201	19.9298	-1.3093	0.000894186	0.00494777	down	Csf1	colony stimulating factor 1 (macrophage) [Source:MGI Symbol;Acc:MGI:1339753]	GO:0016020;GO:0016021;GO:0008083;GO:0005615;GO:0048873;GO:0005886;GO:0048471;GO:0005515;GO:0042803;GO:0005125;GO:0005576;GO:0070062;GO:0010628;GO:0002376;GO:0045087;GO:0046579;GO:0045860;GO:0006954;GO:0040018;GO:0008284;GO:0010744;GO:0001954;GO:0007169;GO:0030335;GO:0002158;GO:0030316;GO:0045672;GO:0030278;GO:0045651;GO:0032270;GO:0045657;GO:0060444;GO:0005157;GO:0003006;GO:0010759;GO:0032946;GO:…	K05453-ko04014 Ras signaling pathway;ko04015 Rap1 signaling pathway;ko04668 TNF signaling pathway;ko04151 PI3K-Akt signaling pathway;ko04060 Cytokine-cytokine receptor interaction;ko04640 Hematopoietic cell lineage;ko04380 Osteoclast differentiation;ko05323 Rheumatoid arthritis	-
ENSMUSG00000012296	5.63256	16.5684	-1.55657	4.19551e-05	0.000387472	down	Tjap1	tight junction associated protein 1 [Source:MGI Symbol;Acc:MGI:1921344]	GO:0005794;GO:0005515;GO:0005737;GO:0030054;GO:0005886;GO:0005768;GO:0005923;GO:0005802;GO:0007030	K06105-ko04530 Tight junction	-
ENSMUSG00000035992	2.41276	5.99805	-1.31381	3.98441e-05	0.000371366	down	Fnip1	folliculin interacting protein 1 [Source:MGI Symbol;Acc:MGI:2444668]	GO:0005737;GO:0043547;GO:0001932;GO:0005085;GO:0001934;GO:0000122;GO:0005515;GO:0009267;GO:0033138;GO:0031334;GO:0042030;GO:0043154;GO:0051087;GO:0032007;GO:0002904;GO:0031929;GO:2000973;GO:0002327	K20400-ko04150 mTOR signaling pathway	KOG3693-Uncharacterized conserved protein[S]
ENSMUSG00000028127	11.0789	40.7821	-1.88011	2.15296e-11	1.3649e-09	down	Abcd3	ATP-binding cassette, sub-family D (ALD), member 3 [Source:MGI Symbol;Acc:MGI:1349216]	GO:0055085;GO:0016021;GO:0005524;GO:0006810;GO:0000166;GO:0016887;GO:0042626;GO:0042803;GO:0015910;GO:0005777;GO:0016020;GO:0043231;GO:0005739;GO:0006633;GO:0005515;GO:0005743;GO:0007031;GO:0005778;GO:0006635;GO:0005782;GO:0042760;GO:0005324;GO:0043621;GO:0014070;GO:0042493	K05677-ko02010 ABC transporters;ko04146 Peroxisome	KOG0064-Peroxisomal long-chain acyl-CoA transporter, ABC superfamily[I]
ENSMUSG00000028128	2.42846	6.58005	-1.43806	0.00044109	0.00276516	down	F3	coagulation factor III [Source:MGI Symbol;Acc:MGI:88381]	GO:0016021;GO:0007596;GO:0016020;GO:0002020;GO:0004252;GO:0005543;GO:0001938;GO:0002541;GO:0006919;GO:0010641;GO:0016485;GO:0045766;GO:0051897;GO:0005615;GO:0009986;GO:0031012;GO:0070062;GO:1905286	K03901-ko04610 Complement and coagulation cascades;ko04933 AGE-RAGE signaling pathway in diabetic complications	-
ENSMUSG00000032177	6.59053	18.7041	-1.50489	0.0115309	0.0396123	down	Pde4a	phosphodiesterase 4A, cAMP specific [Source:MGI Symbol;Acc:MGI:99558]	GO:0046872;GO:0016787;GO:0005654;GO:0048471;GO:0007165;GO:0005829;GO:0005737;GO:0005886;GO:0016020;GO:0007608;GO:0008081;GO:0004114;GO:0004115;GO:0030552;GO:0006198;GO:0035690;GO:0010738;GO:0043949	K13293-ko00230 Purine metabolism;ko04024 cAMP signaling pathway;ko05032 Morphine addiction	KOG3689-Cyclic nucleotide phosphodiesterase[T]
ENSMUSG00000060572	10.9941	4.61564	1.25212	0.000926242	0.00508588	up	Mfap2	microfibrillar-associated protein 2 [Source:MGI Symbol;Acc:MGI:99559]	GO:0001527;GO:0048048;GO:0048050	-	-
ENSMUSG00000027200	2.2009	7.25682	-1.72124	0.00590116	0.023109	down	Sema6d	sema domain, transmembrane domain (TM), and cytoplasmic domain, (semaphorin) 6D [Source:MGI Symbol;Acc:MGI:2387661]	GO:0016020;GO:0016021;GO:0005886;GO:0005794;GO:0005515;GO:0007275;GO:0007399;GO:0030154;GO:0021591;GO:0030215;GO:0014911;GO:0014912	K06842-ko04360 Axon guidance	KOG3611-Semaphorins[T]
ENSMUSG00000027204	18.2706	8.95815	1.02825	8.34357e-05	0.000688204	up	Fbn1	fibrillin 1 [Source:MGI Symbol;Acc:MGI:95489]	GO:0005615;GO:0005509;GO:0008201;GO:0005515;GO:0005578;GO:0005576;GO:0005201;GO:0070062;GO:0031012;GO:0005179;GO:0007507;GO:0005604;GO:0032403;GO:0033627;GO:0001501;GO:0001527;GO:0005178;GO:0035582;GO:0045671;GO:2001205;GO:0009653;GO:0035583;GO:0001656;GO:0001822;GO:0043010;GO:0048048;GO:0048050;GO:0071560;GO:1990314	-	KOG1217-Fibrillins and related proteins containing Ca2+-binding EGF-like domains[T]
ENSMUSG00000003190	3.46899	7.56515	-1.12485	5.16118e-06	6.75829e-05	down	Bcl2l12	BCL2-like 12 (proline rich) [Source:MGI Symbol;Acc:MGI:1922986]	GO:0005634;GO:0045944;GO:0016020;GO:0042981;GO:0002039;GO:0006915;GO:1902166;GO:1990001;GO:2000773	-	-
ENSMUSG00000029290	2.18376	5.8531	-1.42239	0.000513431	0.00314101	down	Zfp326	zinc finger protein 326 [Source:MGI Symbol;Acc:MGI:1927246]	GO:0005634;GO:0003677;GO:0000993;GO:0003723;GO:0032784;GO:0043484;GO:0005654;GO:0005681;GO:0043231;GO:0044609	-	-
ENSMUSG00000035762	1.8626	7.32204	-1.97493	6.47825e-09	2.18491e-07	down	Tmem161b	transmembrane protein 161B [Source:MGI Symbol;Acc:MGI:1919995]	GO:0016020;GO:0016021;GO:0003674;GO:0005575	-	KOG3978-Predicted membrane protein[S]
ENSMUSG00000044811	11.4714	2.59243	2.14566	1.81579e-06	2.78654e-05	up	Cd300c2	CD300C molecule 2 [Source:MGI Symbol;Acc:MGI:2153249]	GO:0016020;GO:0016021;GO:0005886;GO:0005515;GO:0002376;GO:0050715	-	-
ENSMUSG00000061950	6.46222	20.4248	-1.66022	2.9352e-05	0.00028736	down	Ppp4r1	protein phosphatase 4, regulatory subunit 1 [Source:MGI Symbol;Acc:MGI:1917601]	GO:0007165;GO:0019888;GO:0030289;GO:0050790	-	-
ENSMUSG00000030557	7.55016	19.2572	-1.35082	0.000676635	0.00393235	down	Mef2a	myocyte enhancer factor 2A [Source:MGI Symbol;Acc:MGI:99532]	GO:0003677;GO:0005634;GO:0005654;GO:0005829;GO:0005515;GO:0006355;GO:0006366;GO:0046982;GO:0007275;GO:0003682;GO:0045944;GO:0006351;GO:0046983;GO:0000978;GO:0001077;GO:0045893;GO:0000977;GO:0000165;GO:0000122;GO:0006915;GO:0043565;GO:0007399;GO:0046332;GO:0042826;GO:0030154;GO:0033613;GO:0071277;GO:0019901;GO:0003700;GO:0005667;GO:0001085;GO:0000790;GO:0000981;GO:0001105;GO:0035035;GO:0003705;GO:…	K09260-ko04013 MAPK signaling pathway - fly;ko04022 cGMP - PKG signaling pathway	KOG0014-MADS box transcription factor[K]
ENSMUSG00000036052	9.98117	21.1149	-1.08098	0.00354278	0.0152903	down	Dnajb5	DnaJ heat shock protein family (Hsp40) member B5 [Source:MGI Symbol;Acc:MGI:1930018]	GO:0006457;GO:0051082;GO:0005634;GO:0005829;GO:0005515;GO:0000122;GO:0051087;GO:0006986	-	KOG0714-Molecular chaperone (DnaJ superfamily)[O]
ENSMUSG00000056501	10.8418	2.23024	2.28134	1.32437e-15	2.37404e-13	up	Cebpb	CCAAT/enhancer binding protein (C/EBP), beta [Source:MGI Symbol;Acc:MGI:88373]	GO:0003700;GO:0006355;GO:0003677;GO:0043565;GO:0005634;GO:0042742;GO:0005654;GO:0005515;GO:0005737;GO:0006366;GO:0003682;GO:0045944;GO:0006351;GO:0001077;GO:0045893;GO:0000977;GO:0045892;GO:0001892;GO:0016363;GO:0044212;GO:0042803;GO:0042826;GO:0030154;GO:0060850;GO:0050873;GO:0071230;GO:0045600;GO:0043524;GO:0045408;GO:0045444;GO:0046982;GO:0000779;GO:0042130;GO:1990440;GO:0070059;GO:0034976;GO:…	K10048-ko04668 TNF signaling pathway;ko05202 Transcriptional misregulation in cancers;ko05152 Tuberculosis	KOG3119-Basic region leucine zipper transcription factor[K]
ENSMUSG00000031310	3.05081	11.826	-1.9547	1.22519e-13	1.35514e-11	down	Zmym3	zinc finger, MYM-type 3 [Source:MGI Symbol;Acc:MGI:1927231]	GO:0008270;GO:0046872;GO:0005634;GO:0005737;GO:0003677;GO:0006357;GO:0005515;GO:0000981;GO:0007010;GO:0007275;GO:0022604;GO:0005654	-	-
ENSMUSG00000025816	1.90349	9.32006	-2.2917	0.000692699	0.0040089	down	Sec61a2	Sec61, alpha subunit 2 (S. cerevisiae) [Source:MGI Symbol;Acc:MGI:1931071]	GO:0016020;GO:0016021;GO:0005575;GO:0006810;GO:0015031;GO:0005783;GO:0005789;GO:0043022	K10956-ko03060 Protein export;ko04141 Protein processing in endoplasmic reticulum;ko04145 Phagosome;ko05110 Vibrio cholerae infection	KOG1373-Transport protein Sec61, alpha subunit[UO]
ENSMUSG00000036833	4.71013	10.3565	-1.1367	0.000833033	0.00467028	down	Pnpla7	patatin-like phospholipase domain containing 7 [Source:MGI Symbol;Acc:MGI:2385325]	GO:0016020;GO:0016021;GO:0016787;GO:0005634;GO:0008152;GO:0006629;GO:0016042;GO:0005739;GO:0005783;GO:0005789;GO:0031965;GO:0005764;GO:0005765;GO:0031090;GO:0043231;GO:0004622;GO:0032502;GO:0046475;GO:0031966	K14676-ko00564 Glycerophospholipid metabolism	KOG2968-Predicted esterase of the alpha-beta hydrolase superfamily (Neuropathy target esterase), contains cAMP-binding domains[R]
ENSMUSG00000020166	6.49103	13.1002	-1.01307	0.000169125	0.00124709	down	Cnot2	CCR4-NOT transcription complex, subunit 2 [Source:MGI Symbol;Acc:MGI:1919318]	GO:0005634;GO:0006355;GO:0016020;GO:0016021;GO:0005829;GO:0005737;GO:0005886;GO:0007275;GO:0006351;GO:0090503;GO:0000122;GO:0031047;GO:0004535;GO:0006417;GO:0010606;GO:0033147;GO:0000932;GO:2000036;GO:0030014;GO:0000288;GO:0001829;GO:0017148;GO:0030015;GO:0001226	K12605-ko03018 RNA degradation	KOG2151-Predicted transcriptional regulator[KDR]
ENSMUSG00000018501	6.84885	14.8037	-1.11202	9.25588e-12	6.39424e-10	down	Ncor1	nuclear receptor co-repressor 1 [Source:MGI Symbol;Acc:MGI:1349717]	GO:0003677;GO:0005634;GO:0001102;GO:0003714;GO:0035257;GO:0042826;GO:0000122;GO:0046329;GO:0051225;GO:0072362;GO:0072368;GO:1903799;GO:0000118;GO:0000790;GO:0005654;GO:0005829;GO:0005876;GO:0016020;GO:0016580;GO:0017053	K04650-ko04919 Thyroid hormone signaling pathway;ko05202 Transcriptional misregulation in cancers;ko01522 Endocrine resistance	KOG1878-Nuclear receptor coregulator SMRT/SMRTER, contains Myb-like domains[K]
ENSMUSG00000052423	2.27189	5.03644	-1.14851	5.62991e-05	0.000495842	down	B4galt3	UDP-Gal:betaGlcNAc beta 1,4-galactosyltransferase, polypeptide 3 [Source:MGI Symbol;Acc:MGI:1928767]	GO:0016020;GO:0016021;GO:0016740;GO:0016757;GO:0005794;GO:0046872;GO:0003674;GO:0008150;GO:0005829;GO:0005975;GO:0070062;GO:0032580;GO:0006486;GO:0003831;GO:0003945	K07968-ko00510 N-Glycan biosynthesis;ko00513 Various types of N-glycan biosynthesis;ko00514 Other types of O-glycan biosynthesis;ko00533 Glycosaminoglycan biosynthesis - keratan sulfate;ko00601 Glycosphingolipid biosynthesis - lacto and neolacto series	KOG3916-UDP-Gal:glucosylceramide beta-1,4-galactosyltransferase[G]
ENSMUSG00000021488	2.21609	6.15605	-1.47399	2.46777e-15	4.27624e-13	down	Nsd1	nuclear receptor-binding SET-domain protein 1 [Source:MGI Symbol;Acc:MGI:1276545]	GO:0005634;GO:0016740;GO:0008270;GO:0046872;GO:0008168;GO:0018024;GO:0032259;GO:0034968;GO:0010452;GO:0000979;GO:0003712;GO:0046975;GO:0050681;GO:0000414;GO:0033135;GO:0045893;GO:1903025	-	-
ENSMUSG00000046598	12.1928	2.10005	2.53754	4.80457e-08	1.24107e-06	up	Bdh1	3-hydroxybutyrate dehydrogenase, type 1 [Source:MGI Symbol;Acc:MGI:1919161]	GO:0016020;GO:0003824;GO:0008152;GO:0005654;GO:0016491;GO:0055114;GO:0005739;GO:0005743;GO:0005759;GO:0003858;GO:0099617	K00019-ko00650 Butanoate metabolism;ko00072 Synthesis and degradation of ketone bodies	KOG1610-Corticosteroid 11-beta-dehydrogenase and related short chain-type dehydrogenases[QR]
ENSMUSG00000035047	3.27251	10.0033	-1.612	0.000111085	0.000873637	down	Kri1	KRI1 homolog [Source:MGI Symbol;Acc:MGI:2384899]	GO:0003723;GO:0005730	-	KOG2409-KRR1-interacting protein involved in 40S ribosome biogenesis[J]
ENSMUSG00000001300	2.25082	5.19716	-1.20727	9.79564e-05	0.000784327	down	Efnb2	ephrin B2 [Source:MGI Symbol;Acc:MGI:105097]	GO:0016020;GO:0016021;GO:0005925;GO:0005886;GO:0007275;GO:0007155;GO:0046875;GO:0048013;GO:0005515;GO:0007399;GO:0030154;GO:0010839;GO:0008284;GO:0001525;GO:0005102;GO:0009887;GO:0048514;GO:0001945;GO:0048845;GO:0031295;GO:2000727;GO:0002042;GO:0050920;GO:0007611;GO:1900273;GO:0004713;GO:0010628;GO:0018108;GO:0048167;GO:0072178;GO:1903078;GO:1903849;GO:1904782;GO:1904783	K05463-ko04360 Axon guidance	KOG3858-Ephrin, ligand for Eph receptor tyrosine kinase[T]
ENSMUSG00000006638	1.00437	8.7296	-3.11962	7.12988e-24	4.49269e-21	down	Abhd1	abhydrolase domain containing 1 [Source:MGI Symbol;Acc:MGI:1931013]	-	-	-
ENSMUSG00000061028	7.49775	18.3452	-1.29088	6.46732e-05	0.000555479	down	Clasrp	CLK4-associating serine/arginine rich protein [Source:MGI Symbol;Acc:MGI:1855695]	GO:0003674;GO:0008150;GO:0005575;GO:0005634;GO:0006397;GO:0008380;GO:0005654	-	KOG2548-SWAP mRNA splicing regulator[A]
ENSMUSG00000021972	3.20313	7.49353	-1.22616	8.96739e-07	1.52343e-05	down	Hmbox1	homeobox containing 1 [Source:MGI Symbol;Acc:MGI:2445066]	GO:0005634;GO:0003677;GO:0005654;GO:0016604;GO:0005829;GO:0005737;GO:0006355;GO:0006351;GO:0045893;GO:0045892;GO:0000784;GO:0042802;GO:0005515;GO:0032403;GO:0042162;GO:0006278;GO:0032212;GO:0051973;GO:0003720;GO:0003691;GO:0005697;GO:0035563	-	-
ENSMUSG00000037344	2.87291	8.04263	-1.48516	1.35917e-05	0.000151461	down	Slc12a9	solute carrier family 12 (potassium/chloride transporters), member 9 [Source:MGI Symbol;Acc:MGI:1933532]	GO:0055085;GO:0016020;GO:0016021;GO:0005886;GO:0005215;GO:0006810;GO:0006811;GO:1902476;GO:0070062;GO:0071805;GO:0015379;GO:0022820	-	KOG1288-Amino acid transporters[E]
ENSMUSG00000021112	2.46198	7.8624	-1.67515	0.00105833	0.00566611	down	Mpp5	membrane protein, palmitoylated 5 (MAGUK p55 subfamily member 5) [Source:MGI Symbol;Acc:MGI:1927339]	GO:0016020;GO:0005886;GO:0005515;GO:0005737;GO:0030054;GO:0070062;GO:0016021;GO:0012505;GO:0070830;GO:0019904;GO:0090162;GO:0005923;GO:0007009;GO:0002011;GO:0032288;GO:0090002;GO:0043234;GO:0046037;GO:0046710;GO:0035749;GO:0043220;GO:0043219;GO:0004385;GO:0032287;GO:0035750	K06091-ko04390 Hippo signaling pathway;ko04391 Hippo signaling pathway -fly;ko04530 Tight junction	KOG0609-Calcium/calmodulin-dependent serine protein kinase/membrane-associated guanylate kinase[T]
ENSMUSG00000032480	4.58851	12.2728	-1.41937	4.62693e-07	8.74659e-06	down	Dhx30	DEAH (Asp-Glu-Ala-His) box polypeptide 30 [Source:MGI Symbol;Acc:MGI:1920081]	GO:0005524;GO:0016787;GO:0003676;GO:0005829;GO:0005737;GO:0000166;GO:0003723;GO:0003682;GO:0004386;GO:0008026;GO:0005739;GO:0003725;GO:0042254;GO:0004004;GO:0006396;GO:0042645;GO:0035770;GO:1902775	-	KOG0920-ATP-dependent RNA helicase A[A]
ENSMUSG00000027510	3.90757	26.8974	-2.78312	4.92092e-10	2.27604e-08	down	Rbm38	RNA binding motif protein 38 [Source:MGI Symbol;Acc:MGI:1889294]	GO:0005634;GO:0003676;GO:0005829;GO:0005737;GO:0003723;GO:0006397;GO:0008380;GO:0007049;GO:0008285;GO:0030154;GO:0003729;GO:0010830;GO:0043484;GO:0003730;GO:0006977;GO:0006978;GO:0070935	-	KOG0149-Predicted RNA-binding protein SEB4 (RRM superfamily)[R]
ENSMUSG00000080904	8.53299	4.17995	1.02957	0.000253282	0.00174165	up	Gm11966	predicted gene 11966 [Source:MGI Symbol;Acc:MGI:3649988]	-	-	-
ENSMUSG00000005534	3.20738	12.1902	-1.92626	0.0047599	0.0193845	down	Insr	insulin receptor [Source:MGI Symbol;Acc:MGI:96575]	GO:0004672;GO:0005524;GO:0006468;GO:0004713;GO:0016020;GO:0016021;GO:0016740;GO:0005886;GO:0005515;GO:0005622;GO:0000166;GO:0016301;GO:0016310;GO:0070062;GO:0042593;GO:0005887;GO:0007186;GO:0004714;GO:0007169;GO:0000187;GO:0001934;GO:0005525;GO:0051897;GO:0006355;GO:0023014;GO:0019904;GO:0046777;GO:0031994;GO:0043235;GO:0003007;GO:0032147;GO:0008284;GO:0009887;GO:0045429;GO:0043548;GO:0043560;GO:…	K04527-ko04014 Ras signaling pathway;ko04015 Rap1 signaling pathway;ko04066 HIF-1 signaling pathway;ko04068 FoxO signaling pathway;ko04072 Phospholipase D signaling pathway;ko04022 cGMP - PKG signaling pathway;ko04151 PI3K-Akt signaling pathway;ko04152 AMPK signaling pathway;ko04150 mTOR signaling pathway;ko04520 Adherens junction;ko04910 Insulin signaling pathway;ko04923 Regulation of lipolysis …	KOG4258-Insulin/growth factor receptor (contains protein kinase domain)[T]
ENSMUSG00000020827	5.51413	16.4575	-1.57754	0.00151518	0.0076269	down	Mink1	misshapen-like kinase 1 (zebrafish) [Source:MGI Symbol;Acc:MGI:1355329]	GO:0004672;GO:0005524;GO:0006468;GO:0016020;GO:0016740;GO:0005886;GO:0005794;GO:0005737;GO:0030054;GO:0045202;GO:0045211;GO:0000166;GO:0007275;GO:0016301;GO:0016310;GO:0070062;GO:0004674;GO:0023014;GO:0042995;GO:0030425;GO:0014069;GO:0046330;GO:0030424;GO:0046777;GO:0004702;GO:0048813;GO:0030334;GO:0022407;GO:0035556;GO:0001952;GO:2000311;GO:0031532;GO:0006950;GO:0045060;GO:0007268	-	KOG0587-Traf2- and Nck-interacting kinase and related germinal center kinase (GCK) family protein kinases[T]
ENSMUSG00000001403	5.25005	2.29074	1.19652	0.0101572	0.0357254	up	Ube2c	ubiquitin-conjugating enzyme E2C [Source:MGI Symbol;Acc:MGI:1915862]	GO:0016740;GO:0005829;GO:0005634;GO:0000166;GO:0005524;GO:0031625;GO:0061630;GO:0005737;GO:0005886;GO:0016567;GO:0007049;GO:0051301;GO:0004842;GO:0061631;GO:0006511;GO:0010458;GO:0010994;GO:0031145;GO:0031536;GO:0070936;GO:0070979;GO:0005680;GO:0000209;GO:0030071	K06688-ko04120 Ubiquitin mediated proteolysis	KOG0421-Ubiquitin-protein ligase[O]
ENSMUSG00000000753	44.0609	21.1074	1.06175	1.9525e-06	2.95632e-05	up	Serpinf1	serine (or cysteine) peptidase inhibitor, clade F, member 1 [Source:MGI Symbol;Acc:MGI:108080]	GO:0005615;GO:0005576;GO:0070062;GO:0016525;GO:0010951;GO:0031012;GO:0050769;GO:0004867;GO:0042470;GO:0060770;GO:0001822;GO:0007568;GO:0007614;GO:0010447;GO:0010596;GO:0010629;GO:0010976;GO:0042698;GO:0046685;GO:0050728;GO:0060041;GO:0071279;GO:0071300;GO:0071333;GO:0071549;GO:1901215;GO:0005604;GO:0030424;GO:0043025;GO:0043203;GO:0048471	K19614-ko04310 Wnt signaling pathway	KOG2392-Serpin[V]
ENSMUSG00000017969	22.357	8.41806	1.40917	6.16434e-09	2.09789e-07	up	Ptgis	prostaglandin I2 (prostacyclin) synthase [Source:MGI Symbol;Acc:MGI:1097156]	GO:0016020;GO:0016021;GO:0046872;GO:0005634;GO:0005737;GO:0016853;GO:0055114;GO:0005506;GO:0016705;GO:0020037;GO:0005615;GO:0001516;GO:0006629;GO:0005783;GO:0005789;GO:0004497;GO:0006631;GO:0006633;GO:0007566;GO:0032088;GO:0042981;GO:0005901;GO:0071456;GO:0050728;GO:0045766;GO:0097190;GO:0006693;GO:0008116;GO:0035360;GO:0045019;GO:0046697;GO:0071347;GO:0071354;GO:1900119	K01831-ko00590 Arachidonic acid metabolism	KOG0684-Cytochrome P450[Q]
ENSMUSG00000039218	17.4691	76.1997	-2.12498	4.71982e-10	2.20054e-08	down	Srrm2	serine/arginine repetitive matrix 2 [Source:MGI Symbol;Acc:MGI:1923206]	GO:0008150;GO:0005634;GO:0006397;GO:0008380;GO:0016607;GO:0005681;GO:0003723;GO:0047485;GO:0070742;GO:0015030;GO:0071013	-	KOG1869-Splicing coactivator SRm160/300, subunit SRm300[A]
ENSMUSG00000060063	15.6096	4.98589	1.64651	4.52858e-05	0.000413014	up	Alox5ap	arachidonate 5-lipoxygenase activating protein [Source:MGI Symbol;Acc:MGI:107505]	GO:0016020;GO:0016021;GO:0005634;GO:0055114;GO:0005515;GO:0008047;GO:0043085;GO:0031965;GO:0006691;GO:0019370;GO:0005783;GO:0005789;GO:0070207;GO:0005635;GO:0071277;GO:0047485;GO:0050544;GO:0004051;GO:0019899;GO:0042803;GO:0046982;GO:0002540;GO:0002675;GO:0019372;GO:0005829	K20735-ko04664 Fc epsilon RI signaling pathway	-
ENSMUSG00000019863	4.60867	14.0688	-1.61007	0.00212757	0.0100914	down	Qrsl1	glutaminyl-tRNA synthase (glutamine-hydrolyzing)-like 1 [Source:MGI Symbol;Acc:MGI:1923813]	GO:0006412;GO:0000166;GO:0005524;GO:0005739;GO:0016874;GO:0031647;GO:0004040;GO:0032543;GO:0050567;GO:0070681;GO:0030956	K02433-ko00970 Aminoacyl-tRNA biosynthesis	KOG1211-Amidases[J]
ENSMUSG00000070002	3.32489	9.28439	-1.4815	1.12311e-05	0.000130399	down	Ell	elongation factor RNA polymerase II [Source:MGI Symbol;Acc:MGI:109377]	GO:0006366;GO:0006368;GO:0042795;GO:0008023;GO:0005634;GO:0006355;GO:0006351;GO:0010923;GO:0016607;GO:0001701;GO:0015030;GO:0032968;GO:0019902;GO:0042796;GO:0045945;GO:0035327;GO:0035363	-	KOG4796-RNA polymerase II elongation factor[K]
ENSMUSG00000033400	1.54803	7.37429	-2.25207	3.68366e-07	7.28119e-06	down	Agl	amylo-1,6-glucosidase, 4-alpha-glucanotransferase [Source:MGI Symbol;Acc:MGI:1924809]	GO:0005634;GO:0005515;GO:0005737;GO:0003824;GO:0004133;GO:0004134;GO:0004135;GO:0030247;GO:0031593;GO:0005977;GO:0005978;GO:0005980;GO:0016234;GO:0030246;GO:0007584;GO:0009725;GO:0051384;GO:0016529	-	-
ENSMUSG00000036435	5.90247	16.2809	-1.46379	9.53102e-07	1.60217e-05	down	Exoc1	exocyst complex component 1 [Source:MGI Symbol;Acc:MGI:2445020]	GO:0005737;GO:0006810;GO:0015031;GO:0016020;GO:0005886;GO:0006887;GO:0000145;GO:0005546;GO:0050714;GO:0061024;GO:0048015;GO:0051601;GO:0006893;GO:0098592;GO:0017049	-	KOG2148-Exocyst protein Sec3[U]
ENSMUSG00000026153	1.58045	8.31948	-2.39616	5.23917e-12	3.94722e-10	down	Fam135a	family with sequence similarity 135, member A [Source:MGI Symbol;Acc:MGI:1915437]	GO:0005575;GO:0052689;GO:0044255	-	KOG2205-Uncharacterized conserved protein[S]
ENSMUSG00000031808	14.6542	84.4458	-2.52671	5.79404e-23	3.3467e-20	down	Slc27a1	solute carrier family 27 (fatty acid transporter), member 1 [Source:MGI Symbol;Acc:MGI:1347098]	GO:0016020;GO:0016021;GO:0005886;GO:0006810;GO:0005737;GO:0000166;GO:0042803;GO:0031410;GO:0003824;GO:0008152;GO:0009409;GO:0032868;GO:0006629;GO:0006869;GO:0016874;GO:0005783;GO:0006631;GO:0012505;GO:0004467;GO:0015245;GO:0031957;GO:0001676;GO:0006646;GO:0032049;GO:0006661;GO:0015908;GO:0006656;GO:0071902;GO:0006654;GO:0015909;GO:0033211;GO:0001579;GO:0006655;GO:0006659;GO:0031652;GO:0071072	K08745-ko03320 PPAR signaling pathway;ko04931 Insulin resistance	KOG1179-Very long-chain acyl-CoA synthetase/fatty acid transporter[I]
ENSMUSG00000031807	49.8747	21.9589	1.1835	3.37764e-09	1.23193e-07	up	Pgls	6-phosphogluconolactonase [Source:MGI Symbol;Acc:MGI:1913421]	GO:0016787;GO:0005737;GO:0005975;GO:0070062;GO:0006098;GO:0017057;GO:0009051	K01057-ko01200 Carbon metabolism;ko00030 Pentose phosphate pathway	KOG3147-6-phosphogluconolactonase - like protein[G]
ENSMUSG00000038763	6.23813	19.5196	-1.64574	2.15868e-12	1.81731e-10	down	Alpk3	alpha-kinase 3 [Source:MGI Symbol;Acc:MGI:2151224]	GO:0005524;GO:0006468;GO:0004674	-	-
ENSMUSG00000026842	6.43742	15.8006	-1.29542	1.03461e-05	0.000121478	down	Abl1	c-abl oncogene 1, non-receptor tyrosine kinase [Source:MGI Symbol;Acc:MGI:87859]	GO:0004672;GO:0005524;GO:0006468;GO:0016740;GO:0046872;GO:0045087;GO:0003677;GO:0005634;GO:0005654;GO:0016604;GO:0043234;GO:0048471;GO:0005829;GO:0005515;GO:0005737;GO:0006914;GO:0000166;GO:0016301;GO:0016310;GO:0004713;GO:0004715;GO:0006281;GO:0006974;GO:0005856;GO:0005739;GO:0007155;GO:0005730;GO:0001934;GO:0071222;GO:0000287;GO:0007204;GO:0006915;GO:0009791;GO:0048008;GO:0006979;GO:2000773;GO:…	K06619-ko04014 Ras signaling pathway;ko04012 ErbB signaling pathway;ko04110 Cell cycle;ko04722 Neurotrophin signaling pathway;ko04360 Axon guidance;ko05200 Pathways in cancer;ko05206 MicroRNAs in cancer;ko05220 Chronic myeloid leukemia;ko05416 Viral myocarditis;ko05130 Pathogenic Escherichia coli infection;ko05131 Shigellosis	KOG0197-Tyrosine kinases[T]
ENSMUSG00000045679	5.30619	1.68118	1.6582	1.50519e-07	3.33323e-06	up	Pqlc3	PQ loop repeat containing [Source:MGI Symbol;Acc:MGI:2444067]	GO:0016020;GO:0016021;GO:0003674;GO:0006488	-	KOG3211-Predicted endoplasmic reticulum membrane protein Lec35/MPDU1 involved in monosaccharide-P-dolichol utilization[R]
ENSMUSG00000030815	8.29602	20.1784	-1.28232	0.00226576	0.0106281	down	Phkg2	phosphorylase kinase, gamma 2 (testis) [Source:MGI Symbol;Acc:MGI:1916211]	GO:0004672;GO:0005524;GO:0006468;GO:0016740;GO:0005829;GO:0000166;GO:0016301;GO:0016310;GO:0004674;GO:0035556;GO:0005516;GO:0005975;GO:0005978;GO:0005977;GO:0018105;GO:0018107;GO:0004689;GO:0005964;GO:0019899	K00871-ko04020 Calcium signaling pathway;ko04910 Insulin signaling pathway;ko04922 Glucagon signaling pathway	KOG0599-Phosphorylase kinase gamma subunit[G]
ENSMUSG00000034161	5.17455	1.74217	1.57055	0.000208714	0.00148427	up	Scx	scleraxis [Source:MGI Symbol;Acc:MGI:102934]	GO:0003677;GO:0005634;GO:0006355;GO:0006366;GO:0046982;GO:0007275;GO:0045944;GO:0006351;GO:0046983;GO:0035914;GO:0045892;GO:0005515;GO:0030154;GO:0043565;GO:0045893;GO:0010628;GO:0043066;GO:0048706;GO:0005667;GO:0051216;GO:0000980;GO:0008284;GO:0070888;GO:0030509;GO:0043425;GO:0001205;GO:0060008;GO:0001707;GO:0002062;GO:0060325;GO:0071560;GO:0061056;GO:0071260;GO:0001958;GO:0032967;GO:0035990;GO:…	-	KOG4029-Transcription factor HAND2/Transcription factor TAL1/TAL2/LYL1[K]
ENSMUSG00000019518	4.76844	10.4237	-1.12828	0.00137396	0.00704705	down	Ap4m1	adaptor-related protein complex AP-4, mu 1 [Source:MGI Symbol;Acc:MGI:1337063]	GO:0005794;GO:0006810;GO:0015031;GO:0006886;GO:0070062;GO:0016192;GO:0005768;GO:0005829;GO:0030131;GO:0005802;GO:0006895	K12402-ko04142 Lysosome	KOG0937-Adaptor complexes medium subunit family[U]
ENSMUSG00000024112	1.00356	5.94829	-2.56735	8.93595e-05	0.000726972	down	Cacna1h	calcium channel, voltage-dependent, T type, alpha 1H subunit [Source:MGI Symbol;Acc:MGI:1928842]	GO:0055085;GO:0016020;GO:0016021;GO:0006811;GO:0005216;GO:0034765;GO:0070588;GO:0005245;GO:0005891;GO:0008332;GO:0070509;GO:0034220;GO:0097110;GO:0032342;GO:0032870;GO:0034651;GO:0035865;GO:0042391;GO:2000344	-	-
ENSMUSG00000105610	0.473838	9.45713	-4.31894	0.0140336	0.0462978	down	AC125099.1	-	-	-	-
ENSMUSG00000022721	4.05512	9.92039	-1.29065	0.000234253	0.00162911	down	Trmt2a	TRM2 tRNA methyltransferase 2A [Source:MGI Symbol;Acc:MGI:96270]	GO:0016740;GO:0003676;GO:0008168;GO:0032259;GO:0006396;GO:0008173;GO:0001510;GO:0003723	-	KOG2187-tRNA uracil-5-methyltransferase and related tRNA-modifying enzymes[J]
ENSMUSG00000038371	2.32091	11.9445	-2.36358	3.76496e-13	3.78206e-11	down	Sbf2	SET binding factor 2 [Source:MGI Symbol;Acc:MGI:1921831]	GO:0043547;GO:0042803;GO:0016020;GO:0043087;GO:0017112;GO:0005829;GO:0019208;GO:0019902;GO:0035091;GO:0051262;GO:0005774;GO:0006661;GO:0050790	-	-
ENSMUSG00000020473	14.218	6.93041	1.0367	0.0112645	0.038819	up	Aebp1	AE binding protein 1 [Source:MGI Symbol;Acc:MGI:1197012]	GO:0008270;GO:0005615;GO:0003677;GO:0005634;GO:0006508;GO:0005737;GO:0006355;GO:0005576;GO:0006351;GO:0070062;GO:0031012;GO:0000977;GO:0004181;GO:0000122;GO:0005516;GO:0001227;GO:0016485;GO:0006518;GO:0004180;GO:0003714	-	KOG2649-Zinc carboxypeptidase[R]
ENSMUSG00000062960	9.09949	18.9868	-1.06114	0.00396948	0.0167597	down	Kdr	kinase insert domain protein receptor [Source:MGI Symbol;Acc:MGI:96683]	GO:0016020;GO:0016021;GO:0004672;GO:0005524;GO:0006468;GO:0016740;GO:0000166;GO:0016301;GO:0016310;GO:0004713;GO:0004714;GO:0007169;GO:0005021;GO:0048010;GO:0019838;GO:0005178;GO:0001934;GO:0001938;GO:0008284;GO:0008360;GO:0010595;GO:0014068;GO:0016239;GO:0018108;GO:0030335;GO:0035584;GO:0035924;GO:0038033;GO:0043066;GO:0043410;GO:0045766;GO:0046777;GO:0050927;GO:0051770;GO:0051894;GO:0051901;GO:…	K05098-ko04014 Ras signaling pathway;ko04015 Rap1 signaling pathway;ko04370 VEGF signaling pathway;ko04151 PI3K-Akt signaling pathway;ko04060 Cytokine-cytokine receptor interaction;ko04144 Endocytosis;ko04510 Focal adhesion;ko05205 Proteoglycans in cancer;ko01521 EGFR tyrosine kinase inhibitor resistance	KOG0200-Fibroblast/platelet-derived growth factor receptor and related receptor tyrosine kinases[T]
ENSMUSG00000028601	16.9889	51.2167	-1.59203	0.00045445	0.00283026	down	Echdc2	enoyl Coenzyme A hydratase domain containing 2 [Source:MGI Symbol;Acc:MGI:1289238]	GO:0003824;GO:0008152;GO:0006629;GO:0005739;GO:0006631;GO:0016829;GO:0004300;GO:0006635	-	KOG1679-Enoyl-CoA hydratase[I]
ENSMUSG00000052137	1.99512	5.47788	-1.45714	8.54449e-06	0.00010366	down	Rbm12b2	RNA binding motif protein 12 B2 [Source:MGI Symbol;Acc:MGI:1924854]	GO:0008150;GO:0005575;GO:0003676;GO:0003723	-	KOG4307-RNA binding protein RBM12/SWAN[R]
ENSMUSG00000032968	2.89181	14.9278	-2.36795	3.91958e-11	2.3556e-09	down	Inha	inhibin alpha [Source:MGI Symbol;Acc:MGI:96569]	GO:0008083;GO:0005615;GO:0005125;GO:0005576;GO:0005179;GO:0042127;GO:0005102;GO:0042981;GO:0051726;GO:0005160;GO:0010862;GO:0043408;GO:0048468;GO:0060395;GO:0030509;GO:0042541;GO:0034673;GO:0034711;GO:0046982;GO:0001541;GO:0008584;GO:0046882;GO:0001750;GO:0001917;GO:0005737;GO:0043025;GO:0043512;GO:0043513	-	KOG3900-Transforming growth factor beta, bone morphogenetic protein and related proteins[T]
ENSMUSG00000023110	4.17856	8.40569	-1.00836	0.0025872	0.0118525	down	Prmt5	protein arginine N-methyltransferase 5 [Source:MGI Symbol;Acc:MGI:1351645]	GO:0016740;GO:0005634;GO:0005737;GO:0008168;GO:0032259;GO:0008327;GO:0008469;GO:0016274;GO:0032403;GO:0035243;GO:0043021;GO:0044020;GO:0046982;GO:0000387;GO:0006353;GO:0006479;GO:0018216;GO:0019918;GO:0034969;GO:0035246;GO:0042118;GO:0043985;GO:0044030;GO:0045596;GO:0048714;GO:0070372;GO:0090161;GO:0097421;GO:1904992;GO:0005794;GO:0005829;GO:0034709;GO:0035097;GO:0043234	-	-
ENSMUSG00000032570	2.79798	8.93287	-1.67474	0.0134868	0.0448713	down	Atp2c1	ATPase, Ca++-sequestering [Source:MGI Symbol;Acc:MGI:1889008]	GO:0016020;GO:0016021;GO:0005524;GO:0016787;GO:0046872;GO:0070588;GO:0006816;GO:0000166;GO:0005388;GO:0099132;GO:0006810;GO:0006811;GO:0000139;GO:0005794;GO:0071421;GO:0004871;GO:0016339;GO:0032580;GO:0007165;GO:0006874;GO:0005509;GO:0005802;GO:0043123;GO:0031532;GO:0030145;GO:0008544;GO:0006828;GO:0032472;GO:0015410;GO:0030026;GO:0032468	-	KOG0202-Ca2+ transporting ATPase[P]
ENSMUSG00000024331	1.71138	8.96097	-2.38849	1.68843e-13	1.80047e-11	down	Dsc2	desmocollin 2 [Source:MGI Symbol;Acc:MGI:103221]	GO:0016020;GO:0016021;GO:0046872;GO:0005886;GO:0005509;GO:0030054;GO:0031410;GO:0070062;GO:0007155;GO:0007156;GO:0014704;GO:0009267;GO:0086073;GO:0086091;GO:0098911;GO:0030057;GO:0005913;GO:0086042	K07601-ko05412 Arrhythmogenic right ventricular cardiomyopathy (ARVC)	KOG3594-FOG: Cadherin repeats[S]
ENSMUSG00000041638	2.56644	5.9554	-1.21443	4.0345e-05	0.000375362	down	Gcn1l1	GCN1 general control of amino-acid synthesis 1-like 1 (yeast) [Source:MGI Symbol;Acc:MGI:2444248]	GO:0005829;GO:0005515;GO:0005737;GO:0003723;GO:0016020;GO:0019901;GO:0043022;GO:0045859;GO:0034198;GO:0045296;GO:0019887;GO:0006417;GO:0033554;GO:0033674;GO:0036003;GO:1990253;GO:0005844	-	KOG1242-Protein containing adaptin N-terminal region[J]
ENSMUSG00000066000	3.33381	6.74884	-1.01747	0.0146579	0.0478812	down	Zfp979	zinc finger protein 979 [Source:MGI Symbol;Acc:MGI:2148252]	GO:0006355;GO:0046872;GO:0005622;GO:0003674;GO:0008150;GO:0005575;GO:0003676	-	-
ENSMUSG00000046985	3.67563	14.2891	-1.95885	8.97789e-08	2.1456e-06	down	Tapt1	transmembrane anterior posterior transformation 1 [Source:MGI Symbol;Acc:MGI:2683537]	GO:0016020;GO:0016021;GO:0003674;GO:0005737;GO:0007275;GO:0005856;GO:0001701;GO:0009791;GO:0005813;GO:0005815;GO:0005929;GO:0042995;GO:0030030;GO:0036064;GO:0030154;GO:0048706;GO:0051216;GO:0045724;GO:0014032;GO:0001503;GO:0061036;GO:1903012	-	KOG2490-Predicted membrane protein[S]
ENSMUSG00000030717	33.8312	11.2459	1.58895	0.000307845	0.00204908	up	Nupr1	nuclear protein transcription regulator 1 [Source:MGI Symbol;Acc:MGI:1891834]	GO:0003677;GO:0005634;GO:0005829;GO:0006355;GO:0003682;GO:0006351;GO:0035914;GO:0006357;GO:0006473;GO:0042771;GO:0043065;GO:0008584;GO:0006461;GO:0048147;GO:0009636;GO:0016049;GO:0045786;GO:0032993;GO:0002526;GO:0031401;GO:2000194;GO:0005622	K15626-ko05202 Transcriptional misregulation in cancers	KOG4319-DNA-binding nuclear protein p8[K]
ENSMUSG00000113536	1.37235	9.01901	-2.71632	5.2575e-15	8.34538e-13	down	CT030170.4	-	-	-	-
ENSMUSG00000066829	1.50261	5.28322	-1.81395	9.03996e-12	6.28685e-10	down	Zfp810	zinc finger protein 810 [Source:MGI Symbol;Acc:MGI:2384563]	GO:0006355;GO:0046872;GO:0005622;GO:0003674;GO:0008150;GO:0005575;GO:0003676	-	KOG1721-FOG: Zn-finger[R]
ENSMUSG00000029056	13.4484	35.1041	-1.38421	0.00182605	0.0088883	down	Pank4	pantothenate kinase 4 [Source:MGI Symbol;Acc:MGI:2387466]	GO:0005524;GO:0016740;GO:0005737;GO:0000166;GO:0016301;GO:0016310;GO:0015937;GO:0004594	K09680-ko00770 Pantothenate and CoA biosynthesis	-
ENSMUSG00000021196	4.09484	9.07015	-1.14732	5.29835e-05	0.000472646	down	Pfkp	phosphofructokinase, platelet [Source:MGI Symbol;Acc:MGI:1891833]	GO:0005524;GO:0016740;GO:0046872;GO:0003824;GO:0008152;GO:0005634;GO:0005829;GO:0005737;GO:0000166;GO:0016020;GO:0016301;GO:0016310;GO:0070062;GO:0031012;GO:0006096;GO:0032403;GO:0045296;GO:0003872;GO:0006002;GO:0061615;GO:0005945	K00850-ko01200 Carbon metabolism;ko01230 Biosynthesis of amino acids;ko00010 Glycolysis / Gluconeogenesis;ko00030 Pentose phosphate pathway;ko00051 Fructose and mannose metabolism;ko00052 Galactose metabolism;ko00680 Methane metabolism;ko03018 RNA degradation;ko04152 AMPK signaling pathway;ko05230 Central carbon metabolism in cancer	KOG2440-Pyrophosphate-dependent phosphofructo-1-kinase[G]
ENSMUSG00000021279	6.83678	20.2962	-1.56982	0.00781486	0.028982	down	Cdc42bpb	CDC42 binding protein kinase beta [Source:MGI Symbol;Acc:MGI:2136459]	GO:0016020;GO:0004672;GO:0005524;GO:0006468;GO:0016740;GO:0046872;GO:0005886;GO:0005737;GO:0030054;GO:0035556;GO:0000166;GO:0016301;GO:0016310;GO:0070062;GO:0004674;GO:0000287;GO:0016477;GO:0031252;GO:0005515;GO:0005911;GO:0031532;GO:0031032;GO:0042641;GO:0017048;GO:0030036	-	-
ENSMUSG00000022558	5.41528	14.1813	-1.38889	9.35682e-05	0.000755888	down	Mroh1	maestro heat-like repeat family member 1 [Source:MGI Symbol;Acc:MGI:2442558]	GO:0003674;GO:0008150;GO:0005575	-	KOG2032-Uncharacterized conserved protein[S]
ENSMUSG00000035606	0.846738	5.11475	-2.59468	1.72623e-08	5.18716e-07	down	Ky	kyphoscoliosis peptidase [Source:MGI Symbol;Acc:MGI:96709]	-	-	-
ENSMUSG00000018428	6.63921	19.0699	-1.52222	0.000101737	0.0008093	down	Akap1	A kinase (PRKA) anchor protein 1 [Source:MGI Symbol;Acc:MGI:104729]	GO:0016020;GO:0016021;GO:0003676;GO:0003723;GO:0005739;GO:0005783;GO:0005515;GO:0034237;GO:0005741;GO:0010738	-	KOG2279-Kinase anchor protein AKAP149, contains KH and Tudor RNA-binding domains[T]
ENSMUSG00000032372	5.41827	19.7278	-1.86433	3.75774e-09	1.35188e-07	down	Plscr2	phospholipid scramblase 2 [Source:MGI Symbol;Acc:MGI:1270860]	GO:0016020;GO:0016021;GO:0046872;GO:0005634;GO:0005515;GO:0005737;GO:0005886;GO:0017124;GO:0017128;GO:0017121;GO:0071222	-	KOG0621-Phospholipid scramblase[M]
ENSMUSG00000037935	13.0178	27.1317	-1.05949	0.00217074	0.0102576	down	Smarce1	SWI/SNF related, matrix associated, actin dependent regulator of chromatin, subfamily e, member 1 [Source:MGI Symbol;Acc:MGI:1927347]	GO:0003677;GO:0005634;GO:0005654;GO:0043234;GO:0005515;GO:0003723;GO:0016569;GO:0000978;GO:0043044;GO:0045892;GO:0016514;GO:0006338;GO:0022008;GO:0000790;GO:0007399;GO:0000980;GO:0016922;GO:0006337;GO:0071564;GO:0071565;GO:0090544;GO:0017053;GO:0047485;GO:0031492;GO:0008080	-	KOG4715-SWI/SNF-related matrix-associated actin-dependent regulator of chromatin [B]
ENSMUSG00000045962	17.0445	39.4369	-1.21024	6.44886e-08	1.60982e-06	down	Wnk1	WNK lysine deficient protein kinase 1 [Source:MGI Symbol;Acc:MGI:2442092]	GO:0004672;GO:0005524;GO:0006468;GO:0016740;GO:0005829;GO:0005515;GO:0005737;GO:0006811;GO:0000166;GO:0016301;GO:0016310;GO:0004674;GO:0035556;GO:0010923;GO:0071901;GO:0019901;GO:0032147;GO:0006469;GO:0019902;GO:0019869;GO:0002028;GO:0004860;GO:0003084;GO:0030295;GO:0023016;GO:0050794;GO:0090188;GO:0000287;GO:0019870;GO:0030291;GO:0033673;GO:0046777;GO:0016020	-	KOG0584-Serine/threonine protein kinase[R]
ENSMUSG00000028973	6.4917	15.5867	-1.26365	0.00610309	0.0237566	down	Abcb8	ATP-binding cassette, sub-family B (MDR/TAP), member 8 [Source:MGI Symbol;Acc:MGI:1351667]	GO:0055085;GO:0016020;GO:0016021;GO:0005524;GO:0006810;GO:0005634;GO:0000166;GO:0016887;GO:0005739;GO:0005743;GO:0005730;GO:0042626	K05655-ko02010 ABC transporters	KOG0058-Peptide exporter, ABC superfamily[U]
ENSMUSG00000069049	10.0278	21.6056	-1.1074	1.243e-08	3.8751e-07	down	Eif2s3y	eukaryotic translation initiation factor 2, subunit 3, structural gene Y-linked [Source:MGI Symbol;Acc:MGI:1349430]	GO:0000166;GO:0003924;GO:0005525;GO:0006412;GO:0003743;GO:0006413;GO:0005850	K03242-ko03013 RNA transport	KOG0466-Translation initiation factor 2, gamma subunit (eIF-2gamma; GTPase)[J]
ENSMUSG00000035168	3.18426	6.65912	-1.06437	8.39526e-05	0.000691097	down	Tanc1	tetratricopeptide repeat, ankyrin repeat and coiled-coil containing 1 [Source:MGI Symbol;Acc:MGI:1914110]	GO:0016020;GO:0003674;GO:0005886;GO:0030054;GO:0045202;GO:0045211;GO:0030425;GO:0043679;GO:0043025;GO:0014069;GO:0008542;GO:0007520;GO:0097062	-	KOG0504-FOG: Ankyrin repeat[R]
ENSMUSG00000044700	6.14322	15.0129	-1.28914	0.00767681	0.0285822	down	Tmem201	transmembrane protein 201 [Source:MGI Symbol;Acc:MGI:1196277]	GO:0016020;GO:0016021;GO:0005634;GO:0005515;GO:0010761;GO:0031965;GO:0005521;GO:0051015;GO:0007097;GO:0005637	-	KOG4623-Uncharacterized conserved protein[S]
ENSMUSG00000010453	6.81849	18.098	-1.40831	1.60514e-05	0.000174567	down	Kansl3	KAT8 regulatory NSL complex subunit 3 [Source:MGI Symbol;Acc:MGI:1918055]	GO:0005634;GO:0005654;GO:0043231;GO:0016569;GO:0005730;GO:0043995;GO:0043996;GO:0046972;GO:0043981;GO:0043982;GO:0043984;GO:0000123	-	KOG3253-Predicted alpha/beta hydrolase[R]
ENSMUSG00000057110	2.80172	10.1806	-1.86144	5.02654e-08	1.2888e-06	down	Cntrl	centriolin [Source:MGI Symbol;Acc:MGI:1889576]	GO:0003674;GO:0048471;GO:0005829;GO:0005737;GO:0016020;GO:0000278;GO:0005856;GO:0051301;GO:0007049;GO:0005813;GO:0097431;GO:0005815;GO:0035904;GO:0003279;GO:0003281;GO:0060976	-	-
ENSMUSG00000066613	2.55665	6.02707	-1.2372	0.00730258	0.0274394	down	Zfp932	zinc finger protein 932 [Source:MGI Symbol;Acc:MGI:1916754]	GO:0006355;GO:0046872;GO:0005622;GO:0005634;GO:0003676;GO:0006351;GO:0005515;GO:0003682;GO:0042826;GO:0030154;GO:0000122;GO:0001046;GO:0043433;GO:0045668	-	KOG1721-FOG: Zn-finger[R]
ENSMUSG00000090889	13.7339	110.212	-3.00448	6.12938e-08	1.5393e-06	down	Gm17428	predicted gene, 17428 [Source:MGI Symbol;Acc:MGI:4937062]	-	-	-
ENSMUSG00000002250	3.26903	6.69949	-1.03519	0.00525834	0.0210111	down	Ppard	peroxisome proliferator activator receptor delta [Source:MGI Symbol;Acc:MGI:101884]	GO:0005634;GO:0003700;GO:0006355;GO:0008270;GO:0046872;GO:0003677;GO:0043565;GO:0046982;GO:0006351;GO:0043085;GO:0008289;GO:0007186;GO:0045893;GO:0003707;GO:0043401;GO:0000122;GO:0004879;GO:0030522;GO:0006915;GO:0008366;GO:0014068;GO:0008134;GO:0050680;GO:0008283;GO:0060612;GO:0008284;GO:0042127;GO:0007566;GO:0001890;GO:0030154;GO:0008144;GO:0071456;GO:0006629;GO:0031589;GO:0097190;GO:0050796;GO:…	K04504-ko04310 Wnt signaling pathway;ko03320 PPAR signaling pathway;ko05200 Pathways in cancer;ko05221 Acute myeloid leukemia	KOG3575-FOG: Hormone receptors[T]
ENSMUSG00000072770	2.28417	7.06516	-1.62906	0.00228928	0.0107263	down	Acrbp	proacrosin binding protein [Source:MGI Symbol;Acc:MGI:1859515]	GO:0005634;GO:0005515;GO:0031410;GO:0005576;GO:0010952;GO:0001669;GO:0002080;GO:0007286;GO:0016504;GO:0048240	-	-
ENSMUSG00000037300	2.80696	6.76187	-1.26842	0.000432049	0.00272491	down	Ttc13	tetratricopeptide repeat domain 13 [Source:MGI Symbol;Acc:MGI:2384573]	GO:0003674;GO:0008150;GO:0005575	-	KOG4626-O-linked N-acetylglucosamine transferase OGT[GOT]
ENSMUSG00000031229	3.2677	13.6575	-2.06334	7.19501e-11	4.02186e-09	down	Atrx	ATRX, chromatin remodeler [Source:MGI Symbol;Acc:MGI:103067]	GO:0005524;GO:0046872;GO:0016787;GO:0003677;GO:0005634;GO:0005654;GO:0016604;GO:0005515;GO:0006355;GO:0000166;GO:0005694;GO:0003682;GO:0045944;GO:0007283;GO:0006351;GO:0016569;GO:0006281;GO:0006974;GO:0004386;GO:0035264;GO:0042393;GO:0006334;GO:0006338;GO:0000784;GO:0035064;GO:0000228;GO:0000781;GO:0030900;GO:0072520;GO:0031297;GO:0000780;GO:0016605;GO:0006336;GO:0000792;GO:0031618;GO:0030330;GO:…	-	KOG1015-Transcription regulator XNP/ATRX, DEAD-box superfamily[K]
ENSMUSG00000032363	3.06475	18.4704	-2.59137	1.77789e-15	3.15978e-13	down	Adamts7	a disintegrin-like and metallopeptidase (reprolysin type) with thrombospondin type 1 motif, 7 [Source:MGI Symbol;Acc:MGI:1347346]	GO:0008270;GO:0046872;GO:0016787;GO:0009986;GO:0008233;GO:0006508;GO:0005578;GO:0005576;GO:0008237;GO:0004222;GO:0031012;GO:0005615;GO:0071773;GO:0051603;GO:0071347;GO:0032331;GO:0071356	-	KOG3538-Disintegrin metalloproteinases with thrombospondin repeats[O]
ENSMUSG00000034761	1.35955	5.22867	-1.94331	0.00115206	0.00608637	down	Map4k5	mitogen-activated protein kinase kinase kinase kinase 5 [Source:MGI Symbol;Acc:MGI:1925503]	GO:0004672;GO:0005524;GO:0006468;GO:0016740;GO:0005737;GO:0000166;GO:0016301;GO:0016310;GO:0004674;GO:0000165;GO:0035556;GO:0008349;GO:0000185;GO:0023014;GO:0004702;GO:0005622	-	KOG0576-Mitogen-activated protein kinase kinase kinase kinase (MAP4K), germinal center kinase family[T]
ENSMUSG00000037905	3.82083	7.71417	-1.01363	9.62898e-05	0.000773667	down	Bri3bp	Bri3 binding protein [Source:MGI Symbol;Acc:MGI:1924059]	GO:0016020;GO:0016021;GO:0003674;GO:0008150;GO:0005739;GO:0005741	-	-
ENSMUSG00000028194	6.81962	0.927769	2.87785	5.56063e-11	3.24797e-09	up	Ddah1	dimethylarginine dimethylaminohydrolase 1 [Source:MGI Symbol;Acc:MGI:1916469]	GO:0046872;GO:0016787;GO:0070062;GO:0005739;GO:0008270;GO:0016403;GO:0000052;GO:0006527;GO:0045429;GO:0006809;GO:0003073;GO:0016597;GO:0006525;GO:0017014;GO:0045766	-	-
ENSMUSG00000048442	7.24681	16.3748	-1.17606	0.000444713	0.00278038	down	Smim5	small integral membrane protein 5 [Source:MGI Symbol;Acc:MGI:1913778]	GO:0016020;GO:0016021;GO:0003674;GO:0008150	-	-
ENSMUSG00000018217	27.434	11.3362	1.27502	1.31021e-06	2.11361e-05	up	Pmp22	peripheral myelin protein 22 [Source:MGI Symbol;Acc:MGI:97631]	GO:0016020;GO:0016021;GO:0008219;GO:0008285;GO:0010977;GO:0030154;GO:0032060;GO:0042552;GO:0005886;GO:0005923;GO:0043218	-	-
ENSMUSG00000072893	2.21955	5.1147	-1.20439	0.00195272	0.00940361	down	4933439C10Rik	RIKEN cDNA 4933439C10 gene [Source:MGI Symbol;Acc:MGI:1921726]	-	-	-
ENSMUSG00000024851	4.29333	10.0029	-1.22024	1.24924e-06	2.02785e-05	down	Pitpnm1	phosphatidylinositol transfer protein, membrane-associated 1 [Source:MGI Symbol;Acc:MGI:1197524]	GO:0016020;GO:0005794;GO:0046872;GO:0005622;GO:0006810;GO:0005829;GO:0015031;GO:0005737;GO:0005783;GO:0005789;GO:0032580;GO:0030496;GO:0032154;GO:0000932;GO:0070300;GO:0015914;GO:0035091;GO:0005811;GO:0005543;GO:0008526;GO:0031210	-	KOG3668-Phosphatidylinositol transfer protein[IT]
ENSMUSG00000078866	7.4718	27.1705	-1.86252	0.00253571	0.0116602	down	Zfp970	zinc finger protein 970 [Source:MGI Symbol;Acc:MGI:3652255]	GO:0006355;GO:0046872;GO:0005622;GO:0005575;GO:0003676;GO:0003700	-	KOG1721-FOG: Zn-finger[R]
ENSMUSG00000041120	20.8536	9.41639	1.14705	3.50314e-08	9.52214e-07	up	Nbl1	neuroblastoma, suppression of tumorigenicity 1 [Source:MGI Symbol;Acc:MGI:104591]	GO:0042803;GO:0005576;GO:0048812;GO:0005515;GO:0030514;GO:0045666;GO:0035582;GO:0016015;GO:0036122;GO:0007399;GO:0048263;GO:0090027	K19558-ko04350 TGF-beta signaling pathway	-
ENSMUSG00000055436	19.8693	73.433	-1.88589	2.50682e-08	7.17014e-07	down	Srsf11	serine/arginine-rich splicing factor 11 [Source:MGI Symbol;Acc:MGI:1916457]	GO:0008150;GO:0003676;GO:0003723;GO:0008380;GO:0016607	-	KOG4676-Splicing factor, arginine/serine-rich[A]
ENSMUSG00000040296	3.7079	9.38724	-1.3401	0.0103878	0.0363338	down	Ddx58	DEAD (Asp-Glu-Ala-Asp) box polypeptide 58 [Source:MGI Symbol;Acc:MGI:2442858]	GO:0016020;GO:0005524;GO:0046872;GO:0005886;GO:0016787;GO:0003677;GO:0005829;GO:0005515;GO:0005737;GO:0030054;GO:0000166;GO:0045944;GO:0051607;GO:0005856;GO:0010628;GO:0002376;GO:0045087;GO:0003723;GO:0003725;GO:0004386;GO:0008270;GO:0005923;GO:0042802;GO:0042995;GO:0031625;GO:0032755;GO:0043330;GO:0032728;GO:0015629;GO:0003690;GO:0003727;GO:0009615;GO:0032587;GO:0030334;GO:0042993;GO:0032757;GO:…	K12646-ko04064 NF-kappa B signaling pathway;ko04622 RIG-I-like receptor signaling pathway;ko04623 Cytosolic DNA-sensing pathway;ko05162 Measles;ko05164 Influenza A;ko05161 Hepatitis B;ko05160 Hepatitis C;ko05168 Herpes simplex infection;ko05169 Epstein-Barr virus infection	KOG0354-DEAD-box like helicase[R]
ENSMUSG00000014418	2.5383	6.74797	-1.41059	0.00471968	0.019285	down	Hps5	HPS5, biogenesis of lysosomal organelles complex 2 subunit 2 [Source:MGI Symbol;Acc:MGI:2180307]	GO:0005515;GO:0005737;GO:0005829;GO:0043473;GO:0007596;GO:0006996;GO:0031084	-	KOG3621-WD40 repeat-containing protein[R]
ENSMUSG00000064352	289.915	86.591	1.74334	7.56126e-13	7.02658e-11	up	mt-Ts1	mitochondrially encoded tRNA serine 1 [Source:MGI Symbol;Acc:MGI:102475]	-	-	-
ENSMUSG00000040747	7.49605	3.18813	1.23342	0.00129138	0.00669872	up	Cd53	CD53 antigen [Source:MGI Symbol;Acc:MGI:88341]	GO:0016020;GO:0016021;GO:0001772;GO:0005886;GO:0030054;GO:0070062;GO:0005887;GO:0007166;GO:0005911;GO:1901741;GO:0009986	-	KOG3882-Tetraspanin family integral membrane protein[R]
ENSMUSG00000056167	2.77594	7.37798	-1.41025	6.3951e-07	1.1395e-05	down	Cnot10	CCR4-NOT transcription complex, subunit 10 [Source:MGI Symbol;Acc:MGI:1926143]	GO:0003674;GO:0008150;GO:0005634;GO:0005737;GO:0006355;GO:0016020;GO:0006351;GO:0031047;GO:0006417;GO:0030014	K12607-ko03018 RNA degradation	KOG2471-TPR repeat-containing protein[R]
ENSMUSG00000024045	10.1688	40.9092	-2.00828	2.56225e-08	7.29854e-07	down	Akap8	A kinase (PRKA) anchor protein 8 [Source:MGI Symbol;Acc:MGI:1928488]	GO:0005634;GO:0046872;GO:0003677;GO:0005654;GO:0006810;GO:0015031;GO:0005737;GO:0006355;GO:0003723;GO:0003682;GO:0016020;GO:0016301;GO:0016310;GO:0006351;GO:0002376;GO:0045087;GO:0005730;GO:0000790;GO:0005515;GO:0000793;GO:0034237;GO:0016363;GO:0042826;GO:0007076;GO:0071222;GO:0031065;GO:0032720;GO:0001939;GO:0003690;GO:0008270;GO:0033127;GO:0044839;GO:0005739;GO:0005794;GO:0051059;GO:0071380	-	-
ENSMUSG00000025270	27.1628	10.2368	1.40786	5.07066e-05	0.000455658	up	Alas2	aminolevulinic acid synthase 2, erythroid [Source:MGI Symbol;Acc:MGI:87990]	GO:0016740;GO:0003824;GO:0030170;GO:0008152;GO:0009058;GO:0005739;GO:0005743;GO:0003870;GO:0016746;GO:0006778;GO:0006782;GO:0006783;GO:0033014;GO:0005759;GO:0001666;GO:0030218;GO:0006879;GO:0042541	K00643-ko00260 Glycine, serine and threonine metabolism;ko00860 Porphyrin and chlorophyll metabolism	KOG1360-5-aminolevulinate synthase[H]
ENSMUSG00000025271	1.15366	14.9961	-3.70029	2.11807e-14	2.87863e-12	down	Pfkfb1	6-phosphofructo-2-kinase/fructose-2,6-biphosphatase 1 [Source:MGI Symbol;Acc:MGI:107816]	GO:0005524;GO:0003824;GO:0003873;GO:0006000;GO:0006003;GO:0046835;GO:0016740;GO:0016787;GO:0008152;GO:0000166;GO:0016301;GO:0016310;GO:0016311;GO:0042802;GO:0004331;GO:0019900;GO:0070095;GO:0031100;GO:0032868;GO:0033133;GO:0033762;GO:0042594;GO:0051384;GO:0051591;GO:0043540	K19028-ko00051 Fructose and mannose metabolism;ko04152 AMPK signaling pathway;ko04922 Glucagon signaling pathway	KOG0234-Fructose-6-phosphate 2-kinase/fructose-2,6-biphosphatase[G]
ENSMUSG00000047213	5.25656	13.7971	-1.39217	1.64185e-07	3.60469e-06	down	Ythdf3	YTH domain family 3 [Source:MGI Symbol;Acc:MGI:1918850]	GO:0008150;GO:0005575;GO:0005737;GO:0003723;GO:0043022;GO:0005829;GO:0045727;GO:1990247;GO:0061157	-	KOG1901-Uncharacterized high-glucose-regulated protein[R]
ENSMUSG00000068335	5.84921	2.87282	1.02577	0.000432691	0.00272807	up	Dok1	docking protein 1 [Source:MGI Symbol;Acc:MGI:893587]	GO:0005634;GO:0005829;GO:0005737;GO:0005158;GO:0035556;GO:0007265;GO:0000165;GO:0005515;GO:0007169;GO:0005057;GO:0005622	K14752-ko05162 Measles	KOG4047-Docking protein 1 (p62dok)[T]
ENSMUSG00000097296	0.473219	20.0162	-5.40252	1.36623e-09	5.57046e-08	down	Gm26532	predicted gene, 26532 [Source:MGI Symbol;Acc:MGI:5477026]	-	-	-
ENSMUSG00000026219	9.32102	31.0261	-1.73492	0.00037568	0.00241555	down	Trip12	thyroid hormone receptor interactor 12 [Source:MGI Symbol;Acc:MGI:1309481]	GO:0016740;GO:0008270;GO:0005634;GO:0005654;GO:0004842;GO:0006281;GO:0006974;GO:0016567;GO:0016607;GO:0042787;GO:0046966;GO:0009790;GO:2000780;GO:1901315	K10590-ko04120 Ubiquitin mediated proteolysis	KOG0168-Putative ubiquitin fusion degradation protein[O]
ENSMUSG00000026213	2.98361	7.00363	-1.23104	3.97585e-05	0.000370735	down	Stk11ip	serine/threonine kinase 11 interacting protein [Source:MGI Symbol;Acc:MGI:1918978]	GO:0005737;GO:0043231;GO:0005765;GO:0019901;GO:0008104	-	KOG1859-Leucine-rich repeat proteins[R]
ENSMUSG00000026211	8.59362	29.5454	-1.78159	5.35749e-13	5.20578e-11	down	Obsl1	obscurin-like 1 [Source:MGI Symbol;Acc:MGI:2138628]	GO:0005794;GO:0005737;GO:0005813;GO:0007088;GO:0048471;GO:0000226;GO:0008307;GO:0051015;GO:0051371;GO:0097493;GO:0006941;GO:0007015;GO:0071688;GO:0045214;GO:0005859;GO:0030018;GO:0031430;GO:0007030;GO:0034067;GO:0050775;GO:1990393	-	KOG0613-Projectin/twitchin and related proteins[Z]
ENSMUSG00000031921	3.1449	6.54845	-1.05814	0.00232983	0.0108771	down	Terf2	telomeric repeat binding factor 2 [Source:MGI Symbol;Acc:MGI:1195972]	GO:0005634;GO:0003677;GO:0042803;GO:0042162;GO:0000723;GO:0003691;GO:0003720;GO:0008022;GO:0019899;GO:0044877;GO:0098505;GO:0006278;GO:0010628;GO:0010629;GO:0016233;GO:0031627;GO:0031848;GO:0032204;GO:0032205;GO:0032208;GO:0032210;GO:0032211;GO:0051000;GO:0061820;GO:0070198;GO:1903770;GO:1904354;GO:1904357;GO:1904430;GO:1905778;GO:1905839;GO:2000773;GO:0000781;GO:0000783;GO:0000784;GO:0016604;GO:…	-	-
ENSMUSG00000031922	3.13916	8.54011	-1.44388	0.000143838	0.00108683	down	Cep57	centrosomal protein 57 [Source:MGI Symbol;Acc:MGI:1915551]	GO:0005634;GO:0005794;GO:0005515;GO:0005737;GO:0042803;GO:0008017;GO:0042802;GO:0043015;GO:0005874;GO:0005856;GO:0005813;GO:0034453;GO:0005815;GO:0008543;GO:0051260;GO:0017134;GO:0000060;GO:0000070;GO:0007286	-	-
ENSMUSG00000038642	54.7664	11.9272	2.19904	1.86028e-05	0.000198068	up	Ctss	cathepsin S [Source:MGI Symbol;Acc:MGI:107341]	GO:0016787;GO:0008233;GO:0008234;GO:0006508;GO:0001968;GO:0004197;GO:0005518;GO:0043236;GO:0043394;GO:0002250;GO:0010447;GO:0016485;GO:0030574;GO:0034769;GO:0048002;GO:0051603;GO:0097067;GO:2001259;GO:0005615;GO:0005764;GO:0043231;GO:0006955;GO:0016020;GO:0019882;GO:0050729;GO:0031905	K01368-ko04145 Phagosome;ko04142 Lysosome;ko04210 Apoptosis;ko04612 Antigen processing and presentation;ko05152 Tuberculosis	KOG1543-Cysteine proteinase Cathepsin L[O]
ENSMUSG00000073412	22.1463	6.81914	1.69941	9.72967e-05	0.000780852	up	Lst1	leukocyte specific transcript 1 [Source:MGI Symbol;Acc:MGI:1096324]	GO:0016020;GO:0016021;GO:0000902;GO:0006955;GO:0016358;GO:0050672;GO:0005737	-	-
ENSMUSG00000031697	2.2089	5.5005	-1.31623	0.00723229	0.0272239	down	Orc6	origin recognition complex, subunit 6 [Source:MGI Symbol;Acc:MGI:1929285]	GO:0003677;GO:0006260;GO:0005664;GO:0051782;GO:0000808;GO:0001650;GO:0005634;GO:0016020	K02608-ko04110 Cell cycle;ko04111 Cell cycle - yeast;ko04113 Meiosis - yeast	KOG4557-Origin recognition complex, subunit 6[L]
ENSMUSG00000029298	3.30573	11.6396	-1.81601	7.08672e-09	2.35026e-07	down	Gbp9	guanylate-binding protein 9 [Source:MGI Symbol;Acc:MGI:3605620]	GO:0003674;GO:0000166;GO:0031410;GO:0070062;GO:0003924;GO:0005525;GO:0071346;GO:0042832;GO:0044406;GO:0050830;GO:0020005	-	KOG2037-Guanylate-binding protein[R]
ENSMUSG00000029439	12.5466	30.9362	-1.30201	1.82827e-08	5.45713e-07	down	Sfswap	splicing factor, suppressor of white-apricot homolog (Drosophila) [Source:MGI Symbol;Acc:MGI:101760]	GO:0005634;GO:0006355;GO:0003723;GO:0006351;GO:0006396;GO:0006397;GO:0008380;GO:0005515;GO:0048025;GO:0000380;GO:0000395	-	KOG1847-mRNA splicing factor[A]
ENSMUSG00000035597	3.47857	17.1344	-2.30033	3.24442e-21	1.46662e-18	down	Prpf39	pre-mRNA processing factor 39 [Source:MGI Symbol;Acc:MGI:104602]	GO:0006396	-	-
ENSMUSG00000021604	4.33508	13.9214	-1.68317	5.89003e-07	1.06041e-05	down	Irx4	Iroquois related homeobox 4 (Drosophila) [Source:MGI Symbol;Acc:MGI:1355275]	GO:0005634;GO:0006355;GO:0003677;GO:0043565;GO:0007275;GO:0007507;GO:0006357;GO:0030154;GO:0005667;GO:0048561	-	KOG0773-Transcription factor MEIS1 and related HOX domain proteins[K]
ENSMUSG00000027605	3.93628	10.7075	-1.44372	0.00543865	0.0216277	down	Acss2	acyl-CoA synthetase short-chain family member 2 [Source:MGI Symbol;Acc:MGI:1890410]	GO:0005654;GO:0005829;GO:0005737;GO:0000166;GO:0005524;GO:0003824;GO:0008152;GO:0043231;GO:0016874;GO:0003987;GO:0016208;GO:0019427;GO:0008610;GO:0006085;GO:0019413;GO:0019542;GO:0016020;GO:0016021	K01895-ko01200 Carbon metabolism;ko00010 Glycolysis / Gluconeogenesis;ko00620 Pyruvate metabolism;ko00640 Propanoate metabolism;ko00720 Carbon fixation pathways in prokaryotes;ko00680 Methane metabolism	KOG1175-Acyl-CoA synthetase[I]
ENSMUSG00000005628	7.33905	22.0822	-1.58922	0.00394774	0.0166882	down	Tmod4	tropomodulin 4 [Source:MGI Symbol;Acc:MGI:1355285]	GO:0051015;GO:0005523;GO:0051694;GO:0005737;GO:0003779;GO:0005856;GO:0005865	-	KOG3735-Tropomodulin and leiomodulin[Z]
ENSMUSG00000040506	3.01552	8.00976	-1.40935	2.50984e-05	0.000253102	down	Ambra1	autophagy/beclin 1 regulator 1 [Source:MGI Symbol;Acc:MGI:2443564]	GO:0005829;GO:0005515;GO:0005737;GO:0006914;GO:0031410;GO:0007275;GO:0005739;GO:0008285;GO:0007399;GO:0005776;GO:0030154;GO:0000045;GO:0021915;GO:0031625;GO:0000422;GO:0000423;GO:0043524;GO:0043552;GO:0098780;GO:0005930;GO:0043231;GO:0045335;GO:0009267;GO:0010508;GO:0010667;GO:0031667	-	KOG0266-WD40 repeat-containing protein[R]
ENSMUSG00000009995	4.37471	17.9412	-2.03602	0.000367491	0.00237391	down	Taz	tafazzin [Source:MGI Symbol;Acc:MGI:109626]	GO:0016020;GO:0016021;GO:0005634;GO:0005829;GO:0005737;GO:0008152;GO:0005739;GO:0016746;GO:0006644;GO:0030097;GO:0007507;GO:0048738;GO:0032981;GO:0006936;GO:0060048;GO:0007519;GO:0047184;GO:0032049;GO:0042407;GO:0042775;GO:0046471;GO:0008374;GO:0007007;GO:0035965;GO:0031224;GO:0031966;GO:0016567	K13511-ko00564 Glycerophospholipid metabolism	KOG2847-Phosphate acyltransferase[I]
ENSMUSG00000057367	5.03062	11.231	-1.15868	0.0043004	0.0178666	down	Birc2	baculoviral IAP repeat-containing 2 [Source:MGI Symbol;Acc:MGI:1197009]	GO:0016740;GO:0008270;GO:0046872;GO:0005634;GO:0005515;GO:0005737;GO:0006355;GO:0004842;GO:0006351;GO:0043066;GO:0042981;GO:0043123;GO:0051726;GO:0003713;GO:0006915;GO:0043027;GO:1990001;GO:0001890;GO:0045595;GO:0050727;GO:0043161;GO:0000209;GO:0047485;GO:0043130;GO:0009898;GO:1902524;GO:0060544;GO:0060546;GO:0051087;GO:0071356;GO:2000377;GO:1902527;GO:0035631;GO:1901222;GO:1902523;GO:1902916;GO:…	K16060-ko04120 Ubiquitin mediated proteolysis;ko04064 NF-kappa B signaling pathway;ko04668 TNF signaling pathway;ko04210 Apoptosis;ko04215 Apoptosis - multiple species;ko04510 Focal adhesion;ko04624 Toll and Imd signaling pathway;ko04621 NOD-like receptor signaling pathway;ko05200 Pathways in cancer;ko05222 Small cell lung cancer;ko05145 Toxoplasmosis;ko01524 Platinum drug resistance	KOG1101-Apoptosis inhibitor IAP1 and related BIR domain proteins[DR]
ENSMUSG00000042203	2.26859	5.90465	-1.38005	5.88999e-07	1.06041e-05	down	Tbc1d22b	TBC1 domain family, member 22B [Source:MGI Symbol;Acc:MGI:2681867]	GO:0005096;GO:0017137;GO:0006886;GO:0031338;GO:0090630;GO:0012505;GO:0005622;GO:0071889	-	KOG1092-Ypt/Rab-specific GTPase-activating protein GYP1[U]
ENSMUSG00000097195	2.74922	5.73973	-1.06196	0.0103574	0.0362641	down	Snhg5	small nucleolar RNA host gene 5 [Source:MGI Symbol;Acc:MGI:1919905]	-	-	-
ENSMUSG00000082884	308.024	153.788	1.0021	4.32747e-06	5.81302e-05	up	Gm13339	predicted gene 13339 [Source:MGI Symbol;Acc:MGI:3650221]	-	-	-
ENSMUSG00000099481	1.22161	8.5358	-2.80475	1.35113e-14	1.96471e-12	down	Xndc1	Xrcc1 N-terminal domain containing 1 [Source:MGI Symbol;Acc:MGI:5546359]	GO:0005634;GO:0003674;GO:0008150;GO:0005575;GO:0003684;GO:0000012	-	-
ENSMUSG00000096763	12.3482	5.8439	1.0793	2.73585e-05	0.000271288	up	Rps12-ps13	ribosomal protein S12, pseudogene 13 [Source:MGI Symbol;Acc:MGI:3649140]	-	-	-
ENSMUSG00000097415	8.59717	24.2573	-1.49649	1.95696e-05	0.000206145	down	AU020206	expressed sequence AU020206 [Source:MGI Symbol;Acc:MGI:2142134]	-	-	-
ENSMUSG00000028631	0.903981	5.26347	-2.54165	1.50782e-11	9.8596e-10	down	Kcnq4	potassium voltage-gated channel, subfamily Q, member 4 [Source:MGI Symbol;Acc:MGI:1926803]	GO:0055085;GO:0016020;GO:0016021;GO:0005886;GO:0006811;GO:0006810;GO:0005216;GO:0005249;GO:0005267;GO:0006813;GO:0071805;GO:0008076;GO:0005244;GO:0034765;GO:0042472;GO:0007605;GO:0009925	K04929-ko04725 Cholinergic synapse	KOG1419-Voltage-gated K+ channel KCNQ[P]
ENSMUSG00000041375	5.88673	13.7017	-1.21882	0.00427987	0.0178027	down	Ccdc9	coiled-coil domain containing 9 [Source:MGI Symbol;Acc:MGI:1921443]	GO:0003723	-	-
ENSMUSG00000020530	6.8989	20.8556	-1.596	5.85606e-06	7.52548e-05	down	Ggnbp2	gametogenetin binding protein 2 [Source:MGI Symbol;Acc:MGI:2387356]	GO:0005634;GO:0005515;GO:0005737;GO:0031410;GO:0007275;GO:0010629;GO:0008285;GO:0007283;GO:0030154;GO:0060716;GO:0061099;GO:0060711	-	-
ENSMUSG00000057606	0.674431	6.24086	-3.21	3.93099e-22	2.04352e-19	down	Colq	collagen-like tail subunit (single strand of homotrimer) of asymmetric acetylcholinesterase [Source:MGI Symbol;Acc:MGI:1338761]	GO:0005515;GO:0030054;GO:0045202;GO:0005581;GO:0031594;GO:0042135;GO:0008582;GO:0071340;GO:0090150;GO:0005886	-	-
ENSMUSG00000039103	47.6008	153.482	-1.68901	7.42747e-05	0.000625038	down	Nexn	nexilin [Source:MGI Symbol;Acc:MGI:1916060]	GO:0005737;GO:0030054;GO:0005925;GO:0003779;GO:0005856;GO:0051015;GO:0005912;GO:0008307;GO:0030018;GO:0030334;GO:0051493;GO:0048739	-	-
ENSMUSG00000028093	7.77392	20.017	-1.36451	4.23269e-06	5.71152e-05	down	Acp6	acid phosphatase 6, lysophosphatidic [Source:MGI Symbol;Acc:MGI:1931010]	GO:0016787;GO:0005737;GO:0006629;GO:0005739;GO:0016311;GO:0003993;GO:0002244;GO:0006644;GO:0052642;GO:2001311	-	KOG3720-Lysosomal & prostatic acid phosphatases[I]
ENSMUSG00000021725	3.31276	12.6706	-1.93537	7.50981e-12	5.26275e-10	down	Parp8	poly (ADP-ribose) polymerase family, member 8 [Source:MGI Symbol;Acc:MGI:1098713]	GO:0016740;GO:0016757;GO:0003950;GO:0005622	-	-
ENSMUSG00000068699	4.904	12.5366	-1.35412	0.000327139	0.0021568	down	Flnc	filamin C, gamma [Source:MGI Symbol;Acc:MGI:95557]	GO:0016020;GO:0005829;GO:0005737;GO:0003779;GO:0005925;GO:0005886;GO:0042383;GO:0005856;GO:0051015;GO:0008092;GO:0030018;GO:0015629;GO:0030506;GO:0030029;GO:0048747;GO:0016528	K04437-ko04010 MAPK signaling pathway;ko04510 Focal adhesion;ko05205 Proteoglycans in cancer;ko05132 Salmonella infection	KOG0518-Actin-binding cytoskeleton protein, filamin[Z]
ENSMUSG00000022822	9.94516	38.5062	-1.95302	8.42183e-07	1.44611e-05	down	Abcc5	ATP-binding cassette, sub-family C (CFTR/MRP), member 5 [Source:MGI Symbol;Acc:MGI:1351644]	GO:0055085;GO:0016020;GO:0016021;GO:0005524;GO:0006810;GO:0000166;GO:0016887;GO:0042626;GO:0008514;GO:0015711;GO:0005887	K05668-ko02010 ABC transporters	KOG0054-Multidrug resistance-associated protein/mitoxantrone resistance protein, ABC superfamily[Q]
ENSMUSG00000030996	61.038	124.68	-1.03045	0.000998391	0.00540128	down	Art1	ADP-ribosyltransferase 1 [Source:MGI Symbol;Acc:MGI:107511]	GO:0016020;GO:0016740;GO:0016757;GO:0009986;GO:0016529;GO:0003956;GO:0006471;GO:0031225;GO:0003950;GO:0033017	-	-
ENSMUSG00000027374	10.0227	33.2811	-1.73143	0.00972253	0.0345177	down	Mrps5	mitochondrial ribosomal protein S5 [Source:MGI Symbol;Acc:MGI:1924971]	GO:0003735;GO:0006412;GO:0005840;GO:0003723;GO:0005739;GO:0030529;GO:0005763	K02988-ko03010 Ribosome	KOG2646-Ribosomal protein S5[J]
ENSMUSG00000037415	2.81264	7.77761	-1.4674	6.89016e-07	1.21522e-05	down	Ranbp10	RAN binding protein 10 [Source:MGI Symbol;Acc:MGI:1921584]	-	-	-
ENSMUSG00000027957	1.58135	6.02815	-1.93056	3.67009e-10	1.76657e-08	down	Slc35a3	solute carrier family 35 (UDP-N-acetylglucosamine (UDP-GlcNAc) transporter), member 3 [Source:MGI Symbol;Acc:MGI:1917648]	GO:0016020;GO:0016021;GO:0000139;GO:0005794;GO:0006810;GO:0005351;GO:0008643;GO:0015992;GO:0015788	-	KOG2234-Predicted UDP-galactose transporter[G]
ENSMUSG00000023018	4.08232	10.3131	-1.33702	2.23204e-05	0.000230338	down	Smarcd1	SWI/SNF related, matrix associated, actin dependent regulator of chromatin, subfamily d, member 1 [Source:MGI Symbol;Acc:MGI:1933623]	GO:0005634;GO:0005654;GO:0005515;GO:0043231;GO:0016569;GO:0006338;GO:0007399;GO:0048096;GO:0006337;GO:0016514;GO:0071564;GO:0071565;GO:0090544;GO:0032947;GO:0003682;GO:0005102;GO:0071398	-	KOG2570-SWI/SNF transcription activation complex subunit[BK]
ENSMUSG00000018900	2.67591	14.1085	-2.39846	1.8769e-12	1.59952e-10	down	Slc22a5	solute carrier family 22 (organic cation transporter), member 5 [Source:MGI Symbol;Acc:MGI:1329012]	GO:0055085;GO:0016020;GO:0016021;GO:0005886;GO:0005215;GO:0006810;GO:0006811;GO:0034220;GO:0000166;GO:0005524;GO:0070062;GO:0098655;GO:0022857;GO:0006814;GO:0015711;GO:0015293;GO:0016324;GO:0007626;GO:0005887;GO:0007512;GO:0031526;GO:1902603;GO:0007005;GO:0030165;GO:0008514;GO:0048608;GO:0009437;GO:0015226;GO:0015879;GO:0015491;GO:0015651;GO:0015697;GO:0052106;GO:0060731;GO:0070715	K08202-ko05231 Choline metabolism in cancer	-
ENSMUSG00000024566	3.61027	8.9034	-1.30225	5.67272e-05	0.000498768	down	Atp9b	ATPase, class II, type 9B [Source:MGI Symbol;Acc:MGI:1354757]	GO:0016020;GO:0016021;GO:0005524;GO:0016787;GO:0000287;GO:0046872;GO:0000166;GO:0004012;GO:0015914;GO:0045332;GO:0005802;GO:0072600;GO:0048471	-	-
ENSMUSG00000098178	1.45603	10.9653	-2.91283	4.95701e-07	9.23621e-06	down	Gm42418	predicted gene, 42418 [Source:MGI Symbol;Acc:MGI:5649005]	-	-	-
ENSMUSG00000072501	3.80522	14.8443	-1.96385	3.16599e-09	1.1735e-07	down	Phf20l1	PHD finger protein 20-like 1 [Source:MGI Symbol;Acc:MGI:2444412]	GO:0005634;GO:0006355;GO:0046872;GO:0003674;GO:0008150;GO:0005575	-	KOG1844-PHD Zn-finger proteins[R]
ENSMUSG00000000823	2.17771	10.0343	-2.20406	6.92124e-14	8.13427e-12	down	Zfp512b	zinc finger protein 512B [Source:MGI Symbol;Acc:MGI:2685478]	GO:0003674;GO:0008150;GO:0003676	-	KOG1721-FOG: Zn-finger[R]
ENSMUSG00000036120	5.56101	11.9142	-1.09926	5.50783e-07	1.0073e-05	down	Rfxank	regulatory factor X-associated ankyrin-containing protein [Source:MGI Symbol;Acc:MGI:1333865]	GO:0003677;GO:0005634;GO:0005654;GO:0005829;GO:0045171;GO:0005515;GO:0005737;GO:0006355;GO:0045944;GO:0006351;GO:0007265;GO:0003712;GO:0042826	K08062-ko04612 Antigen processing and presentation;ko05340 Primary immunodeficiency;ko05152 Tuberculosis	KOG0502-Integral membrane ankyrin-repeat protein Kidins220 (protein kinase D substrate)[R]
ENSMUSG00000023259	7.22156	18.2852	-1.3403	3.18148e-05	0.000307415	down	Slc26a6	solute carrier family 26, member 6 [Source:MGI Symbol;Acc:MGI:2159728]	GO:0055085;GO:0016020;GO:0016021;GO:0005887;GO:0008271;GO:0008509;GO:0015116;GO:0015301;GO:0006820;GO:0008272;GO:0051454;GO:0098656;GO:1902358;GO:1902476;GO:0015106;GO:0015108;GO:0019531;GO:0006821;GO:0015701;GO:0019532;GO:0030321;GO:0051453;GO:0071346;GO:0016323;GO:0016324;GO:0031526	-	-
ENSMUSG00000021091	27.2653	6.00204	2.18354	0.0109274	0.0378645	up	Serpina3n	serine (or cysteine) peptidase inhibitor, clade A, member 3N [Source:MGI Symbol;Acc:MGI:105045]	GO:0005615	-	KOG2392-Serpin[V]
ENSMUSG00000029647	2.09956	7.49716	-1.83626	6.22929e-05	0.000538147	down	Pan3	PAN3 poly(A) specific ribonuclease subunit [Source:MGI Symbol;Acc:MGI:1919837]	GO:0004672;GO:0005524;GO:0006468;GO:0046872;GO:0005515;GO:0005737;GO:0000166;GO:0003723;GO:0090503;GO:0006397;GO:0000932;GO:0004535;GO:0000289;GO:0031251;GO:0000290;GO:0006605;GO:0010606;GO:0000288	K12572-ko03018 RNA degradation	KOG3741-Poly(A) ribonuclease subunit[A]
ENSMUSG00000022613	0.0001	8.56725	-16.3865	1.32325e-07	3.00062e-06	down	Miox	myo-inositol oxygenase [Source:MGI Symbol;Acc:MGI:1891725]	GO:0046872;GO:0005737;GO:0055114;GO:0005506;GO:0016491;GO:0070062;GO:0050113;GO:0019310;GO:0008199;GO:0016234;GO:0004033;GO:0016651;GO:0016701	K00469-ko00053 Ascorbate and aldarate metabolism;ko00562 Inositol phosphate metabolism	KOG1573-Aldehyde reductase[R]
ENSMUSG00000038170	16.1932	58.3695	-1.84983	9.2251e-11	5.07478e-09	down	Pde4dip	phosphodiesterase 4D interacting protein (myomegalin) [Source:MGI Symbol;Acc:MGI:1891434]	GO:0005815;GO:0005794;GO:0005634;GO:0005515;GO:0005737;GO:0005856;GO:0005813;GO:0019899;GO:0030016;GO:0043623	-	-
ENSMUSG00000041879	3.56262	8.15911	-1.19547	0.000570561	0.00343394	down	Ipo9	importin 9 [Source:MGI Symbol;Acc:MGI:1918944]	GO:0005634;GO:0006886;GO:0008536;GO:0008565;GO:0005737;GO:0016020	-	-
ENSMUSG00000024764	2.97785	16.0178	-2.42733	4.41734e-18	1.20861e-15	down	Naa40	N(alpha)-acetyltransferase 40, NatD catalytic subunit [Source:MGI Symbol;Acc:MGI:1918249]	GO:0016740;GO:0005575;GO:0005634;GO:0005737;GO:0008080;GO:0016746;GO:0043967;GO:0010485;GO:0006629;GO:0006474;GO:0043968;GO:0043998;GO:1990189	-	KOG2488-Acetyltransferase (GNAT) domain-containing protein[R]
ENSMUSG00000026728	280.245	127.46	1.13664	5.1924e-06	6.79489e-05	up	Vim	vimentin [Source:MGI Symbol;Acc:MGI:98932]	GO:0005198;GO:0005882;GO:0005829;GO:0005515;GO:0005737;GO:0005925;GO:0005886;GO:0070062;GO:0031012;GO:0007010;GO:0045109;GO:0003725;GO:0042802;GO:0008022;GO:0031252;GO:0043005;GO:0010628;GO:0005212;GO:0070307;GO:0005200;GO:0005777;GO:0005856;GO:0097110;GO:0001948;GO:0010977;GO:0042995;GO:0060020;GO:0060395;GO:0014002;GO:0045103;GO:1990254;GO:0045098	K07606-ko05206 MicroRNAs in cancer;ko05169 Epstein-Barr virus infection	-
ENSMUSG00000027239	19.8353	7.47258	1.40839	0.000147018	0.00110639	up	Mdk	midkine [Source:MGI Symbol;Acc:MGI:96949]	GO:0008083;GO:0008201;GO:0007275;GO:0005576;GO:0009611;GO:0030154;GO:0051781;GO:0001662;GO:0007614;GO:0009725;GO:0016477;GO:0021542;GO:0021681;GO:0021766;GO:0021987;GO:0030325;GO:0030421;GO:0042493;GO:0043524;GO:0045893;GO:0050795;GO:0051384;GO:1901215;GO:0005737;GO:0042995	-	-
ENSMUSG00000029472	24.2747	49.5291	-1.02883	0.000157632	0.00117484	down	Anapc5	anaphase-promoting complex subunit 5 [Source:MGI Symbol;Acc:MGI:1929722]	GO:0005634;GO:0016567;GO:0007049;GO:0051301;GO:0019903;GO:0070979;GO:0005680	K03352-ko04120 Ubiquitin mediated proteolysis;ko04110 Cell cycle;ko04111 Cell cycle - yeast;ko04113 Meiosis - yeast;ko04114 Oocyte meiosis;ko04914 Progesterone-mediated oocyte maturation;ko05166 HTLV-I infection	KOG4322-Anaphase-promoting complex (APC), subunit 5[DO]
ENSMUSG00000029328	17.3275	41.2617	-1.25174	3.04018e-12	2.43144e-10	down	Hnrnpdl	heterogeneous nuclear ribonucleoprotein D-like [Source:MGI Symbol;Acc:MGI:1355299]	GO:0003676;GO:0003723;GO:0005654;GO:0070062	-	-
ENSMUSG00000042508	4.3311	11.3751	-1.39307	4.73525e-06	6.26766e-05	down	Dmtf1	cyclin D binding myb-like transcription factor 1 [Source:MGI Symbol;Acc:MGI:1344415]	GO:0003677;GO:0005634;GO:0005654;GO:0005829;GO:0006355;GO:0006366;GO:0006351;GO:0007049;GO:0000981;GO:0030154;GO:0043565;GO:0044212;GO:0000978;GO:0001077;GO:0045944;GO:0006357;GO:0001135	-	KOG0051-RNA polymerase I termination factor, Myb superfamily[K]
ENSMUSG00000040219	2.1668	12.4473	-2.5222	2.15292e-14	2.89101e-12	down	Ttc12	tetratricopeptide repeat domain 12 [Source:MGI Symbol;Acc:MGI:2444588]	GO:0003674;GO:0008150;GO:0005813	-	KOG0548-Molecular co-chaperone STI1[O]
ENSMUSG00000056698	3.80455	12.7313	-1.74258	8.68362e-13	7.88503e-11	down	Elmod3	ELMO/CED-12 domain containing 3 [Source:MGI Symbol;Acc:MGI:2445168]	GO:0003674;GO:0008150;GO:0005575;GO:0005737;GO:0005856;GO:0005929;GO:0042995;GO:0032420;GO:0060091;GO:0005096;GO:0043547	-	KOG2998-Uncharacterized conserved protein[S]
ENSMUSG00000098661	6.12295	37.2813	-2.60616	4.55824e-08	1.18628e-06	down	Mir7052	microRNA 7052 [Source:MGI Symbol;Acc:MGI:5530965]	-	-	-
ENSMUSG00000112734	1.68307	32.2922	-4.26202	3.26779e-15	5.39289e-13	down	AC153524.4	-	-	-	-
ENSMUSG00000013973	3.41283	7.43233	-1.12285	0.000116785	0.000912946	down	Dedd	death effector domain-containing [Source:MGI Symbol;Acc:MGI:1333874]	GO:0003677;GO:0005634;GO:0005515;GO:0005737;GO:0006355;GO:0006351;GO:0042981;GO:0005730;GO:0006915;GO:0042177;GO:0046697;GO:0008625;GO:0007283;GO:1901837	-	-
ENSMUSG00000062761	4.082	10.6494	-1.38342	3.68662e-05	0.000347505	down	Zfp512	zinc finger protein 512 [Source:MGI Symbol;Acc:MGI:1917345]	GO:0046872;GO:0008150;GO:0003677;GO:0005634;GO:0003676;GO:0006355;GO:0006351	-	KOG1721-FOG: Zn-finger[R]
ENSMUSG00000033565	3.26026	8.43322	-1.3711	1.4604e-05	0.000161702	down	Rbfox2	RNA binding protein, fox-1 homolog (C. elegans) 2 [Source:MGI Symbol;Acc:MGI:1933973]	GO:0005634;GO:0003676;GO:0005654;GO:0005829;GO:0005515;GO:0005737;GO:0003723;GO:0006397;GO:0008380;GO:0045892;GO:0008134;GO:0050885;GO:0003729;GO:0030520;GO:0003714;GO:0043484;GO:0048813;GO:0000381;GO:0010724;GO:0021942	-	KOG0125-Ataxin 2-binding protein (RRM superfamily)[R]
ENSMUSG00000020937	2.28324	6.29541	-1.46322	0.000273912	0.00186326	down	Plcd3	phospholipase C, delta 3 [Source:MGI Symbol;Acc:MGI:107451]	GO:0016787;GO:0007165;GO:0005622;GO:0035556;GO:0004871;GO:0006629;GO:0004435;GO:0008081;GO:0016042;GO:0042127;GO:0001525;GO:0016020;GO:0046872;GO:0005737;GO:0060716;GO:0032154;GO:0005829	K05857-ko00562 Inositol phosphate metabolism;ko04020 Calcium signaling pathway;ko04070 Phosphatidylinositol signaling system;ko04919 Thyroid hormone signaling pathway;ko04933 AGE-RAGE signaling pathway in diabetic complications	KOG0169-Phosphoinositide-specific phospholipase C[T]
ENSMUSG00000022791	2.48317	7.57005	-1.60812	4.05391e-08	1.07935e-06	down	Tnk2	tyrosine kinase, non-receptor, 2 [Source:MGI Symbol;Acc:MGI:1858308]	GO:0004672;GO:0005524;GO:0006468;GO:0004713;GO:0018108;GO:0016301;GO:0016310;GO:0004712;GO:0005154;GO:0031625;GO:0042802;GO:0050731;GO:2000369;GO:0005634;GO:0005737;GO:0005886;GO:0005905;GO:0016020;GO:0030136;GO:0070436	-	KOG0199-ACK and related non-receptor tyrosine kinases[T]
ENSMUSG00000020486	12.2454	29.1453	-1.25103	0.00389974	0.0165391	down	2022-09-04	septin 4 [Source:MGI Symbol;Acc:MGI:1270156]	GO:0000166;GO:0005525;GO:0005654;GO:0005737;GO:0042803;GO:0051260;GO:0005856;GO:0005739;GO:0003924;GO:0007049;GO:0051301;GO:0007420;GO:0042995;GO:0007283;GO:0030154;GO:0036126;GO:0031514;GO:0048240;GO:0043065;GO:0007286;GO:0031398;GO:0043209;GO:0000287;GO:2001244;GO:0030382;GO:0031105;GO:0097227	K16943-ko04210 Apoptosis;ko04215 Apoptosis - multiple species	KOG2655-Septin family protein (P-loop GTPase)[DZU]
ENSMUSG00000028309	3.51669	9.99011	-1.50628	0.000649185	0.00380151	down	Rnf20	ring finger protein 20 [Source:MGI Symbol;Acc:MGI:1925927]	GO:0016740;GO:0008270;GO:0046872;GO:0005634;GO:0005654;GO:0005515;GO:0003824;GO:0003682;GO:0016569;GO:0016567;GO:0045893;GO:0005730;GO:0042393;GO:0002039;GO:0006355;GO:0030336;GO:0004842;GO:0006511;GO:0000151;GO:0003713;GO:0031625;GO:0000209;GO:0031062;GO:0016574;GO:1900364;GO:0003730;GO:0010390;GO:0033523;GO:0033503;GO:2001168	-	KOG0978-E3 ubiquitin ligase involved in syntaxin degradation[O]
ENSMUSG00000028307	0.355258	8.05791	-4.50347	9.90547e-05	0.000790992	down	Aldob	aldolase B, fructose-bisphosphate [Source:MGI Symbol;Acc:MGI:87995]	GO:0005737;GO:0003824;GO:0070062;GO:0005856;GO:0006096;GO:0016829;GO:0004332;GO:0042802;GO:0005815;GO:0008092;GO:0051117;GO:0034451;GO:0032781;GO:0030388;GO:0070061;GO:0006000;GO:0061615;GO:0006116;GO:0061609;GO:0070072;GO:0061624;GO:0061625	K01623-ko01200 Carbon metabolism;ko01230 Biosynthesis of amino acids;ko00010 Glycolysis / Gluconeogenesis;ko00030 Pentose phosphate pathway;ko00051 Fructose and mannose metabolism;ko00710 Carbon fixation in photosynthetic organisms;ko00680 Methane metabolism	KOG1557-Fructose-biphosphate aldolase[G]
ENSMUSG00000018554	9.71438	43.9372	-2.17725	1.00946e-06	1.68464e-05	down	Ybx2	Y box protein 2 [Source:MGI Symbol;Acc:MGI:1096372]	GO:0006355;GO:0003677;GO:0003676;GO:0048599;GO:0001650;GO:0005737	-	KOG3070-Predicted RNA-binding protein containing PIN domain and invovled in translation or RNA processing[J]
ENSMUSG00000024483	8.53455	21.7161	-1.34738	2.81861e-05	0.000278169	down	Ankhd1	ankyrin repeat and KH domain containing 1 [Source:MGI Symbol;Acc:MGI:1921733]	GO:0003723;GO:0003676;GO:0045087;GO:0005737	-	-
ENSMUSG00000064816	1.44344	6.15882	-2.09314	0.0149453	0.0486545	down	Gm22357	predicted gene, 22357 [Source:MGI Symbol;Acc:MGI:5452134]	-	-	-
ENSMUSG00000033004	3.29336	12.6226	-1.93838	2.76718e-05	0.00027386	down	Mycbp2	MYC binding protein 2 [Source:MGI Symbol;Acc:MGI:2179432]	GO:0008270;GO:0016020	-	-
ENSMUSG00000029823	15.2676	94.5082	-2.62997	5.2114e-28	4.71156e-25	down	Luc7l2	LUC7-like 2 (S. cerevisiae) [Source:MGI Symbol;Acc:MGI:2183260]	GO:0003729;GO:0006376;GO:0005685;GO:0005634;GO:0003723;GO:0016607;GO:0019899;GO:0005654;GO:0071004	-	KOG0796-Spliceosome subunit[A]
ENSMUSG00000080316	1.94657	5.33566	-1.45473	1.13597e-05	0.000131376	down	Spaca6	sperm acrosome associated 6 [Source:MGI Symbol;Acc:MGI:1922452]	GO:0016020;GO:0016021;GO:0003674;GO:0007342	-	-
ENSMUSG00000044636	1.38843	5.02752	-1.85639	3.02704e-08	8.4489e-07	down	Csrnp2	cysteine-serine-rich nuclear protein 2 [Source:MGI Symbol;Acc:MGI:2386852]	GO:0003677;GO:0005634;GO:0006355;GO:0006366;GO:0006351;GO:0003700;GO:0010923;GO:0006915;GO:0045944;GO:0019902;GO:0001228;GO:0043565	-	KOG3813-Uncharacterized conserved protein (tumor-suppressor AXUD1 in humans)[R]
ENSMUSG00000025537	3.91139	20.7978	-2.41068	1.01804e-05	0.000120142	down	Phkg1	phosphorylase kinase gamma 1 [Source:MGI Symbol;Acc:MGI:97579]	GO:0004672;GO:0005524;GO:0006468;GO:0016740;GO:0000166;GO:0016301;GO:0016310;GO:0004674;GO:0035556;GO:0005516;GO:0005975;GO:0005978;GO:0005977;GO:0018105;GO:0018107;GO:0004689;GO:0019899;GO:0050321;GO:0005964	K00871-ko04020 Calcium signaling pathway;ko04910 Insulin signaling pathway;ko04922 Glucagon signaling pathway	KOG0599-Phosphorylase kinase gamma subunit[G]
ENSMUSG00000036545	10.7812	3.89616	1.46839	2.5567e-05	0.000256707	up	Adamts2	a disintegrin-like and metallopeptidase (reprolysin type) with thrombospondin type 1 motif, 2 [Source:MGI Symbol;Acc:MGI:1347356]	GO:0008270;GO:0046872;GO:0016787;GO:0008233;GO:0006508;GO:0005578;GO:0005576;GO:0007283;GO:0008237;GO:0004222;GO:0016485;GO:0031012;GO:0043588;GO:0005615;GO:0030324;GO:0030199;GO:0030574	-	-
ENSMUSG00000031796	7.44904	30.0556	-2.01251	1.07639e-11	7.26701e-10	down	Cfap20	cilia and flagella associated protein 20 [Source:MGI Symbol;Acc:MGI:107428]	GO:0005634;GO:0005737;GO:0003723;GO:0070062;GO:0005874;GO:0005856;GO:0005929;GO:0042995;GO:0060271;GO:0036064;GO:0005814;GO:0018095;GO:2000147;GO:2000253;GO:0060296	-	KOG3213-Transcription factor IIB[K]
ENSMUSG00000031790	5.60266	14.9172	-1.41279	6.29475e-05	0.000543124	down	Mmp15	matrix metallopeptidase 15 [Source:MGI Symbol;Acc:MGI:109320]	GO:0016020;GO:0016021;GO:0008270;GO:0046872;GO:0016787;GO:0005887;GO:0005509;GO:0008233;GO:0006508;GO:0008237;GO:0004222;GO:0031012;GO:0032355;GO:0035987	-	KOG1565-Gelatinase A and related matrix metalloproteases[OW]
ENSMUSG00000031133	10.2831	20.6391	-1.0051	0.000881146	0.00489254	down	Arhgef6	Rac/Cdc42 guanine nucleotide exchange factor (GEF) 6 [Source:MGI Symbol;Acc:MGI:1920591]	GO:0005622;GO:0043547;GO:0035556;GO:0005085;GO:0035023;GO:0005089	-	-
ENSMUSG00000031134	3.58937	14.8014	-2.04393	1.08617e-06	1.79537e-05	down	Rbmx	RNA binding motif protein, X chromosome [Source:MGI Symbol;Acc:MGI:1343044]	GO:0005615;GO:0005634;GO:0003676;GO:0003723;GO:0003682;GO:0045944;GO:0016020;GO:0006351;GO:0070062;GO:0001649;GO:0030529;GO:0006397;GO:0008380;GO:0042802;GO:0005681;GO:0071013;GO:0003729;GO:0001047;GO:0005719;GO:0006366;GO:0006509;GO:0071347;GO:0000381;GO:0044530	K12885-ko03040 Spliceosome	-
ENSMUSG00000039307	2.11956	5.72436	-1.43335	9.99252e-05	0.000797025	down	Hexdc	hexosaminidase (glycosyl hydrolase family 20, catalytic domain) containing [Source:MGI Symbol;Acc:MGI:3605542]	GO:0016787;GO:0005634;GO:0016798;GO:0008152;GO:0005737;GO:0004553;GO:0005975;GO:0004563;GO:0015929	K14459-ko00513 Various types of N-glycan biosynthesis;ko00511 Other glycan degradation	-
ENSMUSG00000007850	37.9338	105.686	-1.47822	3.10876e-05	0.000301649	down	Hnrnph1	heterogeneous nuclear ribonucleoprotein H1 [Source:MGI Symbol;Acc:MGI:1891925]	GO:0005634;GO:0003676;GO:0005654;GO:0005829;GO:0003723;GO:0016020;GO:0030529;GO:0006397;GO:0008380;GO:0019013;GO:0005681;GO:0071013;GO:0005515;GO:0043484	-	KOG4211-Splicing factor hnRNP-F and related RNA-binding proteins[A]
ENSMUSG00000024073	3.06604	13.3318	-2.12042	2.39309e-09	9.0822e-08	down	Birc6	baculoviral IAP repeat-containing 6 [Source:MGI Symbol;Acc:MGI:1276108]	GO:0016020;GO:0016740;GO:0005794;GO:0005737;GO:0004842;GO:0010951;GO:0043231;GO:0006915;GO:0005856;GO:0043066;GO:0005768;GO:0004869;GO:0030414;GO:0010466;GO:0007049;GO:0051301;GO:0032465;GO:0000922;GO:0005815;GO:0005802;GO:0005515;GO:0030496;GO:0016567;GO:0008284;GO:0009966;GO:0042127;GO:0061631;GO:2001237;GO:0060711;GO:0001890;GO:0060712	K10586-ko04120 Ubiquitin mediated proteolysis;ko04214 Apoptosis - fly;ko04215 Apoptosis - multiple species	KOG0895-Ubiquitin-conjugating enzyme[O]
ENSMUSG00000074971	12.7109	2.46127	2.36859	3.09551e-26	2.384e-23	up	Fibin	fin bud initiation factor homolog (zebrafish) [Source:MGI Symbol;Acc:MGI:1914856]	GO:0005794;GO:0003674;GO:0008150;GO:0005576;GO:0005783	-	-
ENSMUSG00000040620	1.78382	5.2448	-1.55592	8.66668e-07	1.48447e-05	down	Dhx33	DEAH (Asp-Glu-Ala-His) box polypeptide 33 [Source:MGI Symbol;Acc:MGI:2445102]	GO:0005524;GO:0016787;GO:0005634;GO:0003676;GO:0005654;GO:0000166;GO:0005737;GO:0003723;GO:0004386;GO:0008026;GO:0005730;GO:0004004;GO:0006396;GO:0045943;GO:0033613;GO:0000182	-	KOG0922-DEAH-box RNA helicase[A]
ENSMUSG00000026349	2.59748	13.8217	-2.41175	5.56467e-06	7.21844e-05	down	Ccnt2	cyclin T2 [Source:MGI Symbol;Acc:MGI:1920199]	GO:0006351;GO:0005634;GO:0005654;GO:0005829;GO:0005737;GO:0006355;GO:0005886;GO:0045944;GO:0019901;GO:0007049;GO:0051301;GO:0003682;GO:0048471;GO:0005515;GO:0070063;GO:0001223;GO:0008024;GO:0016032;GO:0007519;GO:0045737;GO:0000307;GO:0097322;GO:0016538;GO:1901409;GO:0019086;GO:0051147;GO:0019085	K15188-ko05202 Transcriptional misregulation in cancers	KOG0834-CDK9 kinase-activating protein cyclin T[D]
ENSMUSG00000051984	1.69202	14.5638	-3.10557	4.50483e-14	5.50756e-12	down	Sec31b	Sec31 homolog B (S. cerevisiae) [Source:MGI Symbol;Acc:MGI:2685187]	GO:0016020;GO:0003674;GO:0008150;GO:0006810;GO:0015031;GO:0005737;GO:0031410;GO:0005783;GO:0005789;GO:0012507;GO:0016192;GO:0030120	K14005-ko04141 Protein processing in endoplasmic reticulum	KOG0307-Vesicle coat complex COPII, subunit SEC31[U]
ENSMUSG00000002871	4.2059	10.8894	-1.37244	0.000561438	0.00338785	down	Tpra1	transmembrane protein, adipocyte asscociated 1 [Source:MGI Symbol;Acc:MGI:1345190]	GO:0016020;GO:0016021;GO:0005886;GO:0040016;GO:1901991	-	KOG4536-Predicted membrane protein[S]
ENSMUSG00000065862	1.27401	5.63672	-2.14548	0.0123483	0.0418396	down	Gm24029	predicted gene, 24029 [Source:MGI Symbol;Acc:MGI:5453806]	-	-	-
ENSMUSG00000063856	126.982	62.3589	1.02596	8.94772e-07	1.52258e-05	up	Gpx1	glutathione peroxidase 1 [Source:MGI Symbol;Acc:MGI:104887]	GO:0005829;GO:0005737;GO:0055114;GO:0016491;GO:0070062;GO:0004601;GO:0004602;GO:0006979;GO:0098869;GO:0043066;GO:0005739;GO:0007605;GO:0006915;GO:0051897;GO:0006641;GO:0040029;GO:0009611;GO:0005515;GO:0006749;GO:0008283;GO:0045444;GO:0017124;GO:0043403;GO:0048741;GO:1902042;GO:0006629;GO:0001885;GO:0060047;GO:0009636;GO:0010332;GO:0014902;GO:0045454;GO:0009650;GO:0061136;GO:0008631;GO:0060055;GO:…	-	-
ENSMUSG00000015291	11.3495	32.9289	-1.53673	0.00218536	0.0103161	down	Gdi1	guanosine diphosphate (GDP) dissociation inhibitor 1 [Source:MGI Symbol;Acc:MGI:99846]	GO:0005794;GO:0005096;GO:0005737;GO:0043547;GO:0015031;GO:0055114;GO:0007264;GO:0016491;GO:0050790;GO:0005092;GO:0030496;GO:0005093;GO:0043209;GO:0090315;GO:0050771;GO:0017137;GO:0032482;GO:0051592;GO:0043005;GO:0043234;GO:0005622	-	KOG1439-RAB proteins geranylgeranyltransferase component A (RAB escort protein)[O]
ENSMUSG00000062896	2.8143	7.40849	-1.39641	0.00658071	0.0252564	down	Rpl31-ps11	ribosomal protein L31, pseudogene 11 [Source:MGI Symbol;Acc:MGI:3646595]	-	-	-
ENSMUSG00000022906	3.96843	9.41671	-1.24665	7.17619e-05	0.000606099	down	Parp9	poly (ADP-ribose) polymerase family, member 9 [Source:MGI Symbol;Acc:MGI:1933117]	GO:0016740;GO:0005634;GO:0005654;GO:0005829;GO:0005737;GO:0016020;GO:0006281;GO:0006974;GO:0003950;GO:0005739;GO:0006302;GO:0060330	-	-
ENSMUSG00000063077	5.05399	12.4433	-1.29987	2.22352e-05	0.000229573	down	Kif1b	kinesin family member 1B [Source:MGI Symbol;Acc:MGI:108426]	GO:0005524;GO:0005515;GO:0005737;GO:0007018;GO:0000166;GO:0030659;GO:0031410;GO:0008017;GO:0003777;GO:0005874;GO:0005856;GO:0005739;GO:1904115;GO:0043005;GO:0005871;GO:0009790;GO:0016887;GO:0030705;GO:0008089;GO:0047497;GO:0005875;GO:0019900;GO:0097110;GO:1990939;GO:0007270;GO:0007274;GO:0010628;GO:0010970;GO:0032418;GO:1904647;GO:1990090;GO:1990778;GO:0016020;GO:0003774	-	KOG0245-Kinesin-like protein[Z]
ENSMUSG00000020220	2.85355	6.80264	-1.25334	9.51625e-05	0.00076609	down	Vps13d	vacuolar protein sorting 13D [Source:MGI Symbol;Acc:MGI:2448530]	GO:0003674;GO:0070062	-	-
ENSMUSG00000037519	7.59899	22.1608	-1.54413	0.000314563	0.00208712	down	Ppfia1	protein tyrosine phosphatase, receptor type, f polypeptide (PTPRF), interacting protein (liprin), alpha 1 [Source:MGI Symbol;Acc:MGI:1924750]	GO:0005829;GO:0005515;GO:0005925;GO:0051497;GO:0090005	-	KOG0249-LAR-interacting protein and related proteins[R]
ENSMUSG00000060798	1.29559	5.39287	-2.05745	1.93778e-08	5.74812e-07	down	Intu	inturned planar cell polarity protein [Source:MGI Symbol;Acc:MGI:2443752]	GO:0003674;GO:0005737;GO:0007275;GO:0005856;GO:0009986;GO:0007399;GO:0042995;GO:0030030;GO:0060271;GO:0010839;GO:0021915;GO:0031514;GO:0036064;GO:0045880;GO:0044458;GO:0042733;GO:1905515;GO:0008589;GO:0030216;GO:0031069;GO:0060173;GO:0051782;GO:0030278;GO:0021513	-	-
ENSMUSG00000071632	6.30305	14.5009	-1.20202	0.0109625	0.0379671	down	2510002D24Rik	RIKEN cDNA 2510002D24 gene [Source:MGI Symbol;Acc:MGI:1919557]	GO:0003674;GO:0008150;GO:0005575	-	-
ENSMUSG00000026107	3.34968	12.1298	-1.85647	2.46677e-06	3.60877e-05	down	Nabp1	nucleic acid binding protein 1 [Source:MGI Symbol;Acc:MGI:1923258]	GO:0003677;GO:0005634;GO:0005654;GO:0005829;GO:0006281;GO:0003723;GO:0007093;GO:0006974;GO:0003697;GO:0000724;GO:0010212;GO:0000784;GO:0070876	-	KOG3416-Predicted nucleic acid binding protein[R]
ENSMUSG00000060860	25.0834	11.5977	1.1129	6.62977e-07	1.17628e-05	up	Ube2s	ubiquitin-conjugating enzyme E2S [Source:MGI Symbol;Acc:MGI:1925141]	GO:0000166;GO:0005524;GO:0016740;GO:0005634;GO:0031625;GO:0061630;GO:0005737;GO:0016567;GO:0006511;GO:0007049;GO:0051301;GO:0004842;GO:0070979;GO:0005680;GO:0000209;GO:0061631;GO:1904668;GO:0070534;GO:0085020;GO:0010994;GO:0010458;GO:0031145;GO:0035519;GO:0044314	K10583-ko04120 Ubiquitin mediated proteolysis	KOG0423-Ubiquitin-protein ligase[O]
ENSMUSG00000042589	1.05543	5.66886	-2.42523	2.89609e-06	4.12293e-05	down	Cux2	cut-like homeobox 2 [Source:MGI Symbol;Acc:MGI:107321]	GO:0006355;GO:0003677;GO:0043565;GO:0005634;GO:0006351;GO:0070062;GO:0071310;GO:0000122;GO:0045892;GO:0010628;GO:0000978;GO:0001078;GO:0000139;GO:0050890;GO:0051965;GO:0000977;GO:0061003;GO:0050775;GO:0007614;GO:0048193;GO:2000463	-	KOG0963-Transcription factor/CCAAT displacement protein CDP1[K]
ENSMUSG00000032267	13.3847	38.6185	-1.52871	2.01436e-08	5.93294e-07	down	Usp28	ubiquitin specific peptidase 28 [Source:MGI Symbol;Acc:MGI:2442293]	GO:0016787;GO:0005634;GO:0005654;GO:0016604;GO:0043234;GO:0008233;GO:0008234;GO:0006508;GO:0006511;GO:0016579;GO:0006281;GO:0006974;GO:0036459;GO:0007265;GO:0004843;GO:0008283;GO:0031647;GO:0034644;GO:0042771;GO:0010212;GO:0000077	-	KOG1863-Ubiquitin carboxyl-terminal hydrolase[O]
ENSMUSG00000032264	3.13863	8.73525	-1.47672	0.000177172	0.00129951	down	Zw10	zw10 kinetochore protein [Source:MGI Symbol;Acc:MGI:1349478]	GO:0005634;GO:0016020;GO:0005829;GO:0006810;GO:0015031;GO:0005737;GO:0005694;GO:0005856;GO:0000775;GO:0005783;GO:0005789;GO:0007049;GO:0051301;GO:0000132;GO:0000922;GO:0005819;GO:0007030;GO:0016192;GO:0006888;GO:0006461;GO:0070939;GO:0007080;GO:0007094;GO:0000776;GO:0000777;GO:0007093;GO:0000070;GO:0007096;GO:0034501;GO:0005828;GO:1990423	-	KOG2163-Centromere/kinetochore protein zw10 involved in mitotic chromosome segregation[D]
ENSMUSG00000027770	2.77926	9.22711	-1.73118	4.23632e-12	3.26259e-10	down	Dhx36	DEAH (Asp-Glu-Ala-His) box polypeptide 36 [Source:MGI Symbol;Acc:MGI:1919412]	GO:0005524;GO:0016787;GO:0003677;GO:0005634;GO:0003676;GO:0005829;GO:0005515;GO:0005737;GO:0006355;GO:0000166;GO:0005694;GO:0003723;GO:0004386;GO:0008026;GO:0006351;GO:0070062;GO:0003725;GO:0008094;GO:0004004;GO:0044212;GO:0042826;GO:0006396;GO:0043330;GO:0045944;GO:0000781;GO:0009615;GO:0002151;GO:0001047;GO:0051880;GO:0032206;GO:0070034;GO:0001503;GO:0010501;GO:0090669	K14442-ko03018 RNA degradation	KOG0920-ATP-dependent RNA helicase A[A]
ENSMUSG00000065530	1.99082	7.89893	-1.98829	0.0146119	0.0477737	down	Mir99a	microRNA 99a [Source:MGI Symbol;Acc:MGI:2676912]	-	-	-
ENSMUSG00000001627	6.82446	20.2021	-1.56572	6.19535e-06	7.89375e-05	down	Ifrd1	interferon-related developmental regulator 1 [Source:MGI Symbol;Acc:MGI:1316717]	GO:0005634;GO:0005737;GO:0007275;GO:0045944;GO:0051091;GO:0030154;GO:0043403;GO:0042692;GO:0014706;GO:0030517;GO:0061629;GO:0048671	-	KOG2842-Interferon-related protein PC4 like[Z]
ENSMUSG00000055322	27.7771	73.1804	-1.39756	0.0133097	0.0444168	down	Tns1	tensin 1 [Source:MGI Symbol;Acc:MGI:104552]	GO:0005622;GO:0035556;GO:0003723;GO:0003779;GO:0007044;GO:0010761;GO:0005925;GO:0030055	-	KOG1930-Focal adhesion protein Tensin, contains PTB domain[TZ]
ENSMUSG00000022718	2.54295	7.17743	-1.49697	0.000886095	0.00491084	down	Dgcr8	DGCR8, microprocessor complex subunit [Source:MGI Symbol;Acc:MGI:2151114]	GO:0046872;GO:0005634;GO:0005737;GO:0042803;GO:0003723;GO:0003725;GO:0090501;GO:0090502;GO:0005730;GO:0020037;GO:0031053;GO:0072091;GO:0070878;GO:0004525;GO:0070877	-	KOG4334-Uncharacterized conserved protein, contains double-stranded RNA-binding motif and WW domain[R]
ENSMUSG00000022710	5.37364	22.4257	-2.06118	1.06143e-07	2.47716e-06	down	Usp7	ubiquitin specific peptidase 7 [Source:MGI Symbol;Acc:MGI:2182061]	GO:0006511;GO:0016579;GO:0036459;GO:0002039;GO:0004197;GO:0004843;GO:0008022;GO:0008134;GO:0031625;GO:0006283;GO:0010216;GO:0032088;GO:0035520;GO:0050821;GO:0051090;GO:0005634;GO:0005829;GO:0016604	-	-
ENSMUSG00000038346	6.39196	13.8526	-1.11582	8.7049e-05	0.000712637	down	Zfp384	zinc finger protein 384 [Source:MGI Symbol;Acc:MGI:2443203]	GO:0003676	-	-
ENSMUSG00000028467	3.93953	10.5012	-1.41446	1.47309e-05	0.000162933	down	Gba2	glucosidase beta 2 [Source:MGI Symbol;Acc:MGI:2654325]	GO:0016020;GO:0000139;GO:0005794;GO:0016787;GO:0016798;GO:0008152;GO:0003824;GO:0004553;GO:0006629;GO:0016021;GO:0005783;GO:0005789;GO:0004348;GO:0006665;GO:0021954;GO:0008206;GO:0008422;GO:0006680;GO:0016139	K17108-ko00600 Sphingolipid metabolism;ko00511 Other glycan degradation	KOG2119-Predicted bile acid beta-glucosidase[G]
ENSMUSG00000020385	20.3475	59.1571	-1.5397	1.1218e-06	1.84401e-05	down	Clk4	CDC like kinase 4 [Source:MGI Symbol;Acc:MGI:1098551]	GO:0004672;GO:0005524;GO:0006468;GO:0016740;GO:0005634;GO:0000166;GO:0016301;GO:0016310;GO:0004713;GO:0004674;GO:0046777;GO:0004712;GO:0018108;GO:0043484	-	KOG0671-LAMMER dual specificity kinases[T]
ENSMUSG00000027176	2.56315	5.53016	-1.10941	0.00546375	0.0217109	down	Cstf3	cleavage stimulation factor, 3' pre-RNA, subunit 3 [Source:MGI Symbol;Acc:MGI:1351825]	GO:0005634;GO:0005654;GO:0003723;GO:0006396;GO:0006397;GO:0003729;GO:0006379;GO:0031123	K14408-ko03015 mRNA surveillance pathway	KOG1914-mRNA cleavage and polyadenylation factor I complex, subunit RNA14[A]
ENSMUSG00000030579	92.3425	26.4979	1.80112	2.32622e-06	3.43547e-05	up	Tyrobp	TYRO protein tyrosine kinase binding protein [Source:MGI Symbol;Acc:MGI:1277211]	GO:0016020;GO:0016021;GO:0009986;GO:0005515;GO:0016301;GO:0007229;GO:0016310;GO:0042802;GO:0005886;GO:2001204;GO:0005102;GO:0045087;GO:0002281;GO:0002283	K07992-ko04650 Natural killer cell mediated cytotoxicity;ko04380 Osteoclast differentiation	-
ENSMUSG00000045098	2.83376	9.7388	-1.78103	0.00243607	0.0112919	down	Kmt5b	lysine methyltransferase 5B [Source:MGI Symbol;Acc:MGI:2444557]	GO:0016740;GO:0005634;GO:0006355;GO:0005694;GO:0006351;GO:0016569;GO:0008168;GO:0018024;GO:0032259;GO:0007517;GO:0000780;GO:0042799;GO:0034773;GO:0016571;GO:0034770	K11429-ko00310 Lysine degradation	KOG2589-Histone tail methylase[B]
ENSMUSG00000061589	2.40042	19.9241	-3.05316	2.85707e-15	4.83008e-13	down	Dot1l	DOT1-like, histone H3 methyltransferase (S. cerevisiae) [Source:MGI Symbol;Acc:MGI:2143886]	GO:0005634;GO:0016740;GO:0005654;GO:0043234;GO:0045944;GO:0043231;GO:0016569;GO:0008168;GO:0018024;GO:0032259;GO:0051726;GO:0008134;GO:0000781;GO:0008284;GO:0006281;GO:0042054;GO:0034729;GO:0046425;GO:2000677;GO:0031151;GO:0000077;GO:0006342;GO:0006348	K11427-ko00310 Lysine degradation;ko05202 Transcriptional misregulation in cancers	KOG3924-Putative protein methyltransferase involved in meiosis and transcriptional silencing (Dot1)[DK]
ENSMUSG00000002546	7.61502	15.7297	-1.04658	0.00297134	0.0132474	down	Golga2	golgi autoantigen, golgin subfamily a, 2 [Source:MGI Symbol;Acc:MGI:2139395]	GO:0016020;GO:0005794;GO:0005634;GO:0005515;GO:0005737;GO:0005874;GO:0005856;GO:0019901;GO:0032580;GO:0007049;GO:0051301;GO:0006486;GO:0072686;GO:0000922;GO:0032091;GO:0008017;GO:0051289;GO:0061676;GO:0051225;GO:0090307;GO:0045296;GO:0050772;GO:0005801;GO:0010507;GO:0007020;GO:0030134;GO:0019905;GO:0000139;GO:0090161;GO:0090166;GO:0006888;GO:0051645;GO:0007098;GO:0090306;GO:0008356;GO:0060050;GO:…	-	-
ENSMUSG00000034820	6.84374	24.2471	-1.82495	5.48667e-10	2.50205e-08	down	Cpsf7	cleavage and polyadenylation specific factor 7 [Source:MGI Symbol;Acc:MGI:1917826]	GO:0005634;GO:0003676;GO:0003723;GO:0016020;GO:0006397;GO:0051262;GO:0005849	K14398-ko03015 mRNA surveillance pathway	KOG4849-mRNA cleavage factor I subunit/CPSF subunit[A]
ENSMUSG00000019194	15.188	6.74759	1.17049	2.01938e-10	1.03426e-08	up	Scn1b	sodium channel, voltage-gated, type I, beta [Source:MGI Symbol;Acc:MGI:98247]	GO:0016020;GO:0016021;GO:0005886;GO:0005515;GO:0006810;GO:0006811;GO:0060078;GO:0005244;GO:0034765;GO:0006814;GO:0005272;GO:0001518;GO:0005248;GO:0014704;GO:0030315;GO:0017080;GO:0035725;GO:0010976;GO:2000649;GO:0019227;GO:0086002;GO:0033268;GO:0034706;GO:0060048;GO:0010765;GO:0086091;GO:0060371;GO:0007411;GO:0060307;GO:0051899;GO:0040011;GO:0019871;GO:0086006;GO:0086062;GO:0021966;GO:0061337;GO:…	K04845-ko04261 Adrenergic signaling in cardiomyocytes	-
ENSMUSG00000038535	1.70586	5.24906	-1.62156	0.0018493	0.00897448	down	Zfp280d	zinc finger protein 280D [Source:MGI Symbol;Acc:MGI:2384583]	GO:0003676;GO:0046872;GO:0003677;GO:0005634;GO:0006355;GO:0006351	-	KOG1721-FOG: Zn-finger[R]
ENSMUSG00000030779	5.12744	14.6068	-1.51033	2.04985e-08	6.02043e-07	down	Rbbp6	retinoblastoma binding protein 6, ubiquitin ligase [Source:MGI Symbol;Acc:MGI:894835]	GO:0005634;GO:0008270;GO:0016740;GO:0046872;GO:0003676;GO:0005737;GO:0004842;GO:0005694;GO:0003723;GO:0006974;GO:0016567;GO:0005856;GO:0001701;GO:0006397;GO:0005730;GO:0061630;GO:0035264;GO:0006260;GO:0005815;GO:0042787;GO:0048568;GO:0006275;GO:0061053	-	KOG0314-Predicted E3 ubiquitin ligase[O]
ENSMUSG00000037270	1.00872	8.02918	-2.99273	9.93952e-13	8.94729e-11	down	4932438A13Rik	RIKEN cDNA 4932438A13 gene [Source:MGI Symbol;Acc:MGI:2444631]	GO:0016020;GO:0016021;GO:0003674;GO:0001558;GO:0006629;GO:0007283;GO:0019915;GO:0045444;GO:0051647;GO:0060612;GO:0005634	-	KOG3596-Uncharacterized conserved protein[S]
ENSMUSG00000049086	8.68992	4.32987	1.00502	2.02618e-05	0.000212683	up	Bmyc	brain expressed myelocytomatosis oncogene [Source:MGI Symbol;Acc:MGI:88184]	GO:0005634;GO:0003700;GO:0006355;GO:0005515;GO:0005819	-	-
ENSMUSG00000020053	14.6942	4.79996	1.61415	1.00237e-06	1.67551e-05	up	Igf1	insulin-like growth factor 1 [Source:MGI Symbol;Acc:MGI:96432]	GO:0010629;GO:0008083;GO:0005576;GO:0005615;GO:0005515;GO:0010468;GO:0045944;GO:0001932;GO:0007608;GO:0045893;GO:0009408;GO:0000187;GO:0070371;GO:0043066;GO:0005179;GO:0097192;GO:0007399;GO:0046579;GO:0035264;GO:0010001;GO:0014068;GO:0050731;GO:0051897;GO:0070886;GO:0008285;GO:0048839;GO:0050650;GO:0001974;GO:0043491;GO:0007623;GO:0008283;GO:0050714;GO:0008284;GO:0070373;GO:0048468;GO:0050821;GO:…	K05459-ko04014 Ras signaling pathway;ko04015 Rap1 signaling pathway;ko04066 HIF-1 signaling pathway;ko04068 FoxO signaling pathway;ko04151 PI3K-Akt signaling pathway;ko04152 AMPK signaling pathway;ko04150 mTOR signaling pathway;ko04114 Oocyte meiosis;ko04115 p53 signaling pathway;ko04510 Focal adhesion;ko04550 Signaling pathways regulating pluripotency of stem cells;ko04913 Ovarian Steroidogenesi…	-
ENSMUSG00000037243	3.98185	15.879	-1.99561	2.04745e-07	4.36662e-06	down	Zfp692	zinc finger protein 692 [Source:MGI Symbol;Acc:MGI:2144276]	GO:0046872;GO:0008150;GO:0003677;GO:0005634;GO:0003676;GO:0006355;GO:0006351;GO:0005730	-	KOG1721-FOG: Zn-finger[R]
ENSMUSG00000003363	14.1456	6.32633	1.16091	5.26619e-05	0.000470181	up	Pld3	phospholipase D family, member 3 [Source:MGI Symbol;Acc:MGI:1333782]	GO:0016020;GO:0016021;GO:0016787;GO:0003824;GO:0070062;GO:0006629;GO:0016042;GO:0005783;GO:0005789;GO:0004630;GO:0070290;GO:0006655	K16860-ko00564 Glycerophospholipid metabolism;ko00565 Ether lipid metabolism	KOG3603-Predicted phospholipase D[R]
ENSMUSG00000034248	4.14265	10.0192	-1.27413	0.00249168	0.0114905	down	Slc25a37	solute carrier family 25, member 37 [Source:MGI Symbol;Acc:MGI:1914962]	GO:0016020;GO:0016021;GO:0006810;GO:0006811;GO:0005739;GO:0005743;GO:1903874;GO:0034755;GO:0055072;GO:0015093;GO:0044281;GO:0005381;GO:0048250	-	KOG0760-Mitochondrial carrier protein MRS3/4[C]
ENSMUSG00000034243	3.44896	11.0929	-1.68541	1.83822e-17	4.60529e-15	down	Golgb1	golgi autoantigen, golgin subfamily b, macrogolgin 1 [Source:MGI Symbol;Acc:MGI:1099447]	GO:0016020;GO:0016021;GO:0005794;GO:0003723;GO:0005793;GO:1905793;GO:0005801	-	-
ENSMUSG00000008855	13.8624	29.4507	-1.08712	0.000234929	0.00163327	down	Hdac5	histone deacetylase 5 [Source:MGI Symbol;Acc:MGI:1333784]	GO:0005634;GO:0016787;GO:0005737;GO:0006355;GO:0006351;GO:0004407;GO:0016569;GO:0032041;GO:0016575;GO:0070932;GO:0040029;GO:0046872;GO:0006325;GO:0000118;GO:0001025;GO:0001047;GO:0003682;GO:0005080;GO:0008134;GO:0033558;GO:0042826;GO:0044212;GO:0070491;GO:0000122;GO:0006476;GO:0010832;GO:0014823;GO:0030182;GO:0042220;GO:0042493;GO:0043393;GO:0045944;GO:0051091;GO:0071222;GO:0090051;GO:0005794;GO:…	K11406-ko05203 Viral carcinogenesis;ko05034 Alcoholism;ko05169 Epstein-Barr virus infection	KOG1343-Histone deacetylase complex, catalytic component HDA1[B]
ENSMUSG00000042436	39.8948	13.125	1.60388	1.80505e-06	2.7762e-05	up	Mfap4	microfibrillar-associated protein 4 [Source:MGI Symbol;Acc:MGI:1342276]	GO:0005578;GO:0005576;GO:0070062;GO:0031012;GO:0007155;GO:0005615;GO:0001527;GO:0048251;GO:0009650;GO:0071493;GO:0097435;GO:0071953;GO:0010712	-	KOG2579-Ficolin and related extracellular proteins[R]
ENSMUSG00000017686	7.45001	19.292	-1.37269	6.56203e-11	3.74865e-09	down	Rhot1	ras homolog family member T1 [Source:MGI Symbol;Acc:MGI:1926078]	GO:0016020;GO:0016021;GO:0046872;GO:0016787;GO:0005509;GO:0000166;GO:0007264;GO:0005739;GO:0003924;GO:0005525;GO:0007005;GO:0005741;GO:0031307;GO:0097345;GO:0047497;GO:0019725	K07870-ko04214 Apoptosis - fly	-
ENSMUSG00000006288	4.29249	9.70783	-1.17733	0.00587356	0.0230205	down	Ttc5	tetratricopeptide repeat domain 5 [Source:MGI Symbol;Acc:MGI:2683584]	GO:0005634;GO:0005654;GO:0005737;GO:0003682;GO:0045944;GO:0006281;GO:0006974;GO:0003677	-	-
ENSMUSG00000096449	6.19884	22.7486	-1.87571	0.000118603	0.000925071	down	Gm4076	predicted gene 4076 [Source:MGI Symbol;Acc:MGI:3782251]	GO:0016020;GO:0016021;GO:0003674;GO:0008150;GO:0005575	-	-
ENSMUSG00000046808	1.06582	5.12663	-2.26604	7.42998e-10	3.28023e-08	down	Atp10d	ATPase, class V, type 10D [Source:MGI Symbol;Acc:MGI:2450125]	GO:0016021;GO:0005524;GO:0000287;GO:0046872;GO:0000166;GO:0004012;GO:0015914;GO:0045332;GO:0016020	-	-
ENSMUSG00000015214	2.28467	9.16629	-2.00435	2.40572e-12	1.99301e-10	down	Mtmr1	myotubularin related protein 1 [Source:MGI Symbol;Acc:MGI:1858271]	GO:0046856;GO:0004725;GO:0016791;GO:0016311;GO:0035335;GO:0004438;GO:0052629;GO:0016020;GO:0005886;GO:0016787;GO:0005737;GO:0042803;GO:0006629	K18081-ko00562 Inositol phosphate metabolism;ko04070 Phosphatidylinositol signaling system	KOG1089-Myotubularin-related phosphatidylinositol 3-phosphate 3-phosphatase MTM6[R]
ENSMUSG00000068917	7.58918	15.3118	-1.01263	0.00901717	0.0325765	down	Clk2	CDC-like kinase 2 [Source:MGI Symbol;Acc:MGI:1098669]	GO:0004672;GO:0005524;GO:0006468;GO:0016740;GO:0005634;GO:0005654;GO:0016604;GO:0000166;GO:0010033;GO:0016301;GO:0016310;GO:0004713;GO:0004674;GO:0016607;GO:0032526;GO:0042802;GO:0046777;GO:0010212;GO:0043484;GO:0004712;GO:0018108;GO:0045721	-	KOG0671-LAMMER dual specificity kinases[T]
ENSMUSG00000021134	15.0446	49.3006	-1.71236	7.82539e-16	1.47928e-13	down	Srsf5	serine/arginine-rich splicing factor 5 [Source:MGI Symbol;Acc:MGI:98287]	GO:0003676;GO:0005634;GO:0006355;GO:0006351;GO:0003723;GO:0006397;GO:0008380;GO:0016607;GO:0009611;GO:0005515;GO:0050733;GO:0043422;GO:0001889;GO:0032868;GO:0032869;GO:0033120;GO:0051726;GO:0097421;GO:0005730;GO:0005829	K12893-ko03040 Spliceosome;ko05168 Herpes simplex infection	KOG0106-Alternative splicing factor SRp55/B52/SRp75 (RRM superfamily)[A]
ENSMUSG00000033365	10.2241	24.3908	-1.25437	0.00123037	0.00644195	down	Ipo13	importin 13 [Source:MGI Symbol;Acc:MGI:2385205]	GO:0005634;GO:0006810;GO:0015031;GO:0005737;GO:0006886;GO:0008536;GO:0006606;GO:0008139;GO:0008565;GO:0031965	-	KOG2022-Nuclear transport receptor LGL2 (importin beta superfamily)[YU]
ENSMUSG00000039997	9.62164	20.0594	-1.05992	0.00525968	0.0210125	down	Ifi203	interferon activated gene 203 [Source:MGI Symbol;Acc:MGI:96428]	-	-	-
ENSMUSG00000030102	2.30935	13.6309	-2.56132	9.22569e-10	3.97182e-08	down	Itpr1	inositol 1,4,5-trisphosphate receptor 1 [Source:MGI Symbol;Acc:MGI:96623]	GO:0055085;GO:0016020;GO:0016021;GO:0065009;GO:0006811;GO:0043234;GO:0005515;GO:0005737;GO:0006810;GO:0005216;GO:0005262;GO:0070588;GO:0031410;GO:0006816;GO:0005886;GO:0005730;GO:0005783;GO:0005789;GO:0048016;GO:0005220;GO:0006915;GO:0009791;GO:0048471;GO:0005509;GO:0014069;GO:0001666;GO:0005637;GO:0016529;GO:0032469;GO:0035091;GO:0005635;GO:0031088;GO:0015278;GO:0070059;GO:0019855;GO:0050882;GO:…	K04958-ko04020 Calcium signaling pathway;ko04070 Phosphatidylinositol signaling system;ko04022 cGMP - PKG signaling pathway;ko04114 Oocyte meiosis;ko04210 Apoptosis;ko04540 Gap junction;ko04611 Platelet activation;ko04922 Glucagon signaling pathway;ko04912 GnRH signaling pathway;ko04915 Estrogen signaling pathway;ko04921 Oxytocin signaling pathway;ko04918 Thyroid hormone synthesis;ko04924 Renin s…	KOG3533-Inositol 1,4,5-trisphosphate receptor[T]
ENSMUSG00000020806	3.09432	6.72692	-1.12032	0.00667492	0.0255473	down	Rhbdf2	rhomboid 5 homolog 2 [Source:MGI Symbol;Acc:MGI:2442473]	GO:0016020;GO:0016021;GO:0006508;GO:0006810;GO:0015031;GO:0005886;GO:0005783;GO:0005789;GO:0042058;GO:0050709	-	KOG2290-Rhomboid family proteins[T]
ENSMUSG00000031858	3.79115	8.51315	-1.16706	0.00504454	0.0203417	down	Mau2	MAU2 sister chromatid cohesion factor [Source:MGI Symbol;Acc:MGI:1921799]	GO:0005634;GO:0005654;GO:0016604;GO:0007049;GO:0051301;GO:0007064;GO:0000785;GO:0007059;GO:0003690;GO:0047485;GO:0034088;GO:0032116	-	KOG2300-Uncharacterized conserved protein[S]
ENSMUSG00000039463	3.23465	11.2599	-1.79952	5.53344e-07	1.0102e-05	down	Slc9a8	solute carrier family 9 (sodium/hydrogen exchanger), member 8 [Source:MGI Symbol;Acc:MGI:1924281]	GO:0055085;GO:0016020;GO:0016021;GO:0000139;GO:0005794;GO:0006810;GO:0006811;GO:0071805;GO:1902600;GO:0006814;GO:0006813;GO:0035725;GO:0006812;GO:0015299;GO:0015297;GO:0015385;GO:0006885;GO:0051453;GO:0015386	-	KOG1965-Sodium/hydrogen exchanger protein[P]
ENSMUSG00000032777	3.04564	9.04162	-1.56983	1.79927e-09	6.99326e-08	down	Gtf3c1	general transcription factor III C 1 [Source:MGI Symbol;Acc:MGI:107887]	GO:0003677;GO:0005634;GO:0016020;GO:0006351;GO:0005730;GO:0030529;GO:0006359;GO:0006384;GO:0000995;GO:0000127;GO:0001002;GO:0001003;GO:0001007;GO:0009304;GO:0042791;GO:0016021	-	KOG4560-Transcription factor IIIC box B binding (alpha) subunit[K]
ENSMUSG00000024137	3.99985	10.4059	-1.37939	9.64455e-06	0.000114994	down	E4f1	E4F transcription factor 1 [Source:MGI Symbol;Acc:MGI:109530]	GO:0016740;GO:0046872;GO:0003677;GO:0005634;GO:0003676;GO:0005654;GO:0005737;GO:0006355;GO:0006351;GO:0016567;GO:0000977;GO:0000122;GO:0007049;GO:0051301;GO:0005515;GO:0040008;GO:0005819;GO:0006260;GO:0035497;GO:0010564;GO:0009794	-	-
ENSMUSG00000045193	5.67419	15.4609	-1.44614	0.00176134	0.00863343	down	Cirbp	cold inducible RNA binding protein [Source:MGI Symbol;Acc:MGI:893588]	GO:0003676;GO:0005634;GO:0005654;GO:0005737;GO:0003723;GO:0005730;GO:0030308;GO:0048255;GO:0008266;GO:0045727;GO:0070417;GO:0009411;GO:0003730;GO:0010494;GO:0017148;GO:0030371;GO:0070181;GO:0009409;GO:0034063;GO:1902806	-	KOG0118-FOG: RRM domain[R]
ENSMUSG00000043923	4.74317	17.4216	-1.87695	7.56016e-09	2.49138e-07	down	Ccdc84	coiled-coil domain containing 84 [Source:MGI Symbol;Acc:MGI:2685960]	GO:0003674;GO:0008150;GO:0005575	-	-
ENSMUSG00000030844	30.2172	10.8504	1.47763	2.8968e-06	4.12293e-05	up	Rgs10	regulator of G-protein signalling 10 [Source:MGI Symbol;Acc:MGI:1915115]	GO:0005634;GO:0005096;GO:0005829;GO:0005515;GO:0005737;GO:0005886;GO:0043547;GO:0009968;GO:0001965;GO:0007213;GO:0043025;GO:0043197;GO:0043679	-	KOG3589-G protein signaling regulators[T]
ENSMUSG00000030846	6.1995	18.9136	-1.6092	6.02919e-10	2.73139e-08	down	Tial1	Tia1 cytotoxic granule-associated RNA binding protein-like 1 [Source:MGI Symbol;Acc:MGI:107913]	GO:0003677;GO:0005634;GO:0003676;GO:0005737;GO:0003723;GO:0070062;GO:0006915;GO:0005515;GO:0008284;GO:0017145;GO:0007281;GO:0010494;GO:0017091;GO:0030529	-	KOG0148-Apoptosis-promoting RNA-binding protein TIA-1/TIAR (RRM superfamily)[AJ]
ENSMUSG00000026790	4.57829	17.325	-1.91997	3.44573e-09	1.25263e-07	down	Odf2	outer dense fiber of sperm tails 2 [Source:MGI Symbol;Acc:MGI:1098824]	GO:0005634;GO:0005737;GO:0007275;GO:0007010;GO:0005874;GO:0005856;GO:0005813;GO:0005815;GO:0005929;GO:0042995;GO:0000922;GO:0005814;GO:0097539;GO:0007283;GO:0030154;GO:0005200;GO:0017137;GO:1902017;GO:0036064;GO:0007286;GO:0001520	-	-
ENSMUSG00000040479	16.9174	71.7074	-2.08361	2.8521e-10	1.41543e-08	down	Dgkz	diacylglycerol kinase zeta [Source:MGI Symbol;Acc:MGI:1278339]	GO:0016740;GO:0005622;GO:0035556;GO:0000166;GO:0005524;GO:0004143;GO:0007205;GO:0016301;GO:0016310;GO:0008152;GO:0003951;GO:0016020;GO:0046872;GO:0005886;GO:0005634;GO:0005737;GO:0046339;GO:0030027;GO:0043086;GO:0016607;GO:0008022;GO:0005515;GO:0045930;GO:0046834;GO:0001727;GO:0004857;GO:0046580;GO:0046486;GO:0031571	K00901-ko00561 Glycerolipid metabolism;ko00564 Glycerophospholipid metabolism;ko04070 Phosphatidylinositol signaling system;ko04072 Phospholipase D signaling pathway;ko05231 Choline metabolism in cancer	KOG0782-Predicted diacylglycerol kinase[T]
ENSMUSG00000064262	3.05765	8.43654	-1.46423	0.0014229	0.00724128	down	Gimap8	GTPase, IMAP family member 8 [Source:MGI Symbol;Acc:MGI:2685303]	GO:0005794;GO:0003674;GO:0005737;GO:0000166;GO:0005525;GO:0005739;GO:0005783;GO:0005829;GO:0070232	-	-
ENSMUSG00000017493	43.322	17.3699	1.31851	0.000147023	0.00110639	up	Igfbp4	insulin-like growth factor binding protein 4 [Source:MGI Symbol;Acc:MGI:96439]	GO:0005576;GO:0005615;GO:0010906;GO:0005520;GO:0001558;GO:0043410;GO:0019838;GO:0043568;GO:0040008;GO:0031994;GO:0031995;GO:0044342;GO:0006954	-	-
ENSMUSG00000097652	54.9035	246.741	-2.16803	4.67813e-20	1.87071e-17	down	Mhrt	myosin heavy chain associated RNA transcript [Source:MGI Symbol;Acc:MGI:3642848]	-	-	-
ENSMUSG00000025223	18.1001	40.2352	-1.15246	2.89255e-07	5.90841e-06	down	Ldb1	LIM domain binding 1 [Source:MGI Symbol;Acc:MGI:894762]	GO:0005634;GO:0006357;GO:0000989;GO:0030274;GO:0003677;GO:0043234;GO:0005515;GO:0042803;GO:0007275;GO:0003682;GO:0045944;GO:0045892;GO:0000790;GO:0019899;GO:0031252;GO:0035019;GO:0043621;GO:0001942;GO:0005667;GO:0021702;GO:0021549;GO:0001102;GO:0001158;GO:0045785;GO:0051893;GO:0006366;GO:0016055;GO:0030334;GO:0010669;GO:0043549;GO:0009948;GO:0001702;GO:0030182;GO:0045647;GO:0060322;GO:0000972;GO:…	K15617-ko05202 Transcriptional misregulation in cancers	KOG2181-LIM domain binding protein LDB1/NLI/CLIM[K]
ENSMUSG00000025221	15.2817	46.684	-1.61112	0.000331279	0.00217719	down	Kcnip2	Kv channel-interacting protein 2 [Source:MGI Symbol;Acc:MGI:2135916]	GO:0005509;GO:0065009;GO:0006813;GO:0034765;GO:0008076;GO:0015459;GO:0005250;GO:0044325;GO:0047485;GO:0045163;GO:0071435;GO:0071805;GO:0086009;GO:0097623;GO:0005737;GO:0016020;GO:0046872;GO:0005886;GO:0006810;GO:0006811;GO:0005267;GO:0005244;GO:0042802;GO:1901379	-	KOG0044-Ca2+ sensor (EF-Hand superfamily)[T]
ENSMUSG00000025220	8.9022	18.1123	-1.02474	0.000796214	0.00450516	down	Mgea5	meningioma expressed antigen 5 (hyaluronidase) [Source:MGI Symbol;Acc:MGI:1932139]	GO:0016787;GO:0005634;GO:0016798;GO:0008152;GO:0005829;GO:0005737;GO:0016020;GO:0005515;GO:0004563;GO:0006044;GO:0006517;GO:0016231;GO:0102166;GO:0102167;GO:0102571;GO:0009100	K15719-ko04931 Insulin resistance	KOG3698-Hyaluronoglucosaminidase[O]
ENSMUSG00000025224	2.13522	6.59639	-1.62729	2.21096e-06	3.30516e-05	down	Gbf1	golgi-specific brefeldin A-resistance factor 1 [Source:MGI Symbol;Acc:MGI:1861607]	GO:0005794;GO:0043547;GO:0016020;GO:0005829;GO:0080025;GO:0005086;GO:0032012;GO:0030593;GO:0005515;GO:0016192;GO:0005802;GO:0031252;GO:0000139;GO:0007030;GO:0005547;GO:0005793;GO:0005801;GO:0006890;GO:0002263;GO:0006895;GO:0007346;GO:0034067;GO:0042147;GO:0048205;GO:0061162;GO:0070973;GO:0090166;GO:0097111;GO:1903409;GO:1903420;GO:2000008;GO:0005739;GO:0005777;GO:0005788;GO:0005795	K18443-ko04144 Endocytosis	KOG0928-Pattern-formation protein/guanine nucleotide exchange factor[U]
ENSMUSG00000023977	3.94856	10.7595	-1.44621	0.000546387	0.00331338	down	Ubr2	ubiquitin protein ligase E3 component n-recognin 2 [Source:MGI Symbol;Acc:MGI:1861099]	GO:0016740;GO:0008270;GO:0046872;GO:0005634;GO:0005515;GO:0005737;GO:0007283;GO:0016567;GO:0030163;GO:0000785;GO:0004842;GO:0006511;GO:0000151;GO:0061630;GO:0033522;GO:0006342;GO:0032007;GO:0070728;GO:0071233;GO:0071596;GO:0007141	-	KOG1140-N-end rule pathway, recognition component UBR1[O]
ENSMUSG00000062995	2.82764	6.08534	-1.10574	0.00724599	0.0272662	down	Ica1	islet cell autoantigen 1 [Source:MGI Symbol;Acc:MGI:96391]	GO:0019904;GO:0000139;GO:0050796;GO:0030667;GO:0016020;GO:0005794;GO:0005829;GO:0006810;GO:0005737;GO:0030054;GO:0045202;GO:0031410;GO:0043231;GO:0003674;GO:0030672;GO:0046928;GO:0006836;GO:0030658	K19863-ko04940 Type I diabetes mellitus	KOG3891-Secretory vesicle-associated protein ICA69, contains Arfaptin domain[TU]
ENSMUSG00000035367	2.20179	5.5194	-1.32583	0.000462558	0.00287375	down	Rmi1	RecQ mediated genome instability 1 [Source:MGI Symbol;Acc:MGI:1921636]	GO:0003674;GO:0005634;GO:0005654;GO:0016604;GO:0002021;GO:0042593;GO:0000166;GO:0035264;GO:0006260;GO:0009749;GO:0002023	K10990-ko03460 Fanconi anemia pathway	-
ENSMUSG00000028514	2.34162	6.01742	-1.36164	1.5158e-09	6.06144e-08	down	Usp24	ubiquitin specific peptidase 24 [Source:MGI Symbol;Acc:MGI:1919936]	GO:0016787;GO:0008233;GO:0008234;GO:0006508;GO:0006511;GO:0016579;GO:0036459	-	KOG1866-Ubiquitin carboxyl-terminal hydrolase[O]
ENSMUSG00000085148	2.86046	15.7563	-2.46161	1.03863e-20	4.49941e-18	down	Mir22hg	Mir22 host gene (non-protein coding) [Source:MGI Symbol;Acc:MGI:1914348]	-	-	-
ENSMUSG00000002012	2.26867	7.1087	-1.64774	0.000539001	0.00327814	down	Pnck	pregnancy upregulated non-ubiquitously expressed CaM kinase [Source:MGI Symbol;Acc:MGI:1347357]	GO:0004672;GO:0005524;GO:0006468;GO:0016740;GO:0005634;GO:0005737;GO:0000166;GO:0016301;GO:0016310;GO:0004674;GO:0035556;GO:0005516;GO:0005622;GO:0018105;GO:0018107;GO:0004683	-	KOG0032-Ca2+/calmodulin-dependent protein kinase, EF-Hand protein superfamily[T]
ENSMUSG00000081344	13.1232	121.215	-3.20737	1.5224e-30	2.2612e-27	down	Gm14303	predicted gene 14303 [Source:MGI Symbol;Acc:MGI:3651379]	-	-	-
ENSMUSG00000095332	0.541789	5.75738	-3.40961	2.99946e-12	2.40814e-10	down	Gm9821	predicted gene 9821 [Source:MGI Symbol;Acc:MGI:3704208]	GO:0003674;GO:0008150;GO:0005575	-	-
ENSMUSG00000054072	6.42263	18.3944	-1.51803	2.63057e-12	2.16121e-10	down	Iigp1	interferon inducible GTPase 1 [Source:MGI Symbol;Acc:MGI:1926259]	GO:0016020;GO:0005794;GO:0016787;GO:0005634;GO:0005737;GO:0000166;GO:0005525;GO:0003924;GO:0002376;GO:0045087;GO:0005783;GO:0005789;GO:0031965;GO:0035458;GO:0032580;GO:0019221;GO:0042802;GO:0019003;GO:0010506;GO:0042832;GO:0050829;GO:0020005	-	-
ENSMUSG00000055809	1.78647	8.06237	-2.17409	2.33854e-07	4.89653e-06	down	Dnaaf3	dynein, axonemal assembly factor 3 [Source:MGI Symbol;Acc:MGI:3588207]	GO:0003674;GO:0005575;GO:0005737;GO:0007507;GO:0030030;GO:0007368;GO:0044458;GO:0070286	-	-
ENSMUSG00000039652	2.67125	19.1701	-2.84327	9.10596e-06	0.000109424	down	Cpeb3	cytoplasmic polyadenylation element binding protein 3 [Source:MGI Symbol;Acc:MGI:2443075]	GO:0003676;GO:0003723;GO:0003730;GO:0008135;GO:0000122;GO:0006412;GO:0017148;GO:0060213;GO:0061158;GO:0071230;GO:1900153;GO:0005634;GO:0005737;GO:0030014;GO:0043005;GO:0016020;GO:0005886;GO:0030054;GO:0045202;GO:0045211;GO:0005515;GO:0042995;GO:0030425;GO:0014069;GO:0045727;GO:0006417;GO:0060999;GO:0048167;GO:0035925;GO:0007616;GO:1900365;GO:0060998;GO:0000900;GO:0043022;GO:1990124;GO:0035613;GO:…	-	-
ENSMUSG00000037029	2.6112	7.22754	-1.46879	3.24483e-07	6.54443e-06	down	Zfp146	zinc finger protein 146 [Source:MGI Symbol;Acc:MGI:1347092]	GO:0046872;GO:0003677;GO:0005634;GO:0003676;GO:0005829;GO:0003700;GO:0006355;GO:0005730	-	KOG1721-FOG: Zn-finger[R]
ENSMUSG00000038260	7.5826	24.2705	-1.67844	4.55051e-07	8.60994e-06	down	Trpm4	transient receptor potential cation channel, subfamily M, member 4 [Source:MGI Symbol;Acc:MGI:1915917]	GO:0055085;GO:0016020;GO:0016021;GO:0005794;GO:0005886;GO:0006811;GO:0005654;GO:0006810;GO:0005216;GO:0034765;GO:0000166;GO:0005524;GO:0005227;GO:0070588;GO:0002376;GO:0005783;GO:0005516;GO:0034220;GO:0006812;GO:0002724;GO:0042310;GO:0042391;GO:0061337;GO:0005262;GO:0002250;GO:0006816;GO:0034706;GO:0090263;GO:0008284;GO:0005829;GO:0005244;GO:0086091;GO:0098911;GO:0016925;GO:0098719;GO:0019722;GO:…	K04979-ko04911 Insulin secretion	KOG3614-Ca2+/Mg2+-permeable cation channels (LTRPC family)[PT]
ENSMUSG00000020692	3.68221	8.70063	-1.24055	3.06732e-05	0.000298046	down	Nle1	notchless homolog 1 (Drosophila) [Source:MGI Symbol;Acc:MGI:2429770]	GO:0003674;GO:0005634;GO:0005730;GO:0007219;GO:0001822;GO:0048705;GO:0001756;GO:0045930;GO:0000027;GO:0090263;GO:0042273;GO:0061484;GO:0001826;GO:2001268;GO:0005840	-	KOG0271-Notchless-like WD40 repeat-containing protein[S]
ENSMUSG00000037965	13.6554	49.2624	-1.85101	2.44521e-07	5.08458e-06	down	Zc3h7a	zinc finger CCCH type containing 7 A [Source:MGI Symbol;Acc:MGI:2445044]	GO:0046872;GO:0008150;GO:0005575;GO:0003676;GO:0003723	-	-
ENSMUSG00000038886	6.98932	24.4016	-1.80375	8.58718e-16	1.60866e-13	down	Man2a2	mannosidase 2, alpha 2 [Source:MGI Symbol;Acc:MGI:2150656]	GO:0016020;GO:0016021;GO:0000139;GO:0005794;GO:0008270;GO:0046872;GO:0016787;GO:0016798;GO:0008152;GO:0003824;GO:0004553;GO:0005975;GO:0030246;GO:0006486;GO:0006491;GO:0004559;GO:0015923;GO:0006013;GO:0006517;GO:0004572;GO:0016799	K01231-ko00510 N-Glycan biosynthesis;ko00513 Various types of N-glycan biosynthesis	KOG1958-Glycosyl hydrolase, family 38 - alpha-mannosidase[G]
ENSMUSG00000032309	7.1228	17.0263	-1.25725	0.0109814	0.0380198	down	Fbxo22	F-box protein 22 [Source:MGI Symbol;Acc:MGI:1926014]	GO:0005634;GO:0005515;GO:0005737;GO:0004842;GO:0009267;GO:0030018;GO:0032436;GO:0000209;GO:2000060;GO:0006913;GO:0048742;GO:0010830	-	-
ENSMUSG00000021775	14.4352	33.8885	-1.2312	0.000276819	0.00188049	down	Nr1d2	nuclear receptor subfamily 1, group D, member 2 [Source:MGI Symbol;Acc:MGI:2449205]	GO:0005634;GO:0003700;GO:0006355;GO:0008270;GO:0046872;GO:0003677;GO:0043565;GO:0005654;GO:0005515;GO:0006351;GO:0003707;GO:0043401;GO:0045892;GO:0030522;GO:0004887;GO:0045893;GO:0048511;GO:0001046;GO:0042752;GO:0050727;GO:2000505;GO:0055088;GO:0019216;GO:2001014	-	KOG4846-Nuclear receptor[T]
ENSMUSG00000049037	5.31889	2.2162	1.26304	0.00019399	0.00139724	up	Clec4a1	C-type lectin domain family 4, member a1 [Source:MGI Symbol;Acc:MGI:3036291]	GO:0016020;GO:0016021;GO:0003674;GO:0008150;GO:0005575;GO:0030246	-	KOG4297-C-type lectin[TV]
ENSMUSG00000032875	2.29502	5.64762	-1.29913	0.00359632	0.0154796	down	Arhgef17	Rho guanine nucleotide exchange factor (GEF) 17 [Source:MGI Symbol;Acc:MGI:2673002]	GO:0043547;GO:0035023;GO:0005085;GO:0005089;GO:0030036	-	-
ENSMUSG00000027346	10.8988	33.8576	-1.63531	0.0105133	0.0367108	down	Gpcpd1	glycerophosphocholine phosphodiesterase 1 [Source:MGI Symbol;Acc:MGI:104898]	GO:0030246;GO:2001070;GO:0016787;GO:0005737;GO:0008081;GO:0006629;GO:0005829;GO:0047389;GO:0046475;GO:0007519;GO:0030643;GO:0008889;GO:0006644	K18695-ko00564 Glycerophospholipid metabolism;ko05231 Choline metabolism in cancer	KOG2421-Predicted starch-binding protein[R]
ENSMUSG00000030435	14.2884	33.5895	-1.23317	0.00857328	0.0312759	down	U2af2	U2 small nuclear ribonucleoprotein auxiliary factor (U2AF) 2 [Source:MGI Symbol;Acc:MGI:98886]	GO:0005634;GO:0003676;GO:0003723;GO:0030529;GO:0006397;GO:0019013;GO:0031397;GO:0008380;GO:0016607;GO:0005515;GO:0019899;GO:0033120;GO:0070742;GO:1903146;GO:1903955;GO:0005681;GO:0000398;GO:0048025;GO:0000974;GO:0008187;GO:0030628;GO:0000243;GO:0071004;GO:0089701	K12837-ko03040 Spliceosome	KOG0120-Splicing factor U2AF, large subunit (RRM superfamily)[A]
ENSMUSG00000023044	3.46688	10.2542	-1.56451	2.43026e-06	3.56885e-05	down	Csad	cysteine sulfinic acid decarboxylase [Source:MGI Symbol;Acc:MGI:2180098]	GO:0005575;GO:0003824;GO:0030170;GO:0019752;GO:0016831;GO:0016829;GO:0019452;GO:0019530;GO:0042412;GO:0004782	K01594-ko00430 Taurine and hypotaurine metabolism	KOG0629-Glutamate decarboxylase and related proteins[E]
ENSMUSG00000023046	44.3952	14.2392	1.64054	7.57035e-18	1.99263e-15	up	Igfbp6	insulin-like growth factor binding protein 6 [Source:MGI Symbol;Acc:MGI:96441]	GO:0005576;GO:0070062;GO:0005520;GO:0001558;GO:0005615;GO:0019838;GO:0031995;GO:0031994;GO:0043567;GO:0005737;GO:0005794;GO:0042568	-	-
ENSMUSG00000067931	3.32784	10.0439	-1.59366	4.73176e-10	2.20117e-08	down	Zfp948	zinc finger protein 948 [Source:MGI Symbol;Acc:MGI:3040683]	GO:0006355;GO:0046872;GO:0005622;GO:0005575;GO:0003676;GO:0003700	-	KOG1721-FOG: Zn-finger[R]
ENSMUSG00000035112	1.09854	6.73937	-2.61703	6.4563e-11	3.69841e-09	down	Wnk4	WNK lysine deficient protein kinase 4 [Source:MGI Symbol;Acc:MGI:1917097]	GO:0004672;GO:0005524;GO:0006468;GO:0065009;GO:0016740;GO:0005737;GO:0006811;GO:0030054;GO:0000166;GO:0016301;GO:0016310;GO:0004674;GO:0035556;GO:0005829;GO:0006821;GO:0005515;GO:0070294;GO:0050801;GO:0005923;GO:0072156;GO:0008104;GO:0019869;GO:0050794;GO:0090188;GO:0030644;GO:0010766;GO:0016020	-	KOG0584-Serine/threonine protein kinase[R]
ENSMUSG00000045201	2.925	7.70886	-1.39808	0.000597043	0.00355118	down	Lrrc3b	leucine rich repeat containing 3B [Source:MGI Symbol;Acc:MGI:2384996]	GO:0016020;GO:0016021;GO:0003674;GO:0008150	-	KOG4237-Extracellular matrix protein slit, contains leucine-rich and EGF-like repeats[WT]
ENSMUSG00000056763	2.31188	8.07456	-1.80432	6.59336e-06	8.32943e-05	down	Cspp1	centrosome and spindle pole associated protein 1 [Source:MGI Symbol;Acc:MGI:2681832]	GO:0032467;GO:0000922;GO:0005813;GO:0005874;GO:0005737;GO:0005856;GO:0005815;GO:0005515;GO:0005819;GO:0051781	-	-
ENSMUSG00000052488	5.57227	13.3251	-1.25781	1.37604e-06	2.20167e-05	down	Cherp	calcium homeostasis endoplasmic reticulum protein [Source:MGI Symbol;Acc:MGI:106417]	GO:0003676;GO:0003723;GO:0006396;GO:0044325;GO:0006874;GO:0008285;GO:0051209;GO:0051533;GO:0005737;GO:0016020;GO:0033017;GO:0048471	K12841-ko03040 Spliceosome	-
ENSMUSG00000014873	3.34136	7.69834	-1.20411	0.000732106	0.00419956	down	Surf2	surfeit gene 2 [Source:MGI Symbol;Acc:MGI:98444]	GO:0003674;GO:0008150;GO:0005634;GO:0005886;GO:0005730;GO:0016607	-	-
ENSMUSG00000026305	10.7156	45.0044	-2.07035	1.49787e-09	6.0013e-08	down	Lrrfip1	leucine rich repeat (in FLII) interacting protein 1 [Source:MGI Symbol;Acc:MGI:1342770]	GO:0006355;GO:0003677;GO:0005634;GO:0005829;GO:0005515;GO:0005737;GO:0042803;GO:0005886;GO:0006351;GO:0045296;GO:0051092	-	KOG2010-Double stranded RNA binding protein[R]
ENSMUSG00000053646	1.90821	17.5991	-3.20521	5.98609e-13	5.69246e-11	down	Plxnb1	plexin B1 [Source:MGI Symbol;Acc:MGI:2154238]	GO:0016020;GO:0016021;GO:0005886;GO:0007165;GO:0005515;GO:0005887;GO:0017154;GO:0071526;GO:0048812;GO:0043547;GO:0008360;GO:0007162;GO:0050772;GO:0051493;GO:0014068;GO:0043931;GO:1900220;GO:0032794;GO:0033689;GO:0048675;GO:0002116	K06821-ko04360 Axon guidance	KOG3610-Plexins (functional semaphorin receptors)[T]
ENSMUSG00000061313	2.18415	5.04186	-1.20689	0.000142365	0.00107869	down	Ddhd2	DDHD domain containing 2 [Source:MGI Symbol;Acc:MGI:1919358]	GO:0005794;GO:0016787;GO:0005829;GO:0046872;GO:0005737;GO:0016020;GO:0006629;GO:0016042;GO:0007626;GO:0005815;GO:0006888;GO:0019433;GO:0008542;GO:0090141;GO:0004806;GO:0034389;GO:0005793;GO:0030134;GO:0004620	-	KOG2308-Phosphatidic acid-preferring phospholipase A1, contains DDHD domain[IU]
ENSMUSG00000002227	2.96077	6.92692	-1.22624	0.00355424	0.0153267	down	Mov10	Moloney leukemia virus 10 [Source:MGI Symbol;Acc:MGI:97054]	GO:0005615;GO:0016787;GO:0005829;GO:0005737;GO:0000166;GO:0005524;GO:0003723;GO:0000932;GO:0004386;GO:0005515;GO:0031047;GO:0035195;GO:0035279	-	KOG1804-RNA helicase[A]
ENSMUSG00000020719	60.1349	179.614	-1.57863	1.79304e-09	6.99326e-08	down	Ddx5	DEAD (Asp-Glu-Ala-Asp) box polypeptide 5 [Source:MGI Symbol;Acc:MGI:105037]	GO:0005524;GO:0016787;GO:0003676;GO:0000166;GO:0004386;GO:0003713;GO:0003723;GO:0003724;GO:0003730;GO:0004004;GO:0005516;GO:0019899;GO:0030331;GO:0035500;GO:0036002;GO:0043021;GO:0046332;GO:0048306;GO:0050681;GO:0070412;GO:0070878;GO:0000122;GO:0000380;GO:0000381;GO:0000956;GO:0001837;GO:0006357;GO:0009299;GO:0030509;GO:0030520;GO:0030521;GO:0033148;GO:0043517;GO:0045069;GO:0045944;GO:0060765;GO:…	K12823-ko03040 Spliceosome;ko05202 Transcriptional misregulation in cancers;ko05205 Proteoglycans in cancer	KOG0331-ATP-dependent RNA helicase[A]
ENSMUSG00000032114	2.25243	6.83161	-1.60074	0.000177078	0.00129928	down	Slc37a4	solute carrier family 37 (glucose-6-phosphate transporter), member 4 [Source:MGI Symbol;Acc:MGI:1316650]	GO:0055085;GO:0016020;GO:0016021;GO:0005215;GO:0006810;GO:0042593;GO:0005977;GO:0015152;GO:0061513;GO:0001780;GO:0001816;GO:0002318;GO:0006089;GO:0006641;GO:0006874;GO:0008202;GO:0015760;GO:0030593;GO:0032682;GO:0035166;GO:0035435;GO:0042632;GO:0043085;GO:0045730;GO:0030176;GO:0007584;GO:0009749;GO:0014070;GO:0043231	K08171-ko04973 Carbohydrate digestion and absorption	-
ENSMUSG00000071342	1.98262	5.18579	-1.38715	8.98568e-05	0.000729954	down	Lsmem1	leucine-rich single-pass membrane protein 1 [Source:MGI Symbol;Acc:MGI:2685735]	GO:0016020;GO:0016021;GO:0003674;GO:0008150;GO:0005829	-	-
ENSMUSG00000096659	2.10448	42.0405	-4.32024	0.00959348	0.0341646	down	Gm25679	predicted gene, 25679 [Source:MGI Symbol;Acc:MGI:5455456]	-	-	-
ENSMUSG00000017765	10.9022	22.8658	-1.06857	0.00703634	0.0266461	down	Slc12a4	solute carrier family 12, member 4 [Source:MGI Symbol;Acc:MGI:1309465]	GO:0055085;GO:0016020;GO:0016021;GO:0005215;GO:0015377;GO:0015379;GO:0006810;GO:0006811;GO:0006813;GO:1902476;GO:0071805;GO:0005765;GO:0019901;GO:0015293;GO:0007268;GO:0022820	-	KOG2082-K+/Cl- cotransporter KCC1 and related transporters[P]
ENSMUSG00000002428	1.6673	6.55038	-1.97406	2.23406e-07	4.71146e-06	down	Hltf	helicase-like transcription factor [Source:MGI Symbol;Acc:MGI:1196437]	GO:0005524;GO:0016740;GO:0008270;GO:0046872;GO:0016787;GO:0003677;GO:0005634;GO:0003824;GO:0008152;GO:0003676;GO:0005654;GO:0005737;GO:0006366;GO:0000166;GO:0003723;GO:0016020;GO:0006351;GO:0016569;GO:0006357;GO:0016567;GO:0016887;GO:0004386;GO:0005730;GO:0061630;GO:0016818;GO:0000978;GO:0001077;GO:0045944;GO:0031625;GO:0000209;GO:0006301	-	-
ENSMUSG00000058392	0.960465	5.2579	-2.45268	5.71774e-05	0.000501454	down	Rrp1b	ribosomal RNA processing 1 homolog B (S. cerevisiae) [Source:MGI Symbol;Acc:MGI:1919712]	GO:0005634;GO:0005829;GO:0005515;GO:0003723;GO:0010923;GO:0005730;GO:0006364;GO:0030687;GO:0030688;GO:0000792;GO:0000791	-	KOG3911-Nucleolar protein NOP52/RRP1[A]
ENSMUSG00000040225	0.580226	5.04351	-3.11974	1.22086e-09	5.0571e-08	down	Prrc2c	proline-rich coiled-coil 2C [Source:MGI Symbol;Acc:MGI:1913754]	GO:0003723;GO:0016020;GO:0008022;GO:0002244	-	KOG4817-Unnamed protein[X]
ENSMUSG00000047793	2.29692	23.3471	-3.34547	5.01127e-15	8.01571e-13	down	Sned1	sushi, nidogen and EGF-like domains 1 [Source:MGI Symbol;Acc:MGI:3045960]	GO:0005509;GO:0007160;GO:0070062	-	-
ENSMUSG00000015312	6.94155	2.94669	1.23616	0.000128092	0.00098431	up	Gadd45b	growth arrest and DNA-damage-inducible 45 beta [Source:MGI Symbol;Acc:MGI:107776]	GO:0005634;GO:0005515;GO:0005737;GO:0007275;GO:0051726;GO:0006950;GO:0006915;GO:0030154;GO:0046330;GO:0043065;GO:0000186;GO:1900745;GO:0006469;GO:0000185	K04402-ko04010 MAPK signaling pathway;ko04068 FoxO signaling pathway;ko04110 Cell cycle;ko04210 Apoptosis;ko04115 p53 signaling pathway	-
ENSMUSG00000098651	4.49679	28.6742	-2.67279	1.86212e-05	0.000198162	down	Mir6999	microRNA 6999 [Source:MGI Symbol;Acc:MGI:5531055]	-	-	-
ENSMUSG00000031958	4.49227	11.4251	-1.34669	0.000154845	0.00115521	down	Ldhd	lactate dehydrogenase D [Source:MGI Symbol;Acc:MGI:106428]	GO:0055114;GO:0003824;GO:0016491;GO:0016614;GO:0050660;GO:0005739;GO:0005515;GO:0006754;GO:0004458;GO:0008720;GO:0005743	K00102-ko00620 Pyruvate metabolism	KOG1231-Proteins containing the FAD binding domain[C]
ENSMUSG00000090467	0.0001	6.99788	-16.0946	8.78716e-14	9.98471e-12	down	Gm4613	predicted gene 4613 [Source:MGI Symbol;Acc:MGI:3782796]	-	-	-
ENSMUSG00000028843	117.566	58.0347	1.01848	0.000242618	0.00168111	up	Sh3bgrl3	SH3 domain binding glutamic acid-rich protein-like 3 [Source:MGI Symbol;Acc:MGI:1920973]	GO:0005634;GO:0016604;GO:0055114;GO:0005737;GO:0009055;GO:0030027;GO:0070062;GO:0045454;GO:0015035;GO:0005096;GO:0032956;GO:0043547;GO:0030215;GO:0030834;GO:0043535	-	KOG4023-Uncharacterized conserved protein[S]
ENSMUSG00000029469	3.81524	11.0036	-1.52813	1.53095e-05	0.000167992	down	Ift81	intraflagellar transport 81 [Source:MGI Symbol;Acc:MGI:1098597]	GO:0060271;GO:0005515;GO:0007275;GO:0015631;GO:0042073;GO:0030992;GO:0005813;GO:0005929;GO:0042995;GO:0030030;GO:0007283;GO:0030154;GO:0036064;GO:0097225;GO:0035735;GO:0097228	-	-
ENSMUSG00000042772	3.78795	9.03159	-1.25356	0.00624967	0.0242545	down	Smg7	Smg-7 homolog, nonsense mediated mRNA decay factor (C. elegans) [Source:MGI Symbol;Acc:MGI:2682334]	GO:0005634;GO:0005829;GO:0005737;GO:0090501;GO:0045111;GO:0042162;GO:0000184;GO:0006406;GO:0004540;GO:0051721;GO:0007004;GO:0043021;GO:0070034;GO:0043487;GO:0005697	K14409-ko03015 mRNA surveillance pathway	-
ENSMUSG00000012640	5.48037	21.0192	-1.93937	4.58382e-08	1.18848e-06	down	Zfp715	zinc finger protein 715 [Source:MGI Symbol;Acc:MGI:1917180]	GO:0006355;GO:0046872;GO:0005622;GO:0003674;GO:0008150;GO:0003676;GO:0005654;GO:0005829;GO:0045111	-	KOG1721-FOG: Zn-finger[R]
ENSMUSG00000028330	4.80492	9.77736	-1.02493	0.00234912	0.0109524	down	Ncbp1	nuclear cap binding protein subunit 1 [Source:MGI Symbol;Acc:MGI:1891840]	GO:0005634;GO:0005654;GO:0005829;GO:0005515;GO:0006810;GO:0005737;GO:0003723;GO:0005739;GO:0030529;GO:0006397;GO:0008380;GO:0051028;GO:0000398;GO:0000184;GO:0006406;GO:0031047;GO:0003729;GO:0000339;GO:0045292;GO:0005846;GO:0030307;GO:0006417;GO:0000245;GO:0016070;GO:0006446;GO:0006370;GO:0048026;GO:0000340;GO:0005845;GO:0031053;GO:0031442;GO:0098789;GO:1905216;GO:0034518	K12882-ko03040 Spliceosome;ko03013 RNA transport;ko03015 mRNA surveillance pathway	KOG1104-Nuclear cap-binding complex, subunit NCBP1/CBP80[A]
ENSMUSG00000020108	10.5671	4.9416	1.09653	1.11175e-13	1.24961e-11	up	Ddit4	DNA-damage-inducible transcript 4 [Source:MGI Symbol;Acc:MGI:1921997]	GO:0005829;GO:0005737;GO:0051607;GO:0005622;GO:0005739;GO:0006915;GO:0007420;GO:0072593;GO:0009968;GO:0001666;GO:0032007;GO:0008283;GO:0071889;GO:0071549;GO:0001764;GO:0048011;GO:0045820;GO:0030182;GO:1902532;GO:1901216;GO:0042771;GO:0033137;GO:0010801;GO:0043241	K08270-ko04151 PI3K-Akt signaling pathway;ko04150 mTOR signaling pathway;ko05206 MicroRNAs in cancer	-
ENSMUSG00000024908	6.75525	13.7786	-1.02835	1.91361e-06	2.91087e-05	down	Ppp6r3	protein phosphatase 6, regulatory subunit 3 [Source:MGI Symbol;Acc:MGI:1921807]	GO:0019903;GO:0043666;GO:0005654;GO:0005829;GO:0005886;GO:0005634;GO:0005737	-	KOG2073-SAP family cell cycle dependent phosphatase-associated protein[D]
ENSMUSG00000024900	3.40923	9.42198	-1.46659	2.23766e-08	6.51678e-07	down	Cpt1a	carnitine palmitoyltransferase 1a, liver [Source:MGI Symbol;Acc:MGI:1098296]	GO:0016020;GO:0016021;GO:0016740;GO:0006810;GO:0006629;GO:0005739;GO:0006631;GO:0016746;GO:0005743;GO:0005741;GO:0007623;GO:0001676;GO:0006635;GO:0031307;GO:0009437;GO:0004095;GO:0042802;GO:1990698;GO:0006006;GO:0006641;GO:0014070;GO:0030855;GO:0032000;GO:0042493;GO:0042755;GO:0046320;GO:0050796;GO:0051260;GO:0071398;GO:0043231	K08765-ko01212 Fatty acid metabolism;ko00071 Fatty acid degradation;ko04152 AMPK signaling pathway;ko04922 Glucagon signaling pathway;ko04920 Adipocytokine signaling pathway;ko03320 PPAR signaling pathway;ko04931 Insulin resistance	KOG3717-Carnitine O-acyltransferase CRAT[I]
ENSMUSG00000006676	10.0896	24.4358	-1.27612	0.000603851	0.00358654	down	Usp19	ubiquitin specific peptidase 19 [Source:MGI Symbol;Acc:MGI:1918722]	GO:0016020;GO:0016021;GO:0046872;GO:0016787;GO:0005829;GO:0008233;GO:0008234;GO:0006508;GO:0006511;GO:0016579;GO:0036459;GO:0005783;GO:0005789;GO:0004843;GO:0030433;GO:0050821;GO:0031647;GO:0034976;GO:0051879;GO:0048642;GO:0031625;GO:1990380;GO:0071108;GO:0090068;GO:1900037;GO:1901799;GO:1904292	-	KOG1870-Ubiquitin C-terminal hydrolase[O]
ENSMUSG00000078794	5.72998	2.74219	1.0632	5.92402e-07	1.06561e-05	up	Dact3	dishevelled-binding antagonist of beta-catenin 3 [Source:MGI Symbol;Acc:MGI:3654828]	GO:0005737;GO:0016055;GO:0030308;GO:0005515;GO:0030178;GO:0090090;GO:0042802;GO:0051018;GO:0035414;GO:0010719;GO:0008013;GO:0005080;GO:0070097	-	-
ENSMUSG00000010064	9.374	31.5288	-1.74993	0.000615169	0.003645	down	Slc38a3	solute carrier family 38, member 3 [Source:MGI Symbol;Acc:MGI:1923507]	GO:0016020;GO:0016021;GO:0005886;GO:0006810;GO:0006811;GO:0005887;GO:0089709;GO:0006814;GO:0015293;GO:0055085;GO:0015297;GO:0015180;GO:0015808;GO:0006865;GO:0015186;GO:0006868;GO:0005290;GO:0015182;GO:0006867;GO:0007420;GO:0007565;GO:0015817;GO:0051365;GO:0061402;GO:2000487;GO:0016323	K13576-ko04964 Proximal tubule bicarbonate reclamation;ko04724 Glutamatergic synapse;ko04727 GABAergic synapse	KOG1305-Amino acid transporter protein[E]
ENSMUSG00000066258	7.91834	18.7916	-1.24681	2.39087e-05	0.000242871	down	Trim12a	tripartite motif-containing 12A [Source:MGI Symbol;Acc:MGI:1923931]	GO:0008270;GO:0046872;GO:0005622;GO:0006914;GO:0004842;GO:0016567;GO:0045087;GO:0051607;GO:0008150;GO:0005737	-	-
ENSMUSG00000038801	4.81398	16.8724	-1.80937	0.0026909	0.0122385	down	Scgb1c1	secretoglobin, family 1C, member 1 [Source:MGI Symbol;Acc:MGI:2655401]	-	-	-
ENSMUSG00000053080	4.38062	13.4723	-1.62079	0.013806	0.0457282	down	2700081O15Rik	RIKEN cDNA 2700081O15 gene [Source:MGI Symbol;Acc:MGI:1919667]	GO:0003674;GO:0008150;GO:0005575;GO:0003676	-	-
ENSMUSG00000021998	12.2401	5.95744	1.03885	0.000959448	0.00522719	up	Lcp1	lymphocyte cytosolic protein 1 [Source:MGI Symbol;Acc:MGI:104808]	GO:0016020;GO:0046872;GO:0005615;GO:0005886;GO:0005509;GO:0005829;GO:0005515;GO:0005737;GO:0030054;GO:0005925;GO:0030175;GO:0070062;GO:0003779;GO:0005856;GO:0016477;GO:0042802;GO:0042995;GO:0009611;GO:0051015;GO:0022617;GO:0001725;GO:0010737;GO:0015629;GO:0051020;GO:0001726;GO:0071803;GO:0005884;GO:0032587;GO:0051017;GO:0001891;GO:0002102;GO:0002286;GO:0033157;GO:0032432;GO:0051639;GO:0051764;GO:…	-	KOG0046-Ca2+-binding actin-bundling protein (fimbrin/plastin), EF-Hand protein superfamily[Z]
ENSMUSG00000011884	18.1445	7.85396	1.20804	2.21693e-06	3.31125e-05	up	Gltp	glycolipid transfer protein [Source:MGI Symbol;Acc:MGI:1929253]	GO:0005829;GO:0006810;GO:0005737;GO:0070062;GO:0006869;GO:0017089;GO:0051861;GO:0046836;GO:0008289	-	KOG3221-Glycolipid transfer protein[G]
ENSMUSG00000030921	3.18499	6.80312	-1.09491	0.000137829	0.00104873	down	Trim30a	tripartite motif-containing 30A [Source:MGI Symbol;Acc:MGI:98178]	GO:0008270;GO:0046872;GO:0005622;GO:0003677;GO:0005634;GO:0005737;GO:0006355;GO:0006351;GO:0034122;GO:0051865;GO:0045732;GO:0032720;GO:2000378;GO:0032715;GO:0046598;GO:1900226	-	-
ENSMUSG00000026074	7.92372	19.8798	-1.32705	0.00175554	0.00861161	down	Map4k4	mitogen-activated protein kinase kinase kinase kinase 4 [Source:MGI Symbol;Acc:MGI:1349394]	GO:0004672;GO:0005524;GO:0006468;GO:0000166;GO:0004674;GO:0010977;GO:0061179;GO:0070571	-	KOG0587-Traf2- and Nck-interacting kinase and related germinal center kinase (GCK) family protein kinases[T]
ENSMUSG00000030213	3.11189	8.88862	-1.51417	2.6548e-08	7.51074e-07	down	Atf7ip	activating transcription factor 7 interacting protein [Source:MGI Symbol;Acc:MGI:1858965]	GO:0005634;GO:0005654;GO:0016604;GO:0005829;GO:0006355;GO:0006351;GO:0045893;GO:0000122;GO:0045892;GO:0005667;GO:0003714;GO:0016887;GO:0006306;GO:0045898	-	-
ENSMUSG00000069094	3.74369	9.37957	-1.32506	0.000641005	0.00377273	down	Pde7a	phosphodiesterase 7A [Source:MGI Symbol;Acc:MGI:1202402]	GO:0046872;GO:0016787;GO:0007165;GO:0008081;GO:0004114;GO:0004115;GO:0006198	K18436-ko00230 Purine metabolism;ko05032 Morphine addiction	KOG3689-Cyclic nucleotide phosphodiesterase[T]
ENSMUSG00000046229	56.247	8.48413	2.72894	1.22639e-42	4.25027e-39	up	Scand1	SCAN domain-containing 1 [Source:MGI Symbol;Acc:MGI:1343132]	GO:0003700;GO:0006355;GO:0005634;GO:0003713	-	KOG1721-FOG: Zn-finger[R]
ENSMUSG00000089917	11.979	25.1236	-1.06854	0.0141471	0.0465884	down	Uckl1	uridine-cytidine kinase 1-like 1 [Source:MGI Symbol;Acc:MGI:1915806]	GO:0005524;GO:0009116;GO:0004849;GO:0006222;GO:0016740;GO:0005634;GO:0005737;GO:0000166;GO:0016301;GO:0016310;GO:0008152;GO:0005829;GO:0044206;GO:0006206;GO:0043097;GO:0044211	K00876-ko00240 Pyrimidine metabolism;ko00983 Drug metabolism - other enzymes	KOG4203-Armadillo/beta-Catenin/plakoglobin[TZ]
ENSMUSG00000089911	2.93305	6.71978	-1.19601	3.19312e-07	6.45893e-06	down	Mfsd14a	major facilitator superfamily domain containing 14A [Source:MGI Symbol;Acc:MGI:1201609]	GO:0055085;GO:0016020;GO:0016021;GO:0005215;GO:0006810	-	KOG2816-Predicted transporter ADD1 (major facilitator superfamily)[R]
ENSMUSG00000034826	1.94125	5.45864	-1.49156	0.00209211	0.00995726	down	Nup54	nucleoporin 54 [Source:MGI Symbol;Acc:MGI:1920460]	GO:0016020;GO:0005634;GO:0006810;GO:0015031;GO:0031965;GO:0051028;GO:0005643;GO:0005487;GO:0017056;GO:0044613;GO:0006999;GO:0006607;GO:0006605;GO:0006913;GO:0036228;GO:0042306;GO:0051260;GO:0051290;GO:0051291;GO:0070208;GO:0005635;GO:0043234	K14308-ko03013 RNA transport	KOG3091-Nuclear pore complex, p54 component (sc Nup57)[YU]
ENSMUSG00000031216	5.45966	15.2308	-1.48011	0.000201676	0.0014431	down	Stard8	START domain containing 8 [Source:MGI Symbol;Acc:MGI:2448556]	GO:0003674;GO:0005096;GO:0007165;GO:0043547;GO:0030054;GO:0008289;GO:0005925	-	KOG2200-Tumour suppressor protein p122-RhoGAP/DLC1[T]
ENSMUSG00000031214	1.96958	8.18082	-2.05435	3.63593e-11	2.19784e-09	down	Ophn1	oligophrenin 1 [Source:MGI Symbol;Acc:MGI:2151070]	GO:0005096;GO:0007165;GO:0005515;GO:0005737;GO:0043547;GO:0030054;GO:0045202;GO:0003779;GO:0007399;GO:0042995;GO:0030425;GO:0043197;GO:0006897;GO:0030424;GO:0051966;GO:0015629;GO:0005543;GO:0030036;GO:0043195;GO:0048488;GO:0030100;GO:1901799;GO:0035255	-	KOG1451-Oligophrenin-1 and related Rho GTPase-activating proteins[T]
ENSMUSG00000042254	42.1807	2.43826	4.11266	3.02549e-30	4.19414e-27	up	Cilp	cartilage intermediate layer protein, nucleotide pyrophosphohydrolase [Source:MGI Symbol;Acc:MGI:2444507]	GO:0043569;GO:0005615;GO:0031012;GO:0070062	-	-
ENSMUSG00000007880	3.17052	8.09327	-1.352	0.00491689	0.0199457	down	Arid1a	AT rich interactive domain 1A (SWI-like) [Source:MGI Symbol;Acc:MGI:1935147]	GO:0003677;GO:0005634;GO:0006338;GO:0090544;GO:0005654;GO:0005515;GO:0006355;GO:0006351;GO:0016569;GO:0045893;GO:0000122;GO:0000790;GO:0007399;GO:0031491;GO:0006325;GO:0019827;GO:0030521;GO:0001843;GO:0030900;GO:0016922;GO:0001704;GO:0003205;GO:0003408;GO:0006337;GO:0006344;GO:0007369;GO:0007566;GO:0030520;GO:0042921;GO:0043044;GO:0055007;GO:0060674;GO:1901998;GO:0016514;GO:0071564;GO:0071565	-	KOG2510-SWI-SNF chromatin-remodeling complex protein[B]
ENSMUSG00000007888	12.056	0.363995	5.04969	1.30763e-06	2.11108e-05	up	Crlf1	cytokine receptor-like factor 1 [Source:MGI Symbol;Acc:MGI:1340030]	GO:0046982;GO:0005576;GO:0043524;GO:0005615;GO:0008284;GO:0005125;GO:0001657;GO:0019955;GO:0005127;GO:0097058;GO:0042531;GO:2000672	-	-
ENSMUSG00000045282	1.35364	5.36161	-1.98582	3.74995e-10	1.78845e-08	down	Tmem86b	transmembrane protein 86B [Source:MGI Symbol;Acc:MGI:1915505]	GO:0016020;GO:0016021;GO:0016787;GO:0005737;GO:0047408;GO:0047409;GO:0046485	K18575-ko00565 Ether lipid metabolism	KOG4804-Predicted membrane protein[R]
ENSMUSG00000024006	11.5342	31.4363	-1.44652	2.2795e-05	0.000233843	down	Stk38	serine/threonine kinase 38 [Source:MGI Symbol;Acc:MGI:2442572]	GO:0004672;GO:0005524;GO:0006468;GO:0016740;GO:0046872;GO:0005634;GO:0005829;GO:0005737;GO:0000166;GO:0016301;GO:0016310;GO:0004674;GO:0035556;GO:0000287;GO:0005515;GO:0005622;GO:0045296;GO:0006464;GO:0031435;GO:0043407;GO:0018105	-	KOG0605-NDR and related serine/threonine kinases[R]
ENSMUSG00000085028	1.40032	6.93725	-2.30861	5.49671e-10	2.50205e-08	down	Slc2a4rg-ps	Slc2a4 regulator, pseudogene [Source:MGI Symbol;Acc:MGI:3651388]	-	-	-
ENSMUSG00000026333	2.14789	5.25101	-1.28967	0.000481276	0.00296963	down	Gin1	gypsy retrotransposon integrase 1 [Source:MGI Symbol;Acc:MGI:2182036]	GO:0003676;GO:0015074	-	KOG0017-FOG: Transposon-encoded proteins with TYA, reverse transcriptase, integrase domains in various combinations[R]
ENSMUSG00000002625	13.6681	38.7873	-1.50477	1.89646e-05	0.000200994	down	Akap8l	A kinase (PRKA) anchor protein 8-like [Source:MGI Symbol;Acc:MGI:1860606]	GO:0005634;GO:0003677;GO:0016301;GO:0016310;GO:0003723;GO:0005521;GO:0042826;GO:0006397;GO:0007076;GO:0010793;GO:0031065;GO:0033127;GO:0044839;GO:0045944;GO:0051081;GO:0000785;GO:0016363;GO:0016607	K15978-ko05169 Epstein-Barr virus infection	-
ENSMUSG00000023206	4.41802	17.1817	-1.9594	0.000465571	0.00288729	down	Il15ra	interleukin 15 receptor, alpha chain [Source:MGI Symbol;Acc:MGI:104644]	GO:0016020;GO:0016021;GO:0005634;GO:0005886;GO:0031410;GO:0005576;GO:0005615;GO:0031965;GO:0032825;GO:0007259;GO:0010977;GO:0031667	K05074-ko04630 Jak-STAT signaling pathway;ko04060 Cytokine-cytokine receptor interaction;ko04672 Intestinal immune network for IgA production;ko05166 HTLV-I infection	-
ENSMUSG00000041264	1.76825	7.45445	-2.07578	0.000204802	0.0014628	down	Uspl1	ubiquitin specific peptidase like 1 [Source:MGI Symbol;Acc:MGI:2442342]	GO:0006508;GO:0032183;GO:0070140;GO:0030576;GO:0008283;GO:0016926;GO:0005615;GO:0015030;GO:0016787;GO:0005634;GO:0008233;GO:0008234	-	-
ENSMUSG00000041268	1.77689	5.10325	-1.52206	0.0016158	0.00804186	down	Dmxl2	Dmx-like 2 [Source:MGI Symbol;Acc:MGI:2444630]	GO:0017137;GO:0005615;GO:0008021;GO:0016020;GO:0030054;GO:0045202;GO:0031410;GO:0030672;GO:0007035;GO:0070072;GO:0043291	-	KOG1064-RAVE (regulator of V-ATPase assembly) complex subunit RAV1/DMX protein, WD repeat superfamily[R]
ENSMUSG00000108322	12.0771	97.8899	-3.01888	1.57497e-16	3.41145e-14	down	Gm45123	predicted gene 45123 [Source:MGI Symbol;Acc:MGI:5753699]	-	-	-
ENSMUSG00000038102	2.51807	5.50293	-1.12788	6.58471e-05	0.000563931	down	Trappc11	trafficking protein particle complex 11 [Source:MGI Symbol;Acc:MGI:2444585]	GO:0005794;GO:0003674;GO:0008150;GO:0005575;GO:0006810;GO:0016192	-	KOG4386-Uncharacterized conserved protein[S]
ENSMUSG00000036995	3.28596	12.6371	-1.94328	1.04947e-08	3.32819e-07	down	Asap3	ArfGAP with SH3 domain, ankyrin repeat and PH domain 3 [Source:MGI Symbol;Acc:MGI:2684986]	GO:0046872;GO:0005654;GO:0005096;GO:0005829;GO:0005737;GO:0005925;GO:0043231;GO:0043547;GO:0016477;GO:0001726;GO:0051492	K12488-ko04144 Endocytosis;ko04666 Fc gamma R-mediated phagocytosis	KOG0521-Putative GTPase activating proteins (GAPs)[T]
ENSMUSG00000036990	2.64086	10.3699	-1.97332	5.97336e-12	4.34301e-10	down	Otud4	OTU domain containing 4 [Source:MGI Symbol;Acc:MGI:1098801]	GO:0016787;GO:0005575;GO:0008233;GO:0008234;GO:0006508;GO:0003723;GO:0036459;GO:0004843;GO:0071108	-	-
ENSMUSG00000038705	2.23256	8.17101	-1.87182	3.05474e-12	2.43372e-10	down	Gmeb2	glucocorticoid modulatory element binding protein 2 [Source:MGI Symbol;Acc:MGI:2652836]	GO:0005634;GO:0046872;GO:0003677;GO:0005737;GO:0006355;GO:0006351;GO:0003713;GO:0006357;GO:0000978;GO:0005654;GO:0005829;GO:1903506	-	KOG4333-Nuclear DEAF-1 related transcriptional regulator (suppressin) and related SAND domain proteins[DK]
ENSMUSG00000062866	2.68382	8.77671	-1.70939	4.51655e-05	0.000412127	down	Phactr2	phosphatase and actin regulator 2 [Source:MGI Symbol;Acc:MGI:2446138]	GO:0003674;GO:0008150;GO:0005575;GO:0003779;GO:0043086;GO:0004864	-	KOG4339-RPEL repeat-containing protein[R]
ENSMUSG00000068745	2.33788	20.5433	-3.1354	0.00015449	0.00115307	down	Mybphl	myosin binding protein H-like [Source:MGI Symbol;Acc:MGI:1916003]	GO:0008307;GO:0051015;GO:0051371;GO:0097493;GO:0006941;GO:0007015;GO:0071688;GO:0045214;GO:0005859;GO:0030018;GO:0031430	-	-
ENSMUSG00000020739	7.68161	17.5529	-1.19223	0.00235068	0.0109547	down	Nup85	nucleoporin 85 [Source:MGI Symbol;Acc:MGI:3046173]	GO:0016020;GO:0005634;GO:0005829;GO:0005737;GO:0006810;GO:0015031;GO:0005694;GO:0005886;GO:0005856;GO:0031965;GO:0051028;GO:0019221;GO:0005643;GO:0045893;GO:0005819;GO:0017056;GO:0006606;GO:0000775;GO:0006406;GO:0006935;GO:0000776;GO:0000777;GO:0030032;GO:0048246;GO:0031080;GO:0031727	K14304-ko03013 RNA transport	KOG2271-Nuclear pore complex component (sc Nup85)[YU]
ENSMUSG00000027881	7.97084	20.0495	-1.33076	0.00680771	0.025979	down	Prpf38b	PRP38 pre-mRNA processing factor 38 (yeast) domain containing B [Source:MGI Symbol;Acc:MGI:1914171]	GO:0008150;GO:0005634;GO:0003723;GO:0006397;GO:0008380;GO:0005681;GO:0071011	K12850-ko03040 Spliceosome	KOG2888-Putative RNA binding protein[R]
ENSMUSG00000027882	3.40153	7.67809	-1.17456	0.00170013	0.00839728	down	Stxbp3	syntaxin binding protein 3 [Source:MGI Symbol;Acc:MGI:107362]	GO:0016020;GO:0005886;GO:0005829;GO:0005515;GO:0006810;GO:0015031;GO:0005737;GO:0070062;GO:0030073;GO:0032868;GO:0016192;GO:0006904;GO:0015758;GO:0016324;GO:0007420;GO:0061024;GO:0070527;GO:0031091;GO:0019905;GO:0006887;GO:0042581;GO:0045955;GO:0022615;GO:0070820;GO:0017075;GO:0043312;GO:0051291;GO:0016323	-	KOG1300-Vesicle trafficking protein Sec1[U]
ENSMUSG00000026131	16.2054	61.7295	-1.92948	6.93245e-11	3.91721e-09	down	Dst	dystonin [Source:MGI Symbol;Acc:MGI:104627]	GO:0005509;GO:0005856;GO:0008092;GO:0007010;GO:0008017;GO:0003779;GO:0016055;GO:0016887;GO:0016020;GO:0016021;GO:0046872;GO:0005886;GO:0005634;GO:0005515;GO:0005737;GO:0030054;GO:0031410;GO:0005882;GO:0005874;GO:0007155;GO:0005783;GO:0005789;GO:1904115;GO:0042995;GO:0030056;GO:0030424;GO:0005938;GO:0014069;GO:0030018;GO:0015629;GO:0007409;GO:0042383;GO:0051010;GO:0035371;GO:0005635;GO:0008090;GO:…	-	KOG0516-Dystonin, GAS (Growth-arrest-specific protein), and related proteins[Z]
ENSMUSG00000071648	20.2776	7.59493	1.41677	2.33223e-14	3.10528e-12	up	Rom1	rod outer segment membrane protein 1 [Source:MGI Symbol;Acc:MGI:97998]	GO:0016020;GO:0016021;GO:0007601;GO:0003674;GO:0010468;GO:0007155;GO:0001750;GO:0005887;GO:0007166;GO:0060042;GO:0042622;GO:0060219;GO:0061298	-	KOG3882-Tetraspanin family integral membrane protein[R]
ENSMUSG00000034163	4.12195	11.8998	-1.52954	8.68301e-07	1.48576e-05	down	Zfc3h1	zinc finger, C3H1-type containing [Source:MGI Symbol;Acc:MGI:2446143]	GO:0005615;GO:0008150;GO:0003723;GO:0006396	-	KOG4839-Uncharacterized conserved protein[S]
ENSMUSG00000034160	8.42282	32.1017	-1.93028	8.02501e-06	9.81024e-05	down	Ogt	O-linked N-acetylglucosamine (GlcNAc) transferase (UDP-N-acetylglucosamine:polypeptide-N-acetylglucosaminyl transferase) [Source:MGI Symbol;Acc:MGI:1339639]	GO:0016020;GO:0016740;GO:0016757;GO:0005886;GO:0005634;GO:0005654;GO:0005829;GO:0005515;GO:0005737;GO:0045944;GO:0032868;GO:0016569;GO:0008289;GO:0048015;GO:0005622;GO:0006915;GO:0006486;GO:0080182;GO:0048511;GO:0032922;GO:0043995;GO:0043996;GO:0046972;GO:0043981;GO:0043982;GO:0043984;GO:0000123;GO:0005547;GO:0045862;GO:0006493;GO:0003824;GO:0008080;GO:0006110;GO:0046626;GO:0031397;GO:0035020;GO:…	K09667-ko00514 Other types of O-glycan biosynthesis;ko04931 Insulin resistance	KOG1124-FOG: TPR repeat[R]
ENSMUSG00000028423	6.00467	19.5225	-1.70098	4.30576e-05	0.000395468	down	Nfx1	nuclear transcription factor, X-box binding 1 [Source:MGI Symbol;Acc:MGI:1921414]	GO:0005634;GO:0003700;GO:0006355;GO:0008270;GO:0046872;GO:0003677;GO:0003676;GO:0005829;GO:0005515;GO:0003723;GO:0005886;GO:0006351;GO:0000977;GO:0005730;GO:0016874;GO:0000122;GO:0001078;GO:0045347	-	KOG1952-Transcription factor NF-X1, contains NFX-type Zn2+-binding and R3H domains[K]
ENSMUSG00000028427	3.87383	11.6549	-1.5891	0.000682028	0.00395816	down	Aqp7	aquaporin 7 [Source:MGI Symbol;Acc:MGI:1314647]	GO:0016020;GO:0016021;GO:0005215;GO:0006810;GO:0005737;GO:0005886;GO:0005911;GO:0005887;GO:0055085;GO:0015288;GO:0046930;GO:0015250;GO:0015254;GO:0015265;GO:0006833;GO:0007283;GO:0015793;GO:0015840;GO:0042493;GO:0070295;GO:0071918;GO:0030529;GO:0031526	K08771-ko04923 Regulation of lipolysis in adipocyte;ko03320 PPAR signaling pathway	KOG0224-Aquaporin (major intrinsic protein family)[G]
ENSMUSG00000079677	6.71436	2.142	1.64829	7.00219e-14	8.13427e-12	up	Fdx1l	ferredoxin 1-like [Source:MGI Symbol;Acc:MGI:1915415]	GO:0046872;GO:0008150;GO:0009055;GO:0051536;GO:0055114;GO:0051537;GO:0005739;GO:0005759	-	KOG3309-Ferredoxin[C]
ENSMUSG00000043483	4.96199	10.6587	-1.10303	0.000505307	0.00309769	down	Gm6863	predicted gene 6863 [Source:MGI Symbol;Acc:MGI:3647386]	-	-	-
ENSMUSG00000019647	2.13351	5.39918	-1.33952	0.0124109	0.0420006	down	Sema6a	sema domain, transmembrane domain (TM), and cytoplasmic domain, (semaphorin) 6A [Source:MGI Symbol;Acc:MGI:1203727]	GO:0016020;GO:0016021;GO:0005886;GO:0007275;GO:0005887;GO:0006915;GO:0005515;GO:0007399;GO:0030154;GO:0051642;GO:0030424;GO:0004888;GO:0007166;GO:0071526;GO:0007411;GO:0030215;GO:0001764;GO:2001224	K06842-ko04360 Axon guidance	KOG3611-Semaphorins[T]
ENSMUSG00000024163	12.7362	35.8096	-1.49142	0.00416039	0.0174067	down	Mapk8ip3	mitogen-activated protein kinase 8 interacting protein 3 [Source:MGI Symbol;Acc:MGI:1353598]	GO:0000139;GO:0005794;GO:0005515;GO:0010468;GO:0005737;GO:0031410;GO:0005886;GO:0016301;GO:0016310;GO:0001701;GO:0009791;GO:0030425;GO:0030673;GO:0042995;GO:0030426;GO:0030900;GO:0005790;GO:0016192;GO:0048286;GO:0005078;GO:0060425;GO:0007257;GO:0008104;GO:0007411;GO:0007254;GO:0007585;GO:0008432;GO:0019894;GO:0046328;GO:0043507;GO:0030159;GO:0031434;GO:0031435;GO:0031175;GO:0045666;GO:0043005	K04436-ko04010 MAPK signaling pathway	KOG2077-JNK/SAPK-associated protein-1[T]
ENSMUSG00000029179	1.91142	5.44481	-1.51024	1.64154e-09	6.49246e-08	down	Zcchc4	zinc finger, CCHC domain containing 4 [Source:MGI Symbol;Acc:MGI:1926046]	GO:0016740;GO:0008270;GO:0046872;GO:0008150;GO:0005575;GO:0003676;GO:0008168;GO:0032259;GO:0016746	-	KOG4399-C2HC-type Zn-finger protein[R]
ENSMUSG00000110679	6.57636	2.31321	1.50739	4.92197e-09	1.71436e-07	up	Rpl10-ps5	ribosomal protein L10, pseudogene 5 [Source:MGI Symbol;Acc:MGI:3781583]	-	-	-
ENSMUSG00000038319	6.8212	18.7738	-1.46062	5.97041e-05	0.000519885	down	Kcnh2	potassium voltage-gated channel, subfamily H (eag-related), member 2 [Source:MGI Symbol;Acc:MGI:1341722]	GO:0055085;GO:0016020;GO:0016021;GO:0006811;GO:0006810;GO:0005216;GO:0005249;GO:0005267;GO:0006813;GO:0071805;GO:0005244;GO:0034765;GO:0000155;GO:0000160;GO:0023014;GO:0005242;GO:0005251;GO:0031625;GO:0042802;GO:0042803;GO:0055131;GO:0097110;GO:1902282;GO:0035690;GO:0042391;GO:0055075;GO:0060048;GO:0060306;GO:0060307;GO:0071435;GO:0086005;GO:0086010;GO:0086011;GO:0086013;GO:0086091;GO:0097623;GO:…	-	KOG0498-K+-channel ERG and related proteins, contain PAS/PAC sensor domain[PT]
ENSMUSG00000020186	90.3522	30.2036	1.58084	4.32548e-06	5.81302e-05	up	Csrp2	cysteine and glycine-rich protein 2 [Source:MGI Symbol;Acc:MGI:1202907]	GO:0008270;GO:0046872;GO:0005634;GO:0005925;GO:0007275;GO:0005515;GO:0030154	-	-
ENSMUSG00000032014	12.8635	5.77613	1.15511	1.24432e-07	2.8496e-06	up	Oaf	out at first homolog [Source:MGI Symbol;Acc:MGI:94852]	GO:0003674;GO:0008150;GO:0070062	-	-
ENSMUSG00000023980	3.07216	6.45225	-1.07055	0.0129193	0.0434348	down	Taf8	TATA-box binding protein associated factor 8 [Source:MGI Symbol;Acc:MGI:1926879]	GO:0005634;GO:0005654;GO:0048471;GO:0046982;GO:0005515;GO:0005737;GO:0006355;GO:0007275;GO:0006351;GO:0051457;GO:0045893;GO:0030154;GO:0005669;GO:0001833;GO:0045598	K14649-ko03022 Basal transcription factors	KOG4336-TBP-associated transcription factor Prodos[K]
ENSMUSG00000070490	23.6779	11.5165	1.03984	2.98268e-12	2.40395e-10	up	Gm10293	predicted pseudogene 10293 [Source:MGI Symbol;Acc:MGI:3704216]	-	-	-
ENSMUSG00000027185	2.23458	6.89155	-1.62482	4.28223e-09	1.50923e-07	down	Nat10	N-acetyltransferase 10 [Source:MGI Symbol;Acc:MGI:2138939]	GO:0005524;GO:0016740;GO:0005634;GO:0000166;GO:0003723;GO:0016020;GO:0005730;GO:0008033;GO:0006364;GO:0008080;GO:0016746;GO:0000784;GO:0030496;GO:0000049;GO:0030686;GO:0032211;GO:0070182;GO:0005697;GO:0051392;GO:1990883;GO:0002101;GO:0016072;GO:0034470;GO:0051391;GO:1904812	K14521-ko03008 Ribosome biogenesis in eukaryotes	KOG2036-Predicted P-loop ATPase fused to an acetyltransferase[R]
ENSMUSG00000027188	5.34711	1.96812	1.44194	4.54096e-07	8.59971e-06	up	Pamr1	peptidase domain containing associated with muscle regeneration 1 [Source:MGI Symbol;Acc:MGI:2445082]	GO:0005509;GO:0005576;GO:0005615	-	KOG3627-Trypsin[E]
ENSMUSG00000031511	10.8059	21.8426	-1.01533	0.00938066	0.0335561	down	Arhgef7	Rho guanine nucleotide exchange factor (GEF7) [Source:MGI Symbol;Acc:MGI:1860493]	GO:0043234;GO:0005829;GO:0005515;GO:0005737;GO:0030054;GO:0035556;GO:0005925;GO:0005886;GO:0005085;GO:0035023;GO:0005089;GO:0019901;GO:0007399;GO:0043547;GO:0042995;GO:0043005;GO:0043025;GO:0002244;GO:0005938;GO:0007030;GO:0001726;GO:0030027;GO:0032092;GO:1900026;GO:0043065;GO:0030032;GO:0010763;GO:0048041;GO:2000394;GO:0060124;GO:0000322;GO:1904424	-	-
ENSMUSG00000009741	4.33645	19.0581	-2.13582	9.47088e-11	5.16896e-09	down	Ubp1	upstream binding protein 1 [Source:MGI Symbol;Acc:MGI:104889]	GO:0003677;GO:0005634;GO:0005654;GO:0005829;GO:0006355;GO:0006351;GO:0001525	-	KOG4091-Transcription factor[K]
ENSMUSG00000101872	0.850261	13.1317	-3.94901	4.92013e-13	4.84878e-11	down	Gm29237	predicted gene 29237 [Source:MGI Symbol;Acc:MGI:5579943]	-	-	-
ENSMUSG00000005899	4.20826	10.7987	-1.35957	5.12189e-05	0.000458874	down	Smpd4	sphingomyelin phosphodiesterase 4 [Source:MGI Symbol;Acc:MGI:1924876]	GO:0016020;GO:0016021;GO:0000139;GO:0005794;GO:0046872;GO:0016787;GO:0005783;GO:0005789;GO:0006685;GO:0005802;GO:0050290;GO:0046513;GO:0004767;GO:0071356;GO:0046475	K12353-ko00600 Sphingolipid metabolism	KOG4396-Predicted membrane-anchored protein[S]
ENSMUSG00000094238	6.14794	2.98954	1.04018	0.000130241	0.000999717	up	Rps12-ps11	ribosomal protein S12, pseudogene 11 [Source:MGI Symbol;Acc:MGI:3646126]	-	-	-
ENSMUSG00000024830	7.77221	18.5387	-1.25414	0.000322594	0.00213156	down	Rps6kb2	ribosomal protein S6 kinase, polypeptide 2 [Source:MGI Symbol;Acc:MGI:1927343]	GO:0004672;GO:0005524;GO:0006468;GO:0016740;GO:0005634;GO:0007165;GO:0005737;GO:0000166;GO:0016301;GO:0016310;GO:0004674;GO:0043491;GO:0045948;GO:0004711;GO:0042277;GO:0005622	K04688-ko04012 ErbB signaling pathway;ko04350 TGF-beta signaling pathway;ko04066 HIF-1 signaling pathway;ko04151 PI3K-Akt signaling pathway;ko04152 AMPK signaling pathway;ko04150 mTOR signaling pathway;ko04666 Fc gamma R-mediated phagocytosis;ko04910 Insulin signaling pathway;ko04211 Longevity regulating pathway - mammal;ko04212 Longevity regulating pathway - worm;ko04213 Longevity regulating pat…	KOG0598-Ribosomal protein S6 kinase and related proteins[RT]
ENSMUSG00000021916	8.01272	17.7347	-1.14621	0.00180177	0.00878451	down	Glt8d1	glycosyltransferase 8 domain containing 1 [Source:MGI Symbol;Acc:MGI:1923735]	GO:0016020;GO:0016021;GO:0016740;GO:0016757;GO:0005794;GO:0000271	-	-
ENSMUSG00000021910	21.2789	44.1718	-1.0537	0.000231989	0.00161716	down	Nisch	nischarin [Source:MGI Symbol;Acc:MGI:1928323]	GO:0016020;GO:0005886;GO:0005829;GO:0005737;GO:0035091;GO:0005768;GO:0005769;GO:0006915;GO:0030336;GO:0055037;GO:0005178;GO:0030036;GO:0016601;GO:0042802;GO:0006006;GO:0008217;GO:0032228;GO:0048243	-	KOG1259-Nischarin, modulator of integrin alpha5 subunit action[TZ]
ENSMUSG00000021913	3.9216	14.2661	-1.86307	0.000308992	0.0020554	down	Ogdhl	oxoglutarate dehydrogenase-like [Source:MGI Symbol;Acc:MGI:3616088]	GO:0055114;GO:0008152;GO:0006099;GO:0016624;GO:0005739;GO:0004591;GO:0030976;GO:0045252	-	-
ENSMUSG00000038538	1.28091	5.36893	-2.06747	2.15498e-14	2.89101e-12	down	Ubn2	ubinuclein 2 [Source:MGI Symbol;Acc:MGI:2444236]	GO:0005634;GO:0005615;GO:0005654	-	KOG4786-Ubinuclein, nuclear protein interacting with cellular and viral transcription factors[KT]
ENSMUSG00000036591	4.76049	16.5217	-1.79518	4.02897e-08	1.07684e-06	down	Arhgap21	Rho GTPase activating protein 21 [Source:MGI Symbol;Acc:MGI:1918685]	GO:0005096;GO:0007165;GO:0043547;GO:0007030;GO:0051683;GO:0051684;GO:0072384;GO:0005794;GO:0005886;GO:0015629;GO:0030054	-	-
ENSMUSG00000036594	68.3445	31.227	1.13003	3.19971e-05	0.000309033	up	H2-Aa	histocompatibility 2, class II antigen A, alpha [Source:MGI Symbol;Acc:MGI:95895]	GO:0016020;GO:0016021;GO:0009897;GO:0005515;GO:0005886;GO:0006955;GO:0002376;GO:0019882;GO:0042605;GO:0005764;GO:0045582;GO:0002504;GO:0042613;GO:0019886;GO:0048002;GO:0034341	K06752-ko04514 Cell adhesion molecules (CAMs);ko04145 Phagosome;ko04612 Antigen processing and presentation;ko04672 Intestinal immune network for IgA production;ko05310 Asthma;ko05322 Systemic lupus erythematosus;ko05323 Rheumatoid arthritis;ko05320 Autoimmune thyroid disease;ko05321 Inflammatiory bowel disease (IBD);ko05330 Allograft rejection;ko05332 Graft-versus-host disease;ko05416 Viral myoc…	-
ENSMUSG00000018819	55.0305	26.4082	1.05924	0.000642746	0.00377763	up	Lsp1	lymphocyte specific 1 [Source:MGI Symbol;Acc:MGI:96832]	GO:0016020;GO:0005886;GO:0007165;GO:0004871;GO:0003779;GO:0070062;GO:0006915;GO:0006952;GO:0007010;GO:0006935	K14957-ko05152 Tuberculosis	KOG3656-FOG: 7 transmembrane receptor[R]
ENSMUSG00000066842	1.18706	7.72196	-2.70158	9.98876e-10	4.2359e-08	down	Hmcn1	hemicentin 1 [Source:MGI Symbol;Acc:MGI:2685047]	GO:0003674;GO:0008150;GO:0005509;GO:0005737;GO:0030054;GO:0005578;GO:0005576;GO:0070062;GO:0007049;GO:0051301;GO:0005604;GO:0005938;GO:0032154	-	KOG4475-FOG: Immunoglobin and related proteins[RP]
ENSMUSG00000096780	3.30596	23.2662	-2.8151	9.78949e-12	6.67418e-10	down	Tmem181b-ps	transmembrane protein 181B, pseudogene [Source:MGI Symbol;Acc:MGI:3779544]	-	-	-
ENSMUSG00000031166	6.08734	17.3933	-1.51465	4.48534e-08	1.17063e-06	down	Wdr13	WD repeat domain 13 [Source:MGI Symbol;Acc:MGI:1914661]	GO:0005634;GO:0005654;GO:0005886;GO:0005815;GO:1990841;GO:1904691	-	-
ENSMUSG00000021281	1.02617	11.7222	-3.5139	2.1398e-63	1.48317e-59	down	Tnfaip2	tumor necrosis factor, alpha-induced protein 2 [Source:MGI Symbol;Acc:MGI:104960]	GO:0007275;GO:0006887;GO:0000145;GO:0030154;GO:0001525;GO:0000149;GO:0051601	-	KOG2286-Exocyst complex subunit SEC6[U]
ENSMUSG00000029701	5.63915	16.2373	-1.52576	0.00108197	0.00577476	down	Rbm28	RNA binding motif protein 28 [Source:MGI Symbol;Acc:MGI:2655711]	GO:0008150;GO:0005634;GO:0003676;GO:0003723;GO:0005730;GO:0006397;GO:0008380;GO:0005681	K14573-ko03008 Ribosome biogenesis in eukaryotes	KOG0127-Nucleolar protein fibrillarin NOP77 (RRM superfamily)[A]
ENSMUSG00000022536	6.81587	16.7095	-1.2937	4.36346e-05	0.000399885	down	Glyr1	glyoxylate reductase 1 homolog (Arabidopsis) [Source:MGI Symbol;Acc:MGI:1921272]	GO:0003677;GO:0005634;GO:0005654;GO:0005794;GO:0005829;GO:0000786;GO:0055114;GO:0016491;GO:0051287;GO:0016607;GO:0042393;GO:0035064;GO:0004616	-	KOG0409-Predicted dehydrogenase[R]
ENSMUSG00000038781	9.03095	27.3962	-1.60103	2.75911e-06	3.95949e-05	down	Stap2	signal transducing adaptor family member 2 [Source:MGI Symbol;Acc:MGI:2147039]	GO:0016020;GO:0005515;GO:0005737;GO:0005886	-	-
ENSMUSG00000027395	1.61471	5.38803	-1.73848	1.06212e-06	1.76262e-05	down	Polr1b	polymerase (RNA) I polypeptide B [Source:MGI Symbol;Acc:MGI:108014]	GO:0005634;GO:0016740;GO:0046872;GO:0003677;GO:0006351;GO:0005829;GO:0005515;GO:0005730;GO:0003899;GO:0016779;GO:0032549;GO:0005654;GO:0007566;GO:0000183;GO:0017126;GO:0001054;GO:0006361;GO:0005736;GO:0009303	K03002-ko00230 Purine metabolism;ko00240 Pyrimidine metabolism;ko03020 RNA polymerase	KOG0216-RNA polymerase I, second largest subunit[K]
ENSMUSG00000027397	11.3429	35.3496	-1.63991	0.000881431	0.00489281	down	Slc20a1	solute carrier family 20, member 1 [Source:MGI Symbol;Acc:MGI:108392]	GO:0016020;GO:0016021;GO:0006810;GO:0005886;GO:0035725;GO:0007165;GO:0015293;GO:0055085;GO:0005315;GO:0006817;GO:0004871;GO:0043123;GO:0035435;GO:0005316;GO:0006814	-	KOG2493-Na+/Pi symporter[P]
ENSMUSG00000045411	2.63145	9.83043	-1.90139	0.00579742	0.0227886	down	2410002F23Rik	RIKEN cDNA 2410002F23 gene [Source:MGI Symbol;Acc:MGI:1914226]	-	-	-
ENSMUSG00000028910	8.44052	17.4682	-1.04932	0.00738212	0.0276733	down	Mecr	mitochondrial trans-2-enoyl-CoA reductase [Source:MGI Symbol;Acc:MGI:1349441]	GO:0005634;GO:0005829;GO:0055114;GO:0016491;GO:0006629;GO:0005739;GO:0006631;GO:0006633;GO:0016922;GO:0019166	K07512-ko01212 Fatty acid metabolism;ko00062 Fatty acid elongation	KOG0025-Zn2+-binding dehydrogenase (nuclear receptor binding factor-1)[KC]
ENSMUSG00000028911	7.74629	19.573	-1.33729	0.000181483	0.00132785	down	Srsf4	serine/arginine-rich splicing factor 4 [Source:MGI Symbol;Acc:MGI:1890577]	GO:0003676;GO:0003723;GO:1990825;GO:0032868;GO:0048025;GO:0005634;GO:0016607	K12893-ko03040 Spliceosome;ko05168 Herpes simplex infection	KOG0106-Alternative splicing factor SRp55/B52/SRp75 (RRM superfamily)[A]
ENSMUSG00000028917	11.827	26.2409	-1.14973	0.00438002	0.0181612	down	Plekhm2	pleckstrin homology domain containing, family M (with RUN domain) member 2 [Source:MGI Symbol;Acc:MGI:1916832]	GO:0019894;GO:0007030;GO:0032418;GO:0032880;GO:1903527;GO:0010008	-	-
ENSMUSG00000028919	5.66153	18.133	-1.67935	0.00150837	0.00760228	down	Arhgef19	Rho guanine nucleotide exchange factor (GEF) 19 [Source:MGI Symbol;Acc:MGI:1925912]	GO:0005096;GO:0035023;GO:0005085;GO:0005089;GO:0032956;GO:0043547;GO:0042060	-	KOG3523-Putative guanine nucleotide exchange factor TIM[T]
ENSMUSG00000038072	3.03167	6.94618	-1.19611	0.00286797	0.0128721	down	Galnt11	UDP-N-acetyl-alpha-D-galactosamine:polypeptide N-acetylgalactosaminyltransferase 11 [Source:MGI Symbol;Acc:MGI:2444392]	GO:0016020;GO:0016021;GO:0016740;GO:0016757;GO:0000139;GO:0005794;GO:0046872;GO:0005575;GO:0030246;GO:0007219;GO:0006486;GO:0060271;GO:0004653;GO:0018243;GO:0008593;GO:0007220;GO:0007368;GO:0005112;GO:0061314	K00710-ko00512 Mucin type O-glycan biosynthesis	KOG3736-Polypeptide N-acetylgalactosaminyltransferase[O]
ENSMUSG00000040136	3.48672	10.8596	-1.63903	3.34337e-10	1.62056e-08	down	Abcc8	ATP-binding cassette, sub-family C (CFTR/MRP), member 8 [Source:MGI Symbol;Acc:MGI:1352629]	GO:0055085;GO:0016020;GO:0016021;GO:0005524;GO:0006810;GO:0006813;GO:0000166;GO:0005886;GO:0071805;GO:0016887;GO:0005267;GO:0042626;GO:0007165;GO:0008281;GO:0044325;GO:0008076;GO:0019905;GO:0001678;GO:0007565;GO:0009268;GO:0010043;GO:0010989;GO:0032496;GO:0032868;GO:0042493;GO:0043268;GO:0046676;GO:0050768;GO:0060253;GO:0061855;GO:0071310;GO:1900721;GO:1903818;GO:1904469;GO:1905605;GO:0005739;GO:…	K05032-ko02010 ABC transporters;ko04911 Insulin secretion;ko04930 Type II diabetes mellitus	KOG0054-Multidrug resistance-associated protein/mitoxantrone resistance protein, ABC superfamily[Q]
ENSMUSG00000056481	13.6953	6.41118	1.09502	3.11552e-05	0.000302165	up	Cd248	CD248 antigen, endosialin [Source:MGI Symbol;Acc:MGI:1917695]	GO:0016020;GO:0016021;GO:0005509;GO:0005737;GO:0005886;GO:0070062;GO:0030246;GO:0016477;GO:0008284;GO:0048535;GO:2000353;GO:0050840;GO:0060033	-	-
ENSMUSG00000025423	2.5637	5.7457	-1.16426	1.31258e-06	2.11579e-05	down	Pias2	protein inhibitor of activated STAT 2 [Source:MGI Symbol;Acc:MGI:1096566]	GO:0016740;GO:0008270;GO:0046872;GO:0003677;GO:0005634;GO:0005654;GO:0016604;GO:0005515;GO:0006355;GO:0045944;GO:0006351;GO:0045893;GO:0016607;GO:0008134;GO:0019789;GO:0006357;GO:0016605;GO:0050681;GO:0060765;GO:0016925;GO:0060766;GO:0043433;GO:0031625;GO:0061665;GO:0045667	K16063-ko04120 Ubiquitin mediated proteolysis;ko04630 Jak-STAT signaling pathway;ko05200 Pathways in cancer;ko05222 Small cell lung cancer	KOG2169-Zn-finger transcription factor[K]
ENSMUSG00000061665	3.30226	9.34807	-1.50121	3.41616e-08	9.3468e-07	down	Cd2ap	CD2-associated protein [Source:MGI Symbol;Acc:MGI:1330281]	GO:0005515;GO:0005737;GO:0005886;GO:0005911;GO:0070062;GO:0005856;GO:0007049;GO:0051301;GO:0005938;GO:0042995;GO:0005829;GO:0017124;GO:0031941;GO:0045296;GO:0001726;GO:2000249;GO:1900182;GO:0032911;GO:0005172;GO:0008013;GO:0008022;GO:0032403;GO:0016050;GO:0016337;GO:0016477;GO:0043161;GO:0048259;GO:0030139;GO:0031252;GO:0043234;GO:0048471	K13738-ko05100 Bacterial invasion of epithelial cells	KOG4348-Adaptor protein CMS/SETA[T]
ENSMUSG00000035629	6.89381	17.4461	-1.33953	4.22583e-10	1.99256e-08	down	Rubcn	RUN domain and cysteine-rich domain containing, Beclin 1-interacting protein [Source:MGI Symbol;Acc:MGI:1915160]	GO:0005654;GO:0005829;GO:0006914;GO:0043231;GO:0002376;GO:0005768;GO:0005769;GO:0005764;GO:0005770;GO:0005515;GO:0006897;GO:0010507;GO:0043553;GO:0045806;GO:1901097	-	KOG1829-Uncharacterized conserved protein, contains C1, PH and RUN domains[T]
ENSMUSG00000028034	2.91944	6.51954	-1.15908	6.20212e-05	0.000536633	down	Fubp1	far upstream element (FUSE) binding protein 1 [Source:MGI Symbol;Acc:MGI:1196294]	GO:0006355;GO:0003676;GO:0003723;GO:0010628;GO:0005634;GO:0003677;GO:0005515;GO:0006366;GO:0045944;GO:0006351;GO:0006357;GO:0017145;GO:0016049;GO:0001205;GO:0071425;GO:0016020;GO:0016021	-	KOG1676-K-homology type RNA binding proteins[A]
ENSMUSG00000033392	2.91255	10.143	-1.80013	1.82115e-14	2.5246e-12	down	Clasp2	CLIP associating protein 2 [Source:MGI Symbol;Acc:MGI:1923749]	GO:0043515;GO:0051010;GO:0005828;GO:0005881;GO:0005794;GO:0005829	-	KOG2956-CLIP-associating protein[R]
ENSMUSG00000021893	4.33934	10.7124	-1.30373	2.77741e-08	7.82567e-07	down	Capn7	calpain 7 [Source:MGI Symbol;Acc:MGI:1338030]	GO:0005622;GO:0016787;GO:0005634;GO:0005654;GO:0016604;GO:0005829;GO:0008233;GO:0008234;GO:0006508;GO:0005737;GO:0070062;GO:0004198;GO:0004175;GO:0010634;GO:0097264;GO:0090541	-	KOG0045-Cytosolic Ca2+-dependent cysteine protease (calpain), large subunit (EF-Hand protein superfamily)[OT]
ENSMUSG00000021898	15.7507	80.7408	-2.35788	5.97403e-09	2.04652e-07	down	Asb14	ankyrin repeat and SOCS box-containing 14 [Source:MGI Symbol;Acc:MGI:2655107]	GO:0005622;GO:0035556;GO:0016567	-	-
ENSMUSG00000071172	20.9017	52.9801	-1.34183	3.99375e-07	7.75406e-06	down	Srsf3	serine/arginine-rich splicing factor 3 [Source:MGI Symbol;Acc:MGI:98285]	GO:0005634;GO:0003676;GO:0006810;GO:0005737;GO:0003723;GO:0006397;GO:0008380;GO:0051028;GO:0016607;GO:0048024;GO:0043274;GO:0008286	K12892-ko03040 Spliceosome;ko05168 Herpes simplex infection	KOG0107-Alternative splicing factor SRp20/9G8 (RRM superfamily)[A]
ENSMUSG00000071176	2.14011	7.03382	-1.71663	0.000331211	0.00217719	down	Arhgef10	Rho guanine nucleotide exchange factor (GEF) 10 [Source:MGI Symbol;Acc:MGI:2444453]	GO:0005813;GO:0005829;GO:0035023;GO:0005085;GO:0005089;GO:0019894;GO:0090307;GO:0051298;GO:0051496;GO:0090630;GO:0022011;GO:0043547	-	KOG3522-Predicted guanine nucleotide exchange factor[T]
ENSMUSG00000020859	7.28401	18.7838	-1.36668	3.46408e-11	2.1062e-09	down	Spag9	sperm associated antigen 9 [Source:MGI Symbol;Acc:MGI:1918084]	GO:0048471;GO:0005829;GO:0005515;GO:0005737;GO:0051260;GO:0070062;GO:0000187;GO:0019894;GO:0016192;GO:0005815;GO:0007257;GO:0042147;GO:0030335;GO:0043410;GO:0045666;GO:0051146;GO:0051149;GO:0090074;GO:0008432;GO:0048273;GO:0005078;GO:0030159;GO:0016020;GO:0016021	-	-
ENSMUSG00000031827	23.5223	7.74508	1.60268	2.66983e-05	0.000266334	up	Cotl1	coactosin-like 1 (Dictyostelium) [Source:MGI Symbol;Acc:MGI:1919292]	GO:0005622;GO:0005634;GO:0005515;GO:0005737;GO:0003779;GO:0070062;GO:0005856;GO:0005575;GO:0019899;GO:0050832	-	-
ENSMUSG00000089812	5.29347	0.716588	2.885	2.96766e-07	6.0322e-06	up	Gm15867	predicted gene 15867 [Source:MGI Symbol;Acc:MGI:3801862]	-	-	-
ENSMUSG00000089817	1.40508	6.54059	-2.21877	0.000126937	0.000975799	down	Gm7162	predicted gene 7162 [Source:MGI Symbol;Acc:MGI:3645097]	-	-	-
ENSMUSG00000025982	14.1087	51.6042	-1.8709	8.23078e-09	2.68262e-07	down	Sf3b1	splicing factor 3b, subunit 1 [Source:MGI Symbol;Acc:MGI:1932339]	GO:0003723;GO:0000398;GO:0005634;GO:0005686;GO:0005689;GO:0016607;GO:0034693;GO:0071013	K12828-ko03040 Spliceosome	KOG0213-Splicing factor 3b, subunit 1[A]
ENSMUSG00000048458	2.26614	5.84629	-1.36729	0.000230898	0.00161063	down	Fam212b	family with sequence similarity 212, member B [Source:MGI Symbol;Acc:MGI:1923497]	GO:0008150;GO:0005634;GO:0071901;GO:0019901;GO:0030291	-	-
ENSMUSG00000021072	9.70183	30.9508	-1.67365	0.00029371	0.00197651	down	Tmx1	thioredoxin-related transmembrane protein 1 [Source:MGI Symbol;Acc:MGI:1919986]	GO:0016020;GO:0016021;GO:0055114;GO:0045454;GO:0005783;GO:0005789;GO:0006457;GO:0034976;GO:0003756;GO:0015036;GO:0005623	-	KOG0913-Thiol-disulfide isomerase and thioredoxin[OC]
ENSMUSG00000029513	7.4783	20.5787	-1.46037	2.7689e-06	3.97079e-05	down	Prkab1	protein kinase, AMP-activated, beta 1 non-catalytic subunit [Source:MGI Symbol;Acc:MGI:1336167]	GO:0005634;GO:0007165;GO:0005515;GO:0016301;GO:0016310;GO:0006629;GO:0010628;GO:0006631;GO:0006633;GO:0005829;GO:0035878;GO:0061024;GO:0004672;GO:0045859;GO:0031588;GO:0006468;GO:0004679;GO:0019901;GO:0050790;GO:0051291;GO:0043234	K07199-ko04068 FoxO signaling pathway;ko04152 AMPK signaling pathway;ko04910 Insulin signaling pathway;ko04922 Glucagon signaling pathway;ko04920 Adipocytokine signaling pathway;ko04921 Oxytocin signaling pathway;ko04211 Longevity regulating pathway - mammal;ko04213 Longevity regulating pathway - multiple species;ko04710 Circadian rhythm;ko05410 Hypertrophic cardiomyopathy (HCM);ko04932 Non-alcoh…	KOG1616-Protein involved in Snf1 protein kinase complex assembly[G]
ENSMUSG00000029512	5.7826	17.4368	-1.59234	4.92497e-07	9.20953e-06	down	Ulk1	unc-51 like kinase 1 [Source:MGI Symbol;Acc:MGI:1270126]	GO:0004672;GO:0005524;GO:0006468;GO:0007165;GO:0016301;GO:0016310;GO:0004674;GO:0007409;GO:0017137;GO:0032403;GO:0006914;GO:0008104;GO:0016236;GO:0018105;GO:0018107;GO:0031102;GO:0031175;GO:0031333;GO:0046777;GO:0005776;GO:0005829;GO:0032045;GO:0034045;GO:0097629;GO:0097632;GO:0097635;GO:1990316	-	KOG0595-Serine/threonine-protein kinase involved in autophagy[OUT]
ENSMUSG00000042350	1.98337	6.33867	-1.67622	3.1668e-10	1.54579e-08	down	Arel1	apoptosis resistant E3 ubiquitin protein ligase 1 [Source:MGI Symbol;Acc:MGI:1915747]	GO:0016020;GO:0016021;GO:0004842;GO:0016567;GO:0016740;GO:0005829;GO:0005737;GO:0043066;GO:0006915;GO:0042787	-	KOG0939-E3 ubiquitin-protein ligase/Putative upstream regulatory element binding protein[OK]
ENSMUSG00000030838	1.28634	6.71344	-2.38378	5.61704e-09	1.93059e-07	down	Ush1c	USH1 protein network component harmonin [Source:MGI Symbol;Acc:MGI:1919338]	GO:0051015;GO:0007605;GO:0030507;GO:0000086;GO:0043623;GO:0045494;GO:0050953;GO:0050957;GO:1904106;GO:1904970;GO:0005737;GO:0005829;GO:0005902;GO:0005903;GO:0045177	-	-
ENSMUSG00000053985	1.61252	6.96319	-2.11043	7.7257e-13	7.10833e-11	down	Zfp14	zinc finger protein 14 [Source:MGI Symbol;Acc:MGI:99160]	GO:0006355;GO:0046872;GO:0005622;GO:0003677;GO:0005634;GO:0003676;GO:0003700	-	KOG1721-FOG: Zn-finger[R]
ENSMUSG00000024622	1.67303	7.72412	-2.20691	2.87968e-07	5.89885e-06	down	Hmgxb3	HMG box domain containing 3 [Source:MGI Symbol;Acc:MGI:2441817]	GO:0003674;GO:0008150;GO:0005575;GO:0003677;GO:0005634	-	-
ENSMUSG00000093577	7.61203	2.44916	1.636	9.92712e-19	3.32943e-16	up	Gm20632	predicted gene 20632 [Source:MGI Symbol;Acc:MGI:5313079]	-	-	-
ENSMUSG00000036896	112.469	35.8157	1.65086	4.65985e-06	6.19545e-05	up	C1qc	complement component 1, q subcomponent, C chain [Source:MGI Symbol;Acc:MGI:88225]	GO:0005615;GO:0005576;GO:0070062;GO:0002376;GO:0045087;GO:0072562;GO:0005581;GO:0030853;GO:0045650;GO:0006958	K03988-ko04610 Complement and coagulation cascades;ko05322 Systemic lupus erythematosus;ko05020 Prion diseases;ko05133 Pertussis;ko05150 Staphylococcus aureus infection;ko05142 Chagas disease (American trypanosomiasis)	-
ENSMUSG00000020455	5.22945	15.5111	-1.56857	2.01658e-09	7.76534e-08	down	Trim11	tripartite motif-containing 11 [Source:MGI Symbol;Acc:MGI:2137355]	GO:0008270;GO:0046872;GO:0005622;GO:0016740;GO:0005634;GO:0005829;GO:0005515;GO:0005737;GO:0051607;GO:0016567;GO:0045087;GO:0019904;GO:0045892;GO:0004842;GO:0008134;GO:0061630;GO:1902187;GO:0046597;GO:0046598;GO:0032897;GO:0050768	-	KOG2177-Predicted E3 ubiquitin ligase[O]
ENSMUSG00000023905	32.6523	12.2354	1.41613	2.98719e-08	8.34887e-07	up	Tnfrsf12a	tumor necrosis factor receptor superfamily, member 12a [Source:MGI Symbol;Acc:MGI:1351484]	GO:0016020;GO:0016021;GO:0009986;GO:0005515;GO:0005886;GO:0007275;GO:0007155;GO:0006915;GO:0045773;GO:0030154;GO:0001525;GO:0043065;GO:0001726;GO:2001238;GO:0045765;GO:0097191;GO:0061041;GO:0006931	K05149-ko04060 Cytokine-cytokine receptor interaction	-
ENSMUSG00000038930	1.2385	5.94755	-2.2637	2.15587e-08	6.29623e-07	down	Rccd1	RCC1 domain containing 1 [Source:MGI Symbol;Acc:MGI:2444156]	GO:0003674;GO:0008150;GO:0005829;GO:0005886	-	KOG1426-FOG: RCC1 domain[S]
ENSMUSG00000048279	0.930519	10.7805	-3.53424	5.73975e-41	1.49191e-37	down	Sacs	sacsin [Source:MGI Symbol;Acc:MGI:1354724]	-	-	-
ENSMUSG00000031980	8.54191	2.02259	2.07835	5.89148e-25	4.37527e-22	up	Agt	angiotensinogen (serpin peptidase inhibitor, clade A, member 8) [Source:MGI Symbol;Acc:MGI:87963]	GO:0005615;GO:0005179;GO:0031701;GO:0031702;GO:0031703;GO:0001822;GO:0002018;GO:0002027;GO:0003014;GO:0003051;GO:0003081;GO:0003331;GO:0006883;GO:0007166;GO:0007186;GO:0007202;GO:0007204;GO:0007565;GO:0007568;GO:0008217;GO:0008284;GO:0010536;GO:0010595;GO:0010613;GO:0010666;GO:0010873;GO:0014061;GO:0014068;GO:0014824;GO:0014873;GO:0016525;GO:0030308;GO:0032270;GO:0032930;GO:0034104;GO:0035411;GO:…	K09821-ko04924 Renin secretion;ko04614 Renin-angiotensin system;ko04270 Vascular smooth muscle contraction;ko05410 Hypertrophic cardiomyopathy (HCM)	KOG2392-Serpin[V]
ENSMUSG00000031986	2.47089	6.38333	-1.36928	5.57539e-06	7.22335e-05	down	Sprtn	SprT-like N-terminal domain [Source:MGI Symbol;Acc:MGI:2685351]	GO:0046872;GO:0003677;GO:0005634;GO:0005654;GO:0005694;GO:0006281;GO:0006974;GO:0016607;GO:0009411;GO:0043130;GO:0070530;GO:0031593;GO:0019985;GO:0031398	-	KOG3931-Uncharacterized conserved protein[S]
ENSMUSG00000030587	8.33244	2.51775	1.7266	3.45313e-06	4.79655e-05	up	2200002D01Rik	RIKEN cDNA 2200002D01 gene [Source:MGI Symbol;Acc:MGI:1919525]	GO:0005634;GO:0003674;GO:0008150;GO:0005730	-	-
ENSMUSG00000022228	7.59495	30.6319	-2.01193	6.70039e-10	2.98987e-08	down	Zscan26	zinc finger and SCAN domain containing 26 [Source:MGI Symbol;Acc:MGI:3531417]	GO:0003700;GO:0006355;GO:0046872;GO:0005634;GO:0003676;GO:0005654;GO:0005829;GO:0006351	-	KOG1721-FOG: Zn-finger[R]
ENSMUSG00000034911	24.4015	55.3417	-1.18139	0.0120793	0.0411159	down	Ushbp1	USH1 protein network component harmonin binding protein 1 [Source:MGI Symbol;Acc:MGI:1922920]	GO:0008150;GO:0005575;GO:0030165	-	-
ENSMUSG00000013275	3.78967	9.7455	-1.36266	3.45437e-08	9.41417e-07	down	Slc41a1	solute carrier family 41, member 1 [Source:MGI Symbol;Acc:MGI:2444823]	GO:0016020;GO:0016021;GO:0043234;GO:0006810;GO:0006811;GO:0005886;GO:0035725;GO:0008324;GO:0006812;GO:0016323;GO:0015693;GO:0010961;GO:0015095;GO:0022892;GO:0061768;GO:0072509;GO:0070838;GO:0071286;GO:1903830	-	KOG3788-Predicted divalent cation transporter[P]
ENSMUSG00000032511	6.35906	15.4429	-1.28005	5.04544e-05	0.000453784	down	Scn5a	sodium channel, voltage-gated, type V, alpha [Source:MGI Symbol;Acc:MGI:98251]	GO:0055085;GO:0016020;GO:0016021;GO:0005886;GO:0006811;GO:0006810;GO:0005216;GO:0034220;GO:0060078;GO:0005244;GO:0034765;GO:0006814;GO:0005272;GO:0035725;GO:0005248;GO:0001518;GO:0065009;GO:0009986;GO:0005515;GO:0042383;GO:0005622;GO:0005516;GO:0019901;GO:0005783;GO:0014704;GO:0030315;GO:0044325;GO:0030018;GO:0019904;GO:0019899;GO:0071277;GO:0031625;GO:0017080;GO:0086002;GO:0034706;GO:0019228;GO:…	K04838-ko04261 Adrenergic signaling in cardiomyocytes	KOG2301-Voltage-gated Ca2+ channels, alpha1 subunits[PT]
ENSMUSG00000044393	2.60028	14.9735	-2.52567	1.38246e-09	5.60368e-08	down	Dsg2	desmoglein 2 [Source:MGI Symbol;Acc:MGI:1196466]	GO:0016020;GO:0016021;GO:0046872;GO:0005886;GO:0005509;GO:0009986;GO:0030054;GO:0070062;GO:0007155;GO:0007156;GO:0014704;GO:0086073;GO:0086091;GO:0098911;GO:0030057;GO:0050839;GO:0002934;GO:0003165;GO:0032570;GO:0060135;GO:0016324;GO:0016328	K07597-ko05412 Arrhythmogenic right ventricular cardiomyopathy (ARVC)	KOG3594-FOG: Cadherin repeats[S]
ENSMUSG00000038685	3.18998	12.787	-2.00306	7.5435e-15	1.14496e-12	down	Rtel1	regulator of telomere elongation helicase 1 [Source:MGI Symbol;Acc:MGI:2139369]	GO:0005634;GO:0005524;GO:0046872;GO:0016787;GO:0003677;GO:0003676;GO:0000166;GO:0006310;GO:0006281;GO:0008026;GO:0006974;GO:0006139;GO:0006260;GO:0051536;GO:0051539;GO:0004386;GO:0004003;GO:0000723;GO:0005515;GO:0016818;GO:0010569;GO:1904355;GO:0000781;GO:0031297;GO:1902990;GO:0070182;GO:0000732;GO:0032206;GO:0032508;GO:0043247;GO:0045910;GO:0061820;GO:0090657;GO:1904358;GO:1904430;GO:1904506;GO:…	-	KOG1132-Helicase of the DEAD superfamily[L]
ENSMUSG00000022749	3.20092	9.34955	-1.54641	4.36019e-14	5.36484e-12	down	Tbc1d23	TBC1 domain family, member 23 [Source:MGI Symbol;Acc:MGI:1914831]	GO:0003674;GO:0005794;GO:0032755;GO:0032680;GO:0050727	-	KOG3636-Uncharacterized conserved protein, contains TBC and Rhodanese domains[R]
ENSMUSG00000041616	2290.78	953.207	1.26498	0.000249858	0.0017206	up	Nppa	natriuretic peptide type A [Source:MGI Symbol;Acc:MGI:97367]	GO:0005576;GO:0005615;GO:0043234;GO:0005737;GO:0005184;GO:0005179;GO:0006182;GO:0005102;GO:0007565;GO:0010460;GO:1902261;GO:0050880;GO:0007218;GO:0006457;GO:0008217;GO:0014898;GO:0051428;GO:0071855;GO:0001666;GO:0003085;GO:0007168;GO:0030308;GO:0032868;GO:0060372;GO:0060452;GO:0061049;GO:0071260;GO:1901841;GO:1902514;GO:1903766;GO:1903815;GO:0005634;GO:0042629;GO:0048471	K12334-ko04066 HIF-1 signaling pathway;ko04270 Vascular smooth muscle contraction	-
ENSMUSG00000027667	4.62719	20.1161	-2.12014	4.8288e-05	0.000436755	down	Zfp639	zinc finger protein 639 [Source:MGI Symbol;Acc:MGI:1915028]	GO:0046872;GO:0003677;GO:0005634;GO:0003676;GO:0005654;GO:0003700;GO:0006355;GO:0006366;GO:0045944;GO:0006351;GO:0000978;GO:0001077;GO:0045892;GO:0044212;GO:0043621;GO:0043923;GO:0030307;GO:0043922;GO:0046718	-	KOG1721-FOG: Zn-finger[R]
ENSMUSG00000027668	20.8769	54.3053	-1.37919	0.00357312	0.0154021	down	Mfn1	mitofusin 1 [Source:MGI Symbol;Acc:MGI:1914664]	GO:0016020;GO:0016021;GO:0016787;GO:0005515;GO:0000166;GO:0007275;GO:0003924;GO:0005525;GO:0005739;GO:0008053;GO:0005741;GO:0031307;GO:0046039;GO:0051646;GO:0031306;GO:1990613;GO:0098799	-	KOG0448-Mitofusin 1 GTPase, involved in mitochondrila biogenesis[O]
ENSMUSG00000080893	7.83529	17.8935	-1.19138	0.002399	0.011135	down	Gm15920	predicted gene 15920 [Source:MGI Symbol;Acc:MGI:3801934]	-	-	-
ENSMUSG00000020459	3.53297	8.45879	-1.25957	3.36138e-05	0.000321955	down	Mtif2	mitochondrial translational initiation factor 2 [Source:MGI Symbol;Acc:MGI:1924034]	GO:0005622;GO:0005654;GO:0000166;GO:0003723;GO:0003924;GO:0005525;GO:0006412;GO:0005739;GO:0003743;GO:0006413;GO:0008135;GO:0043024;GO:0032790;GO:0070124	-	KOG1145-Mitochondrial translation initiation factor 2 (IF-2; GTPase)[J]
ENSMUSG00000061086	43.8971	263.199	-2.58395	0.000846824	0.00473611	down	Myl4	myosin, light polypeptide 4 [Source:MGI Symbol;Acc:MGI:97267]	GO:0005509;GO:0003785;GO:0051015;GO:0002026;GO:0032781;GO:0060048;GO:0031672	K12750-ko04260 Cardiac muscle contraction;ko04261 Adrenergic signaling in cardiomyocytes	KOG0030-Myosin essential light chain, EF-Hand protein superfamily[Z]
ENSMUSG00000002028	1.12304	5.7071	-2.34535	1.66585e-06	2.59668e-05	down	Kmt2a	lysine (K)-specific methyltransferase 2A [Source:MGI Symbol;Acc:MGI:96995]	GO:0005634;GO:0006355;GO:0016740;GO:0008270;GO:0046872;GO:0048873;GO:0003677;GO:0005654;GO:0005829;GO:0005515;GO:0010468;GO:0042803;GO:0003682;GO:0045944;GO:0006351;GO:0016569;GO:0008168;GO:0018024;GO:0032259;GO:0045893;GO:0009791;GO:0009952;GO:0042802;GO:0008285;GO:0044212;GO:0070577;GO:0035097;GO:0051569;GO:0080182;GO:0050890;GO:0048511;GO:0051571;GO:0032922;GO:0071339;GO:0043984;GO:0048536;GO:…	K09186-ko00310 Lysine degradation;ko05202 Transcriptional misregulation in cancers	KOG1084-Transcription factor TCF20[K]
ENSMUSG00000019763	12.9639	58.6998	-2.17885	1.33534e-08	4.13815e-07	down	Rmnd1	required for meiotic nuclear division 1 homolog [Source:MGI Symbol;Acc:MGI:1913334]	GO:0003674;GO:0006412;GO:0005739;GO:0070131	-	KOG2861-Uncharacterized conserved protein[S]
ENSMUSG00000029036	15.8246	47.4756	-1.58501	7.82454e-08	1.90519e-06	down	Atad3a	ATPase family, AAA domain containing 3A [Source:MGI Symbol;Acc:MGI:1919214]	GO:0016020;GO:0016021;GO:0005524;GO:0003674;GO:0000166;GO:0005739;GO:0005743;GO:0043066;GO:0016049;GO:0042645	-	KOG0742-AAA+-type ATPase[O]
ENSMUSG00000105444	0.500819	9.40006	-4.23031	4.43512e-29	5.42493e-26	down	Gm10727	predicted gene 10727 [Source:MGI Symbol;Acc:MGI:3642187]	-	-	-
ENSMUSG00000025006	2.72738	17.3962	-2.67319	1.03213e-11	7.01373e-10	down	Sorbs1	sorbin and SH3 domain containing 1 [Source:MGI Symbol;Acc:MGI:700014]	GO:0007015;GO:0008286;GO:0005158;GO:0005634;GO:0005813;GO:0005886;GO:0005899;GO:0005925	-	-
ENSMUSG00000029166	2.89032	10.0429	-1.79688	3.47269e-12	2.73527e-10	down	Mapre3	microtubule-associated protein, RP/EB family, member 3 [Source:MGI Symbol;Acc:MGI:2140967]	GO:0048471;GO:0015630;GO:0005515;GO:0005737;GO:0008017;GO:0005874;GO:0005856;GO:0007049;GO:0051301;GO:0042802;GO:0035371;GO:0005881;GO:0045893;GO:1903033;GO:0045737;GO:0030496	-	KOG3000-Microtubule-binding protein involved in cell cycle control[DZ]
ENSMUSG00000005220	2.7139	30.5285	-3.49172	3.70178e-10	1.76953e-08	down	Corin	corin [Source:MGI Symbol;Acc:MGI:1349451]	GO:0016020;GO:0016021;GO:0005886;GO:0016787;GO:0016604;GO:0009986;GO:0008233;GO:0006508;GO:0005576;GO:0004252;GO:0005887;GO:0008236;GO:0006898;GO:0005044;GO:0007565;GO:0016486;GO:0015629;GO:0030182;GO:0008217;GO:0003050;GO:0035813	-	KOG3577-Smoothened and related G-protein-coupled receptors[T]
ENSMUSG00000032827	0.935572	5.74754	-2.61902	0.0153128	0.0495794	down	Ppp1r9a	protein phosphatase 1, regulatory (inhibitor) subunit 9A [Source:MGI Symbol;Acc:MGI:2442401]	GO:0005515;GO:0007015;GO:0030175;GO:0030426;GO:0043197;GO:0031175;GO:0030864;GO:0005856;GO:0019722;GO:0008022;GO:0008157;GO:0019901;GO:0019904;GO:0032403;GO:0042803;GO:0044325;GO:0051015;GO:0051020;GO:0007568;GO:0010976;GO:0030833;GO:0045860;GO:0048666;GO:0051489;GO:0051497;GO:0051823;GO:0051963;GO:0060079;GO:0060999;GO:0061001;GO:0097237;GO:1900272;GO:1900454;GO:1904049;GO:0005829;GO:0014069;GO:…	-	KOG1945-Protein phosphatase 1 binding protein spinophilin/neurabin II[T]
ENSMUSG00000032826	8.10564	33.3992	-2.04281	3.67861e-10	1.76658e-08	down	Ank2	ankyrin 2, brain [Source:MGI Symbol;Acc:MGI:88025]	GO:0016020;GO:0005886;GO:0048471;GO:0007165;GO:0005515;GO:0005737;GO:0030054;GO:0045202;GO:0045211;GO:0005856;GO:0005887;GO:0034613;GO:0042981;GO:0030018;GO:0072659;GO:0031430;GO:0016324;GO:0042383;GO:0044325;GO:0055117;GO:0060048;GO:0014069;GO:0072661;GO:0086004;GO:0002027;GO:0010881;GO:0008104;GO:0030507;GO:0030674;GO:0010628;GO:2001259;GO:0030315;GO:0086091;GO:0005622;GO:0015459;GO:0033292;GO:…	-	-
ENSMUSG00000073940	1244.97	370.007	1.75048	3.60878e-06	4.97619e-05	up	Hbb-bt	hemoglobin, beta adult t chain [Source:MGI Symbol;Acc:MGI:5474850]	GO:0046872;GO:0006810;GO:0005506;GO:0020037;GO:0070062;GO:0098869;GO:0072562;GO:0004601;GO:0005344;GO:0019825;GO:0015671;GO:0005833;GO:0031720;GO:0030492;GO:0031838	K13823-ko05144 Malaria;ko05143 African trypanosomiasis	KOG3378-Globins and related hemoproteins[C]
ENSMUSG00000104453	3.69579	7.74571	-1.06751	0.00410173	0.0172132	down	Gm37829	predicted gene, 37829 [Source:MGI Symbol;Acc:MGI:5611057]	-	-	-
ENSMUSG00000069516	311.513	78.7639	1.98369	4.49245e-08	1.17063e-06	up	Lyz2	lysozyme 2 [Source:MGI Symbol;Acc:MGI:96897]	GO:0005615;GO:0016787;GO:0003796;GO:0003824;GO:0016798;GO:0008152;GO:0019835;GO:0042742;GO:0005576;GO:0070062;GO:0042802;GO:0050830;GO:0050829	K13915-ko04970 Salivary secretion	-
ENSMUSG00000008200	6.28089	27.582	-2.13469	1.37144e-09	5.57558e-08	down	Fnbp4	formin binding protein 4 [Source:MGI Symbol;Acc:MGI:1860513]	GO:0016607	-	-
ENSMUSG00000008206	1.96726	6.27891	-1.67433	0.000878524	0.00488052	down	Cers4	ceramide synthase 4 [Source:MGI Symbol;Acc:MGI:1914510]	GO:0016020;GO:0016021;GO:0005783;GO:0003677;GO:0005634;GO:0006629;GO:0005789;GO:0031965;GO:0030148;GO:0046513;GO:0050291	K04710-ko00600 Sphingolipid metabolism;ko04071 Sphingolipid signaling pathway	KOG1607-Protein transporter of the TRAM (translocating chain-associating membrane) superfamily[U]
ENSMUSG00000004951	203.535	86.1962	1.23958	3.24303e-10	1.57929e-08	up	Hspb1	heat shock protein 1 [Source:MGI Symbol;Acc:MGI:96240]	GO:0005615;GO:0005634;GO:0005737;GO:0003723;GO:0005925;GO:0005886;GO:0001932;GO:0070062;GO:0031012;GO:0005856;GO:0005622;GO:0035556;GO:0071901;GO:0019901;GO:1904115;GO:0042802;GO:0030018;GO:0043292;GO:0042803;GO:0005819;GO:0070527;GO:0045766;GO:0043536;GO:2001234;GO:0035924;GO:0044183;GO:0061077;GO:0005080;GO:0008426;GO:0043130;GO:0001895;GO:0006469;GO:0006986;GO:0009615;GO:0032731;GO:0038033;GO:…	K04455-ko04010 MAPK signaling pathway;ko04370 VEGF signaling pathway;ko05169 Epstein-Barr virus infection;ko05146 Amoebiasis	KOG3591-Alpha crystallins[O]
ENSMUSG00000041801	20.5857	8.9549	1.2009	2.14875e-06	3.22374e-05	up	Phlda3	pleckstrin homology like domain, family A, member 3 [Source:MGI Symbol;Acc:MGI:1351485]	GO:0016020;GO:0005886;GO:0005737;GO:0070062;GO:0010314;GO:0032266;GO:0080025;GO:0006915;GO:0005546;GO:0051898;GO:0005547;GO:0043325;GO:0042771;GO:0043065	-	-
ENSMUSG00000055204	2.31762	7.16678	-1.62868	5.07559e-05	0.000455904	down	Ankrd17	ankyrin repeat domain 17 [Source:MGI Symbol;Acc:MGI:1932101]	GO:0045087;GO:0005634;GO:0042742;GO:0003676;GO:0005737;GO:0003723;GO:0003682;GO:0016020;GO:0031965;GO:0002376;GO:0007492;GO:1900087;GO:0000785;GO:0045787;GO:0043123;GO:1900245;GO:1900246;GO:0006275;GO:0001955;GO:0051151	-	KOG0504-FOG: Ankyrin repeat[R]
ENSMUSG00000051185	6.95039	2.93927	1.24164	6.88187e-10	3.05773e-08	up	Fam174a	family with sequence similarity 174, member A [Source:MGI Symbol;Acc:MGI:1914948]	GO:0016020;GO:0016021;GO:0003674;GO:0008150;GO:0005575	-	-
ENSMUSG00000021819	4.94607	12.0035	-1.2791	2.33317e-05	0.000238174	down	Zswim8	zinc finger SWIM-type containing 8 [Source:MGI Symbol;Acc:MGI:1919156]	GO:0008270;GO:0046872;GO:0003674;GO:0008150;GO:0005575	-	KOG3615-Uncharacterized conserved protein[S]
ENSMUSG00000099587	0.295156	6.98661	-4.56504	0.00476684	0.0194052	down	Gm28967	predicted gene 28967 [Source:MGI Symbol;Acc:MGI:5579673]	-	-	-
ENSMUSG00000038780	2.70269	5.63579	-1.06022	0.015305	0.0495794	down	Smurf1	SMAD specific E3 ubiquitin protein ligase 1 [Source:MGI Symbol;Acc:MGI:1923038]	GO:0016740;GO:0004842;GO:0016567;GO:0016020;GO:0005886;GO:0005737;GO:0070062;GO:0005739;GO:0061630;GO:0030512;GO:0030579;GO:0005829;GO:0030154;GO:0042787;GO:0006611;GO:0034394;GO:0032801;GO:0005515;GO:0043161;GO:0030509;GO:0000209;GO:2000060;GO:0070411;GO:0070412;GO:0030279;GO:1903861;GO:0061734;GO:0061736;GO:0061753;GO:0071211;GO:0030424;GO:0043025	K04678-ko04120 Ubiquitin mediated proteolysis;ko04340 Hedgehog signaling pathway;ko04341 Hedgehog signaling pathway - Fly;ko04350 TGF-beta signaling pathway;ko04144 Endocytosis	KOG0940-Ubiquitin protein ligase RSP5/NEDD4[O]
ENSMUSG00000037364	16.6304	55.532	-1.7395	4.2435e-06	5.71868e-05	down	Srrt	serrate RNA effector molecule homolog (Arabidopsis) [Source:MGI Symbol;Acc:MGI:1933527]	GO:0003677;GO:0005634;GO:0003676;GO:0005654;GO:0043234;GO:0005737;GO:0006355;GO:0003723;GO:0006351;GO:0005515;GO:0031047;GO:0008283;GO:0031053;GO:0097150;GO:0050769	-	KOG2295-C2H2 Zn-finger protein[R]
ENSMUSG00000037366	2.21152	6.33249	-1.51774	0.000120899	0.000939098	down	Pafah2	platelet-activating factor acetylhydrolase 2 [Source:MGI Symbol;Acc:MGI:2140321]	GO:0016787;GO:0005737;GO:0016042;GO:0006629;GO:0003847;GO:0043066	K01062-ko00565 Ether lipid metabolism	KOG3847-Phospholipase A2 (platelet-activating factor acetylhydrolase in humans)[I]
ENSMUSG00000025907	4.43994	13.8846	-1.64487	0.0027748	0.0125597	down	Rb1cc1	RB1-inducible coiled-coil 1 [Source:MGI Symbol;Acc:MGI:1341850]	GO:0005634;GO:0005829;GO:0005737;GO:0006914;GO:0006355;GO:0006351;GO:0031965;GO:0001934;GO:0043066;GO:0000422;GO:0007049;GO:0007507;GO:0005515;GO:0046330;GO:0019901;GO:0001889;GO:0045793;GO:0030242;GO:2001237;GO:0000045;GO:0006995;GO:0034045;GO:1990316;GO:0032947;GO:0061723;GO:0061709;GO:0000407	K17589-ko04211 Longevity regulating pathway - mammal	KOG4572-Predicted DNA-binding transcription factor, interacts with stathmin[KRT]
ENSMUSG00000042605	5.98071	15.5177	-1.37553	0.0071999	0.0271419	down	Atxn2	ataxin 2 [Source:MGI Symbol;Acc:MGI:1277223]	GO:0003723;GO:0005154;GO:0008022;GO:0002091;GO:0033962;GO:0034063;GO:0005737;GO:0005794;GO:0005802;GO:0005844;GO:0010494;GO:0016020;GO:0030529;GO:0048471	-	-
ENSMUSG00000020741	13.9702	38.2226	-1.45207	0.00295939	0.0132112	down	Cluh	clustered mitochondria (cluA/CLU1) homolog [Source:MGI Symbol;Acc:MGI:1921398]	GO:0005737;GO:0003723;GO:0003729;GO:0007005;GO:0048312	-	-
ENSMUSG00000020740	3.59882	9.33231	-1.37471	6.8945e-06	8.6664e-05	down	Gga3	golgi associated, gamma adaptin ear containing, ARF binding protein 3 [Source:MGI Symbol;Acc:MGI:2384159]	GO:0016020;GO:0005794;GO:0005622;GO:0006810;GO:0015031;GO:0006886;GO:0016192;GO:0005768;GO:0030131;GO:0005802;GO:0045732;GO:0030306;GO:0010008	K12404-ko04142 Lysosome	KOG1087-Cytosolic sorting protein GGA2/TOM1[U]
ENSMUSG00000020747	7.42036	30.1815	-2.0241	1.27955e-13	1.40037e-11	down	Tmem94	transmembrane protein 94 [Source:MGI Symbol;Acc:MGI:1919197]	GO:0016020;GO:0016021;GO:0003674;GO:0008150	-	KOG4383-Uncharacterized conserved protein[S]
ENSMUSG00000020744	8.52578	26.4245	-1.63197	1.91079e-05	0.0002021	down	Slc25a19	solute carrier family 25 (mitochondrial thiamine pyrophosphate carrier), member 19 [Source:MGI Symbol;Acc:MGI:1914533]	GO:0016020;GO:0016021;GO:0006810;GO:0055085;GO:0005634;GO:0005739;GO:0005743;GO:0006839;GO:0071934;GO:0031305;GO:0015234;GO:0030974	-	KOG0752-Mitochondrial solute carrier protein[C]
ENSMUSG00000028248	2.83594	11.4071	-2.00804	0.00907069	0.0327345	down	Pnisr	PNN interacting serine/arginine-rich [Source:MGI Symbol;Acc:MGI:1913875]	GO:0003723;GO:0005829;GO:0016607;GO:0008150;GO:0005634	-	-
ENSMUSG00000028245	13.6198	36.3382	-1.41578	1.3884e-11	9.20008e-10	down	Nsmaf	neutral sphingomyelinase (N-SMase) activation associated factor [Source:MGI Symbol;Acc:MGI:1341864]	GO:0043085;GO:0005123;GO:0016230;GO:0043065	K18953-ko04071 Sphingolipid signaling pathway	KOG1786-Lysosomal trafficking regulator LYST and related BEACH and WD40 repeat proteins[TU]
ENSMUSG00000021591	7.50717	2.44612	1.61778	3.30097e-07	6.6512e-06	up	Glrx	glutaredoxin [Source:MGI Symbol;Acc:MGI:2135625]	GO:0005634;GO:0055114;GO:0005737;GO:0009055;GO:0070062;GO:0045454;GO:0005739;GO:0015035;GO:0047485;GO:0045838;GO:2000651;GO:0015038;GO:0019153	-	KOG1752-Glutaredoxin and related proteins[O]
ENSMUSG00000005417	19.9502	41.7812	-1.06645	0.00151398	0.00762268	down	Mprip	myosin phosphatase Rho interacting protein [Source:MGI Symbol;Acc:MGI:1349438]	GO:0005829;GO:0005737;GO:0005925;GO:0003779;GO:0005856;GO:0045296;GO:0015629	-	KOG4807-F-actin binding protein, regulates actin cytoskeletal organization[Z]
ENSMUSG00000026743	2.50255	11.525	-2.20329	6.17393e-12	4.45766e-10	down	Mllt10	myeloid/lymphoid or mixed-lineage leukemia; translocated to, 10 [Source:MGI Symbol;Acc:MGI:1329038]	GO:0008270;GO:0046872;GO:0005634;GO:0005654;GO:0043234;GO:0005829;GO:0045944	-	KOG0956-PHD finger protein AF10[R]
ENSMUSG00000003810	16.1742	65.4631	-2.01698	7.12198e-08	1.7526e-06	down	Mast2	microtubule associated serine/threonine kinase 2 [Source:MGI Symbol;Acc:MGI:894676]	GO:0004672;GO:0005524;GO:0006468;GO:0016740;GO:0000287;GO:0000166;GO:0016301;GO:0016310;GO:0004674;GO:0045075;GO:0019902	-	KOG0606-Microtubule-associated serine/threonine kinase and related proteins[TR]
ENSMUSG00000060657	2.99411	6.32063	-1.07794	0.000196737	0.00141555	down	Marf1	meiosis arrest female 1 [Source:MGI Symbol;Acc:MGI:2444505]	GO:0003674;GO:0003676;GO:0005794;GO:0016020;GO:0043231;GO:0010468;GO:0010923;GO:0005777;GO:0003723;GO:0006302;GO:0030154;GO:0051321;GO:0048477;GO:0007143	-	-
ENSMUSG00000034429	2.33488	5.63952	-1.27222	0.00282085	0.0127128	down	Zfp707	zinc finger protein 707 [Source:MGI Symbol;Acc:MGI:1916270]	GO:0006355;GO:0046872;GO:0005622;GO:0005575;GO:0003676;GO:0003700	-	KOG1721-FOG: Zn-finger[R]
ENSMUSG00000034422	2.9701	6.78495	-1.19183	2.49705e-07	5.182e-06	down	Parp14	poly (ADP-ribose) polymerase family, member 14 [Source:MGI Symbol;Acc:MGI:1919489]	GO:0016740;GO:0016757;GO:0005634;GO:0005829;GO:0005737;GO:0006355;GO:0003723;GO:0016020;GO:0006351;GO:0003950;GO:0005515	-	KOG2633-Hismacro and SEC14 domain-containing proteins[BK]
ENSMUSG00000017756	2.44941	12.395	-2.33925	2.58439e-07	5.34724e-06	down	Slc12a7	solute carrier family 12, member 7 [Source:MGI Symbol;Acc:MGI:1342283]	GO:0055085;GO:0016020;GO:0016021;GO:0005886;GO:0005215;GO:0015377;GO:0015379;GO:0006810;GO:0006811;GO:1902476;GO:0005887;GO:0006813;GO:0071805;GO:0019901;GO:0015293;GO:0006884;GO:0007268;GO:0022820	K13627-ko04966 Collecting duct acid secretion	KOG2082-K+/Cl- cotransporter KCC1 and related transporters[P]
ENSMUSG00000017754	37.9882	18.122	1.06781	5.66749e-05	0.000498518	up	Pltp	phospholipid transfer protein [Source:MGI Symbol;Acc:MGI:103151]	GO:0005615;GO:0006810;GO:0005576;GO:0030317;GO:0006629;GO:0008289;GO:0006869;GO:0010875;GO:0034375;GO:0010189	K08761-ko03320 PPAR signaling pathway	KOG4160-BPI/LBP/CETP family protein[V]
ENSMUSG00000049130	5.30846	0.585959	3.17942	0.00044254	0.00277091	up	C5ar1	complement component 5a receptor 1 [Source:MGI Symbol;Acc:MGI:88232]	GO:0016020;GO:0016021;GO:0005886;GO:0007186;GO:0031410;GO:0004871;GO:0004930;GO:0007165;GO:0050830;GO:0006935;GO:0016323;GO:0045177;GO:0004875;GO:0004878;GO:0038178;GO:0030593;GO:0005887;GO:0032494;GO:0006954;GO:0007200;GO:0007204;GO:0050679;GO:0070374;GO:0010575;GO:0010759;GO:0045766;GO:0090023;GO:0042789;GO:0001856;GO:0002430;GO:0006915;GO:0021534;GO:0031100;GO:0032496;GO:0043524;GO:0009986	K04010-ko04080 Neuroactive ligand-receptor interaction;ko04610 Complement and coagulation cascades;ko05150 Staphylococcus aureus infection	-
ENSMUSG00000056144	3.20758	7.2076	-1.16803	0.000210381	0.0014951	down	Trim34a	tripartite motif-containing 34A [Source:MGI Symbol;Acc:MGI:2137359]	GO:0008270;GO:0046872;GO:0005622	-	-
ENSMUSG00000105814	46.3655	12.5729	1.88273	7.12812e-07	1.25293e-05	up	Mir703	microRNA 703 [Source:MGI Symbol;Acc:MGI:3629657]	-	-	-
ENSMUSG00000041231	4.36835	17.0631	-1.96572	4.47245e-07	8.48845e-06	down	Ublcp1	ubiquitin-like domain containing CTD phosphatase 1 [Source:MGI Symbol;Acc:MGI:1933105]	GO:0005634;GO:0016787;GO:0004721;GO:0005730;GO:0006470;GO:0004722	-	KOG1605-TFIIF-interacting CTD phosphatase, including NLI-interacting factor (involved in RNA polymerase II regulation)[K]
ENSMUSG00000064179	6.00066	15.1079	-1.33211	0.000759006	0.00432404	down	Tnnt1	troponin T1, skeletal, slow [Source:MGI Symbol;Acc:MGI:1333868]	GO:0006937;GO:0005861;GO:0003009;GO:0014883;GO:0005523;GO:0045932;GO:0031014;GO:0031444	-	KOG3634-Troponin[Z]
ENSMUSG00000050359	66.5344	0.705452	6.55941	2.65699e-07	5.46482e-06	up	Sprr1a	small proline-rich protein 1A [Source:MGI Symbol;Acc:MGI:106660]	GO:0071944;GO:0005737;GO:0005198;GO:0018149;GO:0030216;GO:0001533;GO:0030674;GO:0031424;GO:0030280	-	-
ENSMUSG00000054737	1.67225	6.52701	-1.96463	1.36907e-10	7.26236e-09	down	Zfp182	zinc finger protein 182 [Source:MGI Symbol;Acc:MGI:2442220]	GO:0006355;GO:0046872;GO:0005622;GO:0003676	-	-
ENSMUSG00000031901	2.72655	6.01713	-1.142	0.0150872	0.0490039	down	Dus2	dihydrouridine synthase 2 [Source:MGI Symbol;Acc:MGI:1913619]	GO:0005829;GO:0005737;GO:0055114;GO:0003824;GO:0016491;GO:0050660;GO:0008033;GO:0005783;GO:0005739;GO:0003723;GO:0003725;GO:0017150;GO:0002943;GO:0006469;GO:0060548;GO:0004860	-	KOG2334-tRNA-dihydrouridine synthase[J]
ENSMUSG00000031904	1.89753	9.2504	-2.28539	1.30267e-13	1.4182e-11	down	Slc7a6	solute carrier family 7 (cationic amino acid transporter, y+ system), member 6 [Source:MGI Symbol;Acc:MGI:2142598]	GO:0016020;GO:0016021;GO:0005886;GO:0006810;GO:0043231;GO:0015171;GO:0003333;GO:0015297;GO:0005887;GO:0016323;GO:0006865;GO:1902475;GO:0015179	-	KOG1287-Amino acid transporters[E]
ENSMUSG00000057130	3.03853	8.74812	-1.5256	3.09969e-07	6.28217e-06	down	Txnl4a	thioredoxin-like 4A [Source:MGI Symbol;Acc:MGI:1351613]	GO:0003674;GO:0005634;GO:0005829;GO:0005737;GO:0031965;GO:0005681;GO:0000398;GO:0006397;GO:0008380;GO:0007049;GO:0051301;GO:0005682;GO:0046540;GO:0000245	K12859-ko03040 Spliceosome	KOG3414-Component of the U4/U6.U5 snRNP/mitosis protein DIM1[AD]
ENSMUSG00000026944	3.04083	8.96565	-1.55994	7.34487e-07	1.28885e-05	down	Abca2	ATP-binding cassette, sub-family A (ABC1), member 2 [Source:MGI Symbol;Acc:MGI:99606]	GO:0016020;GO:0016021;GO:0005524;GO:0005215;GO:0006810;GO:0000166;GO:0016887;GO:0006357;GO:0032383;GO:0042632;GO:0048545;GO:0005764;GO:0005768	K05642-ko02010 ABC transporters;ko04142 Lysosome	KOG0059-Lipid exporter ABCA1 and related proteins, ABC superfamily[IR]
ENSMUSG00000028894	2.86993	16.89	-2.55708	5.48889e-08	1.3936e-06	down	Inpp5b	inositol polyphosphate-5-phosphatase B [Source:MGI Symbol;Acc:MGI:103257]	GO:0016020;GO:0046872;GO:0016787;GO:0046856;GO:0007165;GO:0005829;GO:0005737;GO:0031410;GO:0007283;GO:0030317;GO:0016021;GO:0005768;GO:0001701;GO:0031901;GO:0070613;GO:0004445;GO:0030670;GO:0005793;GO:0052658;GO:0004439	K01099-ko00562 Inositol phosphate metabolism;ko04070 Phosphatidylinositol signaling system	KOG0565-Inositol polyphosphate 5-phosphatase and related proteins[U]
ENSMUSG00000034621	2.04325	11.8777	-2.53932	1.95241e-10	1.00491e-08	down	Gpatch8	G patch domain containing 8 [Source:MGI Symbol;Acc:MGI:1918667]	GO:0046872;GO:0008150;GO:0003676;GO:0005515;GO:0003723	-	-
ENSMUSG00000032596	8.52867	18.5433	-1.1205	5.56828e-05	0.000491039	down	Uba7	ubiquitin-like modifier activating enzyme 7 [Source:MGI Symbol;Acc:MGI:1349462]	GO:0016567;GO:0008641;GO:0006464;GO:0004842;GO:0019782;GO:0019941;GO:0032020	K10698-ko04120 Ubiquitin mediated proteolysis;ko05012 Parkinson's disease	KOG2012-Ubiquitin activating enzyme UBA1[O]
ENSMUSG00000032598	3.28146	7.62423	-1.21625	2.96574e-05	0.000289769	down	Nckipsd	NCK interacting protein with SH3 domain [Source:MGI Symbol;Acc:MGI:1931834]	GO:0005634;GO:0017124;GO:0008180;GO:0010976	-	KOG4035-Coeffector of mDia Rho GTPase, regulates actin polymerization and cell adhesion turnover[TZ]
ENSMUSG00000042010	8.47545	34.2895	-2.0164	2.89915e-05	0.000284497	down	Acacb	acetyl-Coenzyme A carboxylase beta [Source:MGI Symbol;Acc:MGI:2140940]	GO:0016020;GO:0005524;GO:0046872;GO:0005634;GO:0003824;GO:0008152;GO:0000166;GO:0006629;GO:0005739;GO:0016874;GO:0004075;GO:0006631;GO:0006633;GO:0012505;GO:0031667;GO:0003989;GO:0097009;GO:0051289;GO:0009374;GO:0006084;GO:0010629;GO:0010884;GO:0010906;GO:0014070;GO:0031999;GO:0042493;GO:0043086;GO:0046322;GO:0050995;GO:0060421;GO:2001295	K01946-ko00620 Pyruvate metabolism;ko00640 Propanoate metabolism;ko00061 Fatty acid biosynthesis;ko00254 Aflatoxin biosynthesis;ko04910 Insulin signaling pathway;ko04922 Glucagon signaling pathway;ko04920 Adipocytokine signaling pathway;ko04931 Insulin resistance	KOG0368-Acetyl-CoA carboxylase[I]
ENSMUSG00000024397	13.4372	6.37103	1.07663	0.00082661	0.00464053	up	Aif1	allograft inflammatory factor 1 [Source:MGI Symbol;Acc:MGI:1343098]	GO:0016020;GO:0046872;GO:0005886;GO:0005634;GO:0005509;GO:0048471;GO:0005829;GO:0005515;GO:0005737;GO:0003779;GO:0005856;GO:0006954;GO:0042995;GO:1900087;GO:0051015;GO:0030027;GO:0030041;GO:0001726;GO:0032587;GO:0005884;GO:2000406;GO:0071346;GO:0042102;GO:0001891;GO:0001774;GO:0006911;GO:0016601;GO:0048661;GO:0048662;GO:0051017;GO:0071672;GO:0071673;GO:0090026;GO:0097178;GO:0001934;GO:0010629;GO:…	-	-
ENSMUSG00000087413	1.28213	5.26331	-2.03743	1.61972e-06	2.53328e-05	down	Gm11266	predicted gene 11266 [Source:MGI Symbol;Acc:MGI:3649705]	-	-	-
ENSMUSG00000047036	6.72111	38.1548	-2.50509	1.18487e-10	6.35004e-09	down	Zfp445	zinc finger protein 445 [Source:MGI Symbol;Acc:MGI:2143340]	GO:0003700;GO:0006355;GO:0005622;GO:0005634;GO:0003676;GO:0046872;GO:0003677;GO:0006351;GO:0070062	-	KOG1721-FOG: Zn-finger[R]
ENSMUSG00000017548	1.9921	5.45947	-1.45447	1.23797e-10	6.58371e-09	down	Suz12	suppressor of zeste 12 homolog (Drosophila) [Source:MGI Symbol;Acc:MGI:1261758]	GO:0046872;GO:0005634;GO:0016604;GO:0006355;GO:0005694;GO:0003723;GO:0003682;GO:0006351;GO:0016569;GO:0070734;GO:0005730;GO:0000122;GO:0043565;GO:0045596;GO:0005515;GO:0035064;GO:0000979;GO:0005654;GO:1990841;GO:0008284;GO:0031490;GO:0042054;GO:0016574;GO:0001739;GO:0016571;GO:0032993;GO:0035098;GO:0046976;GO:0016586;GO:0016020;GO:0016021	-	KOG2350-Zn-finger protein joined to JAZF1 (predicted suppressor)[R]
ENSMUSG00000039481	20.8389	5.02515	2.05204	8.4612e-66	8.79711e-62	up	Nrtn	neurturin [Source:MGI Symbol;Acc:MGI:108417]	GO:0008083;GO:0005576;GO:0031175;GO:0007169;GO:0001755;GO:0021675;GO:0030424	-	-
ENSMUSG00000040044	6.41157	13.3297	-1.0559	0.000368477	0.0023788	down	Orc3	origin recognition complex, subunit 3 [Source:MGI Symbol;Acc:MGI:1354944]	GO:0003677;GO:0005634;GO:0005654;GO:0016604;GO:0006260;GO:0000784;GO:0005664;GO:0003688;GO:0006270;GO:0000808;GO:0061351;GO:0006267;GO:0005656;GO:0031261	K02605-ko04110 Cell cycle;ko04111 Cell cycle - yeast;ko04113 Meiosis - yeast	KOG2538-Origin recognition complex, subunit 3[L]
ENSMUSG00000025558	3.70762	16.9022	-2.18864	4.40803e-06	5.90977e-05	down	Dock9	dedicator of cytokinesis 9 [Source:MGI Symbol;Acc:MGI:106321]	GO:0005622;GO:0043547;GO:0005085;GO:0007264;GO:0045296;GO:0016020	-	-
ENSMUSG00000028700	3.61816	9.36366	-1.37182	0.00446073	0.0184419	down	Pomgnt1	protein O-linked mannose beta 1,2-N-acetylglucosaminyltransferase [Source:MGI Symbol;Acc:MGI:1915523]	GO:0016020;GO:0016021;GO:0016740;GO:0016757;GO:0006486;GO:0000139;GO:0005794;GO:0008375;GO:0006493;GO:0047223	K09666-ko00514 Other types of O-glycan biosynthesis	-
ENSMUSG00000039168	33.9735	15.0852	1.17128	5.42004e-05	0.000480206	up	Dap	death-associated protein [Source:MGI Symbol;Acc:MGI:1918190]	GO:0005575;GO:0006914;GO:0045892;GO:0006915;GO:0006919;GO:0032088;GO:0097190;GO:0010507;GO:0034198;GO:0070513	-	-
ENSMUSG00000060032	19.6889	8.77902	1.16525	2.99479e-09	1.11402e-07	up	H2afj	H2A histone family, member J [Source:MGI Symbol;Acc:MGI:3606192]	GO:0005634;GO:0003677;GO:0046982;GO:0006342;GO:0000786;GO:0000790;GO:0005694;GO:0070062	K11251-ko05322 Systemic lupus erythematosus;ko05034 Alcoholism	KOG1756-Histone 2A[B]
ENSMUSG00000021702	31.9301	0.990323	5.01088	6.87034e-25	4.92627e-22	up	Thbs4	thrombospondin 4 [Source:MGI Symbol;Acc:MGI:1101779]	GO:0005576;GO:0005615;GO:0005509;GO:0008201;GO:0005578;GO:0070062;GO:0007155;GO:0005783;GO:0008083;GO:0016529;GO:0050731;GO:0005515;GO:0005604;GO:0005178;GO:0001938;GO:0016525;GO:0051451;GO:0071603;GO:0090023;GO:0051781;GO:0031012;GO:0006986;GO:0034976;GO:0048771;GO:0034103;GO:0048266	K04659-ko04151 PI3K-Akt signaling pathway;ko04512 ECM-receptor interaction;ko04145 Phagosome;ko04510 Focal adhesion;ko05144 Malaria	-
ENSMUSG00000039831	10.4348	59.0726	-2.50108	8.84765e-16	1.64266e-13	down	Arhgap29	Rho GTPase activating protein 29 [Source:MGI Symbol;Acc:MGI:2443818]	GO:0046872;GO:0005096;GO:0007165;GO:0005737;GO:0043547;GO:0035556;GO:0005515;GO:0030165;GO:0005622	-	KOG1453-Chimaerin and related Rho GTPase activating proteins[T]
ENSMUSG00000039834	2.27023	6.88988	-1.60164	3.94357e-05	0.000367889	down	Zfp335	zinc finger protein 335 [Source:MGI Symbol;Acc:MGI:2682313]	GO:0046872;GO:0003677;GO:0005634;GO:0003676;GO:0005654;GO:0005515;GO:0010468;GO:0006355;GO:0007275;GO:0006351;GO:0001701;GO:0007420;GO:0048812;GO:0035097;GO:0000979;GO:0044212;GO:0002052;GO:0021895;GO:0040029;GO:0048854;GO:0050671;GO:0050767;GO:0050769;GO:0051569;GO:0080182	-	KOG1721-FOG: Zn-finger[R]
ENSMUSG00000020079	5.50427	13.651	-1.31038	6.86123e-05	0.000585203	down	Supv3l1	suppressor of var1, 3-like 1 (S. cerevisiae) [Source:MGI Symbol;Acc:MGI:2441711]	GO:0016787;GO:0003677;GO:0005634;GO:0000166;GO:0005524;GO:0003723;GO:0042803;GO:0005739;GO:0043066;GO:0003725;GO:0004386;GO:0005759;GO:0016817;GO:0006310;GO:0004004;GO:0030307;GO:0032508;GO:0006401;GO:0070584;GO:0003678;GO:0042645;GO:0034458;GO:0000958;GO:0000962;GO:0000965;GO:0035945;GO:0035946;GO:0070827;GO:2000827;GO:0045025	-	KOG0953-Mitochondrial RNA helicase SUV3, DEAD-box superfamily[A]
ENSMUSG00000037475	2.13154	9.2681	-2.12038	0.00018845	0.00136823	down	Thoc2	THO complex 2 [Source:MGI Symbol;Acc:MGI:2442413]	GO:0005634;GO:0005515;GO:0010468;GO:0006810;GO:0003723;GO:0006397;GO:0008380;GO:0051028;GO:0016607;GO:0000902;GO:0000784;GO:0003729;GO:0006406;GO:0016973;GO:0001824;GO:0010793;GO:0010977;GO:0017145;GO:0046784;GO:0048666;GO:0048699;GO:0000346;GO:0000347;GO:0000445	K12879-ko03040 Spliceosome;ko03013 RNA transport	KOG1874-KEKE-like motif-containing transcription regulator (Rlr1)/suppressor of sin4[K]
ENSMUSG00000027936	6.9716	16.2181	-1.21805	0.00136927	0.00702856	down	Crtc2	CREB regulated transcription coactivator 2 [Source:MGI Symbol;Acc:MGI:1921593]	GO:0005634;GO:0005654;GO:0005515;GO:0005737;GO:0006355;GO:0045944;GO:0006351;GO:0070062;GO:0006094;GO:1901998;GO:0051289;GO:0032793;GO:0042593;GO:0003682;GO:0008140;GO:0043970	K16333-ko04151 PI3K-Akt signaling pathway;ko04152 AMPK signaling pathway;ko04922 Glucagon signaling pathway;ko04931 Insulin resistance;ko05166 HTLV-I infection	-
ENSMUSG00000021578	3.88218	8.08708	-1.05875	0.000644517	0.00378376	down	Ccdc127	coiled-coil domain containing 127 [Source:MGI Symbol;Acc:MGI:1914683]	GO:0003674;GO:0008150;GO:0005575;GO:0016020;GO:0016021	-	-
ENSMUSG00000026047	5.3855	12.3148	-1.19325	2.25243e-05	0.000231752	down	Kdelc1	KDEL (Lys-Asp-Glu-Leu) containing 1 [Source:MGI Symbol;Acc:MGI:1919300]	GO:0005783;GO:0005788;GO:0046527;GO:0006664	-	KOG2458-Endoplasmic reticulum protein EP58, contains filamin rod domain and KDEL motif[R]
ENSMUSG00000026042	22.0801	9.52678	1.21269	0.000534522	0.00325376	up	Col5a2	collagen, type V, alpha 2 [Source:MGI Symbol;Acc:MGI:88458]	GO:0046872;GO:0005578;GO:0005576;GO:0005201;GO:0005581;GO:0046332;GO:0043588;GO:0071230;GO:0001501;GO:0005615;GO:0030199;GO:0031012;GO:0048592;GO:1903225;GO:0005588;GO:0001503	K19721-ko04974 Protein digestion and absorption	KOG3544-Collagens (type IV and type XIII), and related proteins[W]
ENSMUSG00000026048	2.67944	6.63543	-1.30826	0.000499864	0.00307066	down	Ercc5	excision repair cross-complementing rodent repair deficiency, complementation group 5 [Source:MGI Symbol;Acc:MGI:103582]	GO:0005634;GO:0003677;GO:0090305;GO:0006281;GO:0003824;GO:0004518;GO:0016788;GO:0003697;GO:0006289;GO:0004519;GO:0000405;GO:0003690;GO:0004520;GO:0042803;GO:0047485;GO:0006283;GO:0006295;GO:0009411;GO:0009650;GO:0010225;GO:0043066;GO:0005654;GO:0005662;GO:0005675;GO:0016591	-	-
ENSMUSG00000037326	2.0327	6.62201	-1.70387	0.00235839	0.0109784	down	Capn15	calpain 15 [Source:MGI Symbol;Acc:MGI:1355075]	GO:0008270;GO:0046872;GO:0005622;GO:0016787;GO:0008233;GO:0008234;GO:0006508;GO:0005737;GO:0004198	-	KOG0045-Cytosolic Ca2+-dependent cysteine protease (calpain), large subunit (EF-Hand protein superfamily)[OT]
ENSMUSG00000084830	5.50832	2.11559	1.38055	9.83123e-05	0.000786271	up	Gm14539	predicted gene 14539 [Source:MGI Symbol;Acc:MGI:3705371]	-	-	-
ENSMUSG00000027583	2.07447	5.56754	-1.4243	0.000490739	0.00302353	down	Zbtb46	zinc finger and BTB domain containing 46 [Source:MGI Symbol;Acc:MGI:1919397]	GO:0046872;GO:0005634;GO:0003676;GO:0006355;GO:0006351;GO:0005515;GO:0030853;GO:0045650;GO:0045656;GO:2001199;GO:2001200	-	KOG1721-FOG: Zn-finger[R]
ENSMUSG00000027589	1.7488	9.35408	-2.41923	0.00049344	0.00303478	down	Pcmtd2	protein-L-isoaspartate (D-aspartate) O-methyltransferase domain containing 2 [Source:MGI Symbol;Acc:MGI:1923927]	GO:0008150;GO:0005737;GO:0032259;GO:0006464;GO:0006479;GO:0004719	-	KOG1661-Protein-L-isoaspartate(D-aspartate) O-methyltransferase[O]
ENSMUSG00000001493	25.0336	10.1524	1.30205	1.4234e-07	3.18946e-06	up	Meox1	mesenchyme homeobox 1 [Source:MGI Symbol;Acc:MGI:103220]	GO:0006355;GO:0003677;GO:0043565;GO:0005634;GO:0005737;GO:0006366;GO:0007275;GO:0003682;GO:0045944;GO:0006351;GO:0003700;GO:0000978;GO:0001077;GO:0001046;GO:0071837;GO:0060218;GO:0061056;GO:0001757;GO:0061053	-	KOG0489-Transcription factor zerknullt and related HOX domain proteins[R]
ENSMUSG00000022185	19.7141	57.5277	-1.54503	0.000122208	0.000945696	down	Acin1	apoptotic chromatin condensation inducer 1 [Source:MGI Symbol;Acc:MGI:1891824]	GO:0005634;GO:0003676;GO:0005654;GO:0005829;GO:0003723;GO:0005886;GO:0005730;GO:0006397;GO:0008380;GO:0016607;GO:0006915;GO:0035145;GO:0043065;GO:0030218;GO:0061574;GO:0030263;GO:0048025;GO:0045657	K12875-ko03040 Spliceosome;ko03013 RNA transport;ko03015 mRNA surveillance pathway	KOG2416-Acinus (induces apoptotic chromatin condensation)[B]
ENSMUSG00000029661	164.248	58.8261	1.48134	0.0142163	0.0467449	up	Col1a2	collagen, type I, alpha 2 [Source:MGI Symbol;Acc:MGI:88468]	GO:0046872;GO:0005615;GO:0005515;GO:0005578;GO:0005576;GO:0005201;GO:0070062;GO:0031012;GO:0005581;GO:0030674;GO:0005783;GO:0042802;GO:0007266;GO:0046332;GO:0007179;GO:0071230;GO:0001501;GO:0001568;GO:0002020;GO:0070208;GO:0030199;GO:0008217;GO:0048407;GO:0043589;GO:0005584	K06236-ko04151 PI3K-Akt signaling pathway;ko04512 ECM-receptor interaction;ko04510 Focal adhesion;ko04611 Platelet activation;ko04974 Protein digestion and absorption;ko04933 AGE-RAGE signaling pathway in diabetic complications;ko05146 Amoebiasis	KOG3544-Collagens (type IV and type XIII), and related proteins[W]
ENSMUSG00000028134	3.71441	12.9817	-1.80527	3.38608e-11	2.07088e-09	down	Ptbp2	polypyrimidine tract binding protein 2 [Source:MGI Symbol;Acc:MGI:1860489]	GO:0005634;GO:0003676;GO:0005515;GO:0003723;GO:0006397;GO:0008380;GO:0003729;GO:0006376;GO:0005681;GO:2000177;GO:0033119;GO:0036002;GO:0021510;GO:0021549;GO:0030426;GO:0043025	-	KOG1190-Polypyrimidine tract-binding protein[A]
ENSMUSG00000071337	2.2584	12.1883	-2.43213	1.34543e-09	5.50724e-08	down	Tia1	cytotoxic granule-associated RNA binding protein 1 [Source:MGI Symbol;Acc:MGI:107914]	GO:0003676;GO:0003723;GO:0005634;GO:0005654;GO:0005829;GO:0005737;GO:0006915;GO:0017148;GO:0010494;GO:0048024;GO:0017091;GO:1903608;GO:0097165;GO:0042036;GO:1904037;GO:0030529;GO:0005515	-	KOG0148-Apoptosis-promoting RNA-binding protein TIA-1/TIAR (RRM superfamily)[AJ]
ENSMUSG00000021519	10.2743	33.5725	-1.70825	0.000228983	0.00159942	down	Mterf3	mitochondrial transcription termination factor 3 [Source:MGI Symbol;Acc:MGI:1913660]	GO:0006355;GO:0003690;GO:0003677;GO:0005654;GO:0006351;GO:0005739;GO:0045892;GO:0042254;GO:0044212;GO:0032502;GO:0008380;GO:0019843;GO:0003727;GO:0042255	-	KOG1267-Mitochondrial transcription termination factor, mTERF[KR]
ENSMUSG00000022961	15.2566	76.7813	-2.33132	2.73289e-10	1.35951e-08	down	Son	Son DNA binding protein [Source:MGI Symbol;Acc:MGI:98353]	GO:0003676;GO:0003723;GO:0051726;GO:0043484;GO:0003677;GO:0005634;GO:0005515;GO:0006355;GO:0006351;GO:0043066;GO:0006397;GO:0008380;GO:0016607;GO:0007049;GO:0000226;GO:0000281;GO:0048024;GO:0050733	-	-
ENSMUSG00000027219	8.86152	25.5251	-1.52629	1.14977e-06	1.88254e-05	down	Slc28a2	solute carrier family 28 (sodium-coupled nucleoside transporter), member 2 [Source:MGI Symbol;Acc:MGI:1913105]	GO:0016020;GO:0016021;GO:0005887;GO:0006810;GO:0005337;GO:0005415;GO:1901642;GO:0015211;GO:0015860	-	KOG3747-Concentrative Na+-nucleoside cotransporter CNT1/CNT2[FP]
ENSMUSG00000027217	2.38412	6.71696	-1.49435	1.05343e-11	7.13519e-10	down	Tspan18	tetraspanin 18 [Source:MGI Symbol;Acc:MGI:1917186]	GO:0016020;GO:0016021;GO:0003674;GO:0005887;GO:0007166	-	KOG3882-Tetraspanin family integral membrane protein[R]
ENSMUSG00000034135	4.98771	10.1027	-1.01829	7.86743e-09	2.57631e-07	down	Sik3	SIK family kinase 3 [Source:MGI Symbol;Acc:MGI:2446296]	GO:0004672;GO:0005524;GO:0006468;GO:0004674	-	-
ENSMUSG00000003184	18.7729	40.0138	-1.09185	0.0129959	0.043664	down	Irf3	interferon regulatory factor 3 [Source:MGI Symbol;Acc:MGI:1859179]	GO:0003700;GO:0006355;GO:0003677;GO:0005634;GO:0005829;GO:0005737;GO:0042803;GO:0051607;GO:0006351;GO:0000122;GO:0002376;GO:0045087;GO:0071222;GO:0032496;GO:0000975;GO:0042802;GO:0019904;GO:0000978;GO:0001078;GO:0043330;GO:0060340;GO:0009617;GO:0097300;GO:0031663;GO:0032728;GO:0045351;GO:0032727;GO:0043123;GO:0050715;GO:0071359	K05411-ko04620 Toll-like receptor signaling pathway;ko04622 RIG-I-like receptor signaling pathway;ko04623 Cytosolic DNA-sensing pathway;ko05203 Viral carcinogenesis;ko05133 Pertussis;ko05162 Measles;ko05164 Influenza A;ko05161 Hepatitis B;ko05160 Hepatitis C;ko05168 Herpes simplex infection;ko05169 Epstein-Barr virus infection	-
ENSMUSG00000001127	11.7788	28.609	-1.28028	6.58519e-06	8.32416e-05	down	Araf	Araf proto-oncogene, serine/threonine kinase [Source:MGI Symbol;Acc:MGI:88065]	GO:0004672;GO:0005524;GO:0006468;GO:0016740;GO:0046872;GO:0007165;GO:0035556;GO:0000166;GO:0016301;GO:0016310;GO:0004674;GO:0005057;GO:0005515;GO:0000165;GO:0000186;GO:0043066;GO:0005739;GO:0005829;GO:0007275;GO:0030154;GO:0004709;GO:0033138;GO:0032006;GO:0070374;GO:0031434;GO:0009968;GO:0020021;GO:0032434	K08845-ko04012 ErbB signaling pathway;ko04068 FoxO signaling pathway;ko04810 Regulation of actin cytoskeleton;ko04650 Natural killer cell mediated cytotoxicity;ko04910 Insulin signaling pathway;ko04914 Progesterone-mediated oocyte maturation;ko04270 Vascular smooth muscle contraction;ko04726 Serotonergic synapse;ko04720 Long-term potentiation;ko04730 Long-term depression;ko05200 Pathways in cance…	KOG0193-Serine/threonine protein kinase RAF[T]
ENSMUSG00000024127	2.18504	11.8848	-2.44339	2.50491e-10	1.26425e-08	down	Prepl	prolyl endopeptidase-like [Source:MGI Symbol;Acc:MGI:2441932]	GO:0016787;GO:0005794;GO:0008233;GO:0006508;GO:0005737;GO:0004252;GO:0008236;GO:0005829;GO:0070008;GO:0005856	-	-
ENSMUSG00000059498	34.361	10.5051	1.70968	6.58095e-06	8.32416e-05	up	Fcgr3	Fc receptor, IgG, low affinity III [Source:MGI Symbol;Acc:MGI:95500]	GO:0016020;GO:0016021	-	-
ENSMUSG00000098600	1.19125	8.36325	-2.81159	0.000347496	0.00226605	down	Mir6929	microRNA 6929 [Source:MGI Symbol;Acc:MGI:5530680]	-	-	-
ENSMUSG00000002020	12.1973	1.23835	3.30008	1.4447e-10	7.60532e-09	up	Ltbp2	latent transforming growth factor beta binding protein 2 [Source:MGI Symbol;Acc:MGI:99502]	GO:0005509;GO:0097435;GO:0005615;GO:0031012;GO:0070062	-	-
ENSMUSG00000046897	5.52217	13.8179	-1.32323	3.80607e-06	5.20338e-05	down	Zfp740	zinc finger protein 740 [Source:MGI Symbol;Acc:MGI:1915994]	GO:0046872;GO:0008150;GO:0005634;GO:0003676;GO:0006355;GO:0006351	-	KOG1721-FOG: Zn-finger[R]
ENSMUSG00000020290	4.30551	9.07457	-1.07564	7.08916e-05	0.000600515	down	Xpo1	exportin 1 [Source:MGI Symbol;Acc:MGI:2144013]	GO:0005634;GO:0005829;GO:0005515;GO:0005737;GO:0006810;GO:0015031;GO:0006886;GO:0016020;GO:0043231;GO:0031965;GO:0005730;GO:0003723;GO:0051028;GO:0008536;GO:0030529;GO:0005654;GO:0006611;GO:0046825;GO:0010824;GO:0015030;GO:0005487;GO:0000776;GO:0008565;GO:0034504;GO:0042176;GO:0000055;GO:0000056;GO:0005642;GO:0005049;GO:0019904;GO:0000054;GO:0000122;GO:0042493	K14290-ko03013 RNA transport;ko03008 Ribosome biogenesis in eukaryotes;ko04013 MAPK signaling pathway - fly;ko05166 HTLV-I infection;ko05164 Influenza A;ko05169 Epstein-Barr virus infection	KOG2020-Nuclear transport receptor CRM1/MSN5 (importin beta superfamily)[YU]
ENSMUSG00000041328	3.30094	10.8727	-1.71976	2.24443e-10	1.14109e-08	down	Pcf11	PCF11 cleavage and polyadenylation factor subunit [Source:MGI Symbol;Acc:MGI:1919579]	GO:0005654;GO:0005737;GO:0005739;GO:0003729;GO:0006378;GO:0000993;GO:0006369;GO:0006379;GO:0005849	K14400-ko03015 mRNA surveillance pathway	KOG2071-mRNA cleavage and polyadenylation factor I/II complex, subunit Pcf11[A]
ENSMUSG00000048000	2.097	6.33951	-1.59604	0.000256088	0.00175861	down	Gigyf2	GRB10 interacting GYF protein 2 [Source:MGI Symbol;Acc:MGI:2138584]	GO:0048873;GO:0005794;GO:0005829;GO:0005515;GO:0003723;GO:0016020;GO:0005768;GO:0005783;GO:0009791;GO:0035264;GO:0007631;GO:0050885;GO:0045296;GO:0017148;GO:0008344;GO:0010494;GO:0005737;GO:0070064;GO:0031571;GO:0050881;GO:0048009;GO:0043204;GO:0044267;GO:0016021;GO:0031982;GO:0021522;GO:0016441;GO:0061157;GO:1990635	-	KOG1862-GYF domain containing proteins[R]
ENSMUSG00000056888	6.41079	1.95152	1.7159	0.00248258	0.0114627	up	Glipr1	GLI pathogenesis-related 1 (glioma) [Source:MGI Symbol;Acc:MGI:1920940]	GO:0016020;GO:0016021;GO:0005576	-	KOG3017-Defense-related protein containing SCP domain[S]
ENSMUSG00000023795	1.14133	5.68601	-2.3167	0.000849591	0.00474521	down	Pisd-ps2	phosphatidylserine decarboxylase, pseudogene 2 [Source:MGI Symbol;Acc:MGI:3612472]	-	-	-
ENSMUSG00000022440	26.2306	10.0501	1.38404	0.000195081	0.00140461	up	C1qtnf6	C1q and tumor necrosis factor related protein 6 [Source:MGI Symbol;Acc:MGI:1919959]	GO:0005615;GO:0005576;GO:0005581;GO:0042802;GO:0070208;GO:0051259	-	-
ENSMUSG00000021495	12.1414	34.93	-1.52453	0.00296782	0.0132374	down	Fam193b	family with sequence similarity 193, member B [Source:MGI Symbol;Acc:MGI:2385851]	GO:0003674;GO:0008150;GO:0005634;GO:0005737;GO:0005654	-	-
ENSMUSG00000024462	5.25477	14.0611	-1.42	0.0107833	0.0374525	down	Gabbr1	gamma-aminobutyric acid (GABA) B receptor, 1 [Source:MGI Symbol;Acc:MGI:1860139]	GO:0016020;GO:0016021;GO:0005886;GO:0005515;GO:0005737;GO:0030054;GO:0045202;GO:0045211;GO:0007186;GO:0004871;GO:0004930;GO:0007165;GO:0005887;GO:0004965;GO:0042995;GO:0030425;GO:0007214;GO:0042734;GO:0007193;GO:0007194;GO:0098793;GO:0038037;GO:0038039	K04615-ko04024 cAMP signaling pathway;ko04080 Neuroactive ligand-receptor interaction;ko04915 Estrogen signaling pathway;ko04727 GABAergic synapse;ko04742 Taste transduction;ko05032 Morphine addiction	KOG1055-GABA-B ion channel receptor subunit GABABR1 and related subunits, G-protein coupled receptor superfamily[PET]
ENSMUSG00000033068	3.05523	10.9573	-1.84254	1.95169e-08	5.77289e-07	down	Entpd6	ectonucleoside triphosphate diphosphohydrolase 6 [Source:MGI Symbol;Acc:MGI:1202295]	GO:0016020;GO:0016021;GO:0016787;GO:0005794;GO:0070062;GO:0017110;GO:0008894;GO:0017111;GO:0032026;GO:0051592;GO:0005615;GO:0005886;GO:0009986	K01511-ko00230 Purine metabolism;ko00240 Pyrimidine metabolism	KOG1385-Nucleoside phosphatase[F]
ENSMUSG00000033060	9.93086	53.2699	-2.42333	6.07181e-09	2.06979e-07	down	Lmo7	LIM domain only 7 [Source:MGI Symbol;Acc:MGI:1353586]	GO:0008270;GO:0046872;GO:0016567;GO:0005925;GO:0023051;GO:0004842;GO:0030155;GO:0008022;GO:0042805;GO:0016337;GO:0005913;GO:0016324	-	KOG1704-FOG: LIM domain[TZR]
ENSMUSG00000004085	6.76565	16.3632	-1.27415	4.81542e-07	9.04425e-06	down	Map3k20	mitogen-activated protein kinase kinase kinase 20 [Source:MGI Symbol;Acc:MGI:2443258]	GO:0004672;GO:0005524;GO:0006468;GO:0016740;GO:0046872;GO:0005634;GO:0005829;GO:0005737;GO:0000166;GO:0003723;GO:0016301;GO:0016310;GO:0004674;GO:0035556;GO:0000287;GO:0007049;GO:0004709;GO:0007010;GO:0060173;GO:0000186;GO:0042733;GO:0043065;GO:0007257;GO:0009314;GO:0000077;GO:0007050;GO:0000075;GO:0000165	K04424-ko04010 MAPK signaling pathway;ko04530 Tight junction	KOG0192-Tyrosine kinase specific for activated (GTP-bound) p21cdc42Hs[T]
ENSMUSG00000005682	3.41169	12.5649	-1.88084	3.94195e-09	1.40598e-07	down	Pan2	PAN2 poly(A) specific ribonuclease subunit [Source:MGI Symbol;Acc:MGI:1918984]	GO:0016787;GO:0005634;GO:0003676;GO:0005515;GO:0005737;GO:0090305;GO:0090503;GO:0006397;GO:0000932;GO:0004518;GO:0004535;GO:0004527;GO:0000289;GO:0031251;GO:0000175;GO:0000291	K12571-ko03018 RNA degradation	KOG1275-PAB-dependent poly(A) ribonuclease, subunit PAN2[L]
ENSMUSG00000005686	4.04768	8.89802	-1.13639	0.00110557	0.00587809	down	Ampd3	adenosine monophosphate deaminase 3 [Source:MGI Symbol;Acc:MGI:1096344]	GO:0046872;GO:0016787;GO:0005575;GO:0003876;GO:0019239;GO:0009168;GO:0032264;GO:0009117;GO:0046034;GO:0006188;GO:0034101;GO:0046031;GO:0046033;GO:0046039;GO:0097009	K01490-ko00230 Purine metabolism	KOG1096-Adenosine monophosphate deaminase[F]
ENSMUSG00000085779	6.49847	17.2956	-1.41223	0.000718671	0.00413161	down	Atcayos	ataxia, cerebellar, Cayman type, opposite strand [Source:MGI Symbol;Acc:MGI:1916928]	-	-	-
ENSMUSG00000041935	4.03008	12.2946	-1.60914	9.029e-08	2.15062e-06	down	AW549877	expressed sequence AW549877 [Source:MGI Symbol;Acc:MGI:2146232]	GO:0003674;GO:0008150;GO:0005654;GO:0005829	-	-
ENSMUSG00000041936	11.5267	38.4698	-1.73874	7.83138e-10	3.42113e-08	down	Agrn	agrin [Source:MGI Symbol;Acc:MGI:87961]	GO:0016020;GO:0016021;GO:0005509;GO:0005615;GO:0005886;GO:0005829;GO:0009986;GO:0030054;GO:0045202;GO:0007275;GO:0045944;GO:0070062;GO:0031012;GO:0045213;GO:0005604;GO:0005515;GO:0030154;GO:0043547;GO:0051491;GO:0099601;GO:0042383;GO:0002162;GO:0030548;GO:0033691;GO:0035374;GO:0042030;GO:0043395;GO:0044325;GO:0001934;GO:0006024;GO:0007009;GO:0007268;GO:0007528;GO:0008582;GO:0032092;GO:0043087;GO:…	-	-
ENSMUSG00000057914	3.15695	26.8889	-3.09041	1.21953e-07	2.80829e-06	down	Cacnb2	calcium channel, voltage-dependent, beta 2 subunit [Source:MGI Symbol;Acc:MGI:894644]	GO:0016020;GO:0005886;GO:0005515;GO:0006810;GO:0006811;GO:0034765;GO:0070588;GO:0005244;GO:0005245;GO:0005262;GO:0006816;GO:0005891;GO:0007268;GO:0042383;GO:0007601;GO:0086091;GO:0070509;GO:1901843;GO:1990454;GO:0008331;GO:0051928;GO:0051015;GO:0007528;GO:1901385;GO:0086007;GO:0086056;GO:0086045;GO:0098912;GO:0090002;GO:1904879	K04863-ko04010 MAPK signaling pathway;ko04921 Oxytocin signaling pathway;ko04260 Cardiac muscle contraction;ko04261 Adrenergic signaling in cardiomyocytes;ko05410 Hypertrophic cardiomyopathy (HCM);ko05412 Arrhythmogenic right ventricular cardiomyopathy (ARVC);ko05414 Dilated cardiomyopathy (DCM)	KOG3812-L-type voltage-dependent Ca2+ channel, beta subunit[PT]
ENSMUSG00000018379	3.84972	12.6002	-1.71063	4.43227e-06	5.9308e-05	down	Srsf1	serine/arginine-rich splicing factor 1 [Source:MGI Symbol;Acc:MGI:98283]	GO:0005634;GO:0003676;GO:0005654;GO:0006810;GO:0005737;GO:0003723;GO:0070062;GO:0006397;GO:0008380;GO:0051028;GO:0016607;GO:0001701;GO:0005515;GO:0005681;GO:0071013;GO:0003729;GO:0060048;GO:0035145;GO:0050733;GO:0044547;GO:0000380;GO:0000395;GO:0043422;GO:0033120;GO:0048709;GO:0097421	K12890-ko03040 Spliceosome;ko05168 Herpes simplex infection	KOG0105-Alternative splicing factor ASF/SF2 (RRM superfamily)[A]
ENSMUSG00000018378	4.1387	16.4856	-1.99396	7.06655e-10	3.12642e-08	down	Cuedc1	CUE domain containing 1 [Source:MGI Symbol;Acc:MGI:2144281]	GO:0003674;GO:0008150;GO:0005575	-	KOG4588-Predicted ubiquitin-conjugating enzyme[O]
ENSMUSG00000018372	3.42104	12.0678	-1.81865	4.96314e-09	1.72552e-07	down	Cep95	centrosomal protein 95 [Source:MGI Symbol;Acc:MGI:2443502]	GO:0003674;GO:0008150;GO:0005737;GO:0000922;GO:0005813;GO:0005856;GO:0005815	-	-
ENSMUSG00000018377	4.26594	9.02398	-1.0809	2.3778e-05	0.000242016	down	Vezf1	vascular endothelial zinc finger 1 [Source:MGI Symbol;Acc:MGI:1313291]	GO:0003676;GO:0005634;GO:0005654;GO:0001525;GO:0001885	-	-
ENSMUSG00000054675	7.79503	1.98634	1.97244	1.58561e-08	4.79234e-07	up	Tmem119	transmembrane protein 119 [Source:MGI Symbol;Acc:MGI:2385228]	GO:0016020;GO:0016021;GO:0005886;GO:0005515;GO:0005737;GO:0001649;GO:0005783;GO:0005789;GO:0031214;GO:0001503;GO:0007283;GO:0030154;GO:0030501;GO:0045669;GO:0033690;GO:1903012;GO:0048515	-	-
ENSMUSG00000096135	12.5641	5.25319	1.25804	6.07024e-06	7.75613e-05	up	Rps12-ps18	ribosomal protein S12, pseudogene 18 [Source:MGI Symbol;Acc:MGI:3782928]	-	-	-
ENSMUSG00000086841	34.5906	16.3564	1.08052	3.81495e-10	1.81529e-08	up	2410006H16Rik	RIKEN cDNA 2410006H16 gene [Source:MGI Symbol;Acc:MGI:1916471]	-	-	-
ENSMUSG00000030795	17.2775	50.5535	-1.54891	5.88145e-11	3.39719e-09	down	Fus	fused in sarcoma [Source:MGI Symbol;Acc:MGI:1353633]	GO:0008270;GO:0046872;GO:0003677;GO:0005634;GO:0003676;GO:0005737;GO:0003723;GO:1903506;GO:0003713;GO:0030331;GO:0031489;GO:0035255;GO:0042802;GO:0046965;GO:0046966;GO:0071277;GO:0005654;GO:0005844;GO:0030425;GO:0043025;GO:0043197;GO:0043204;GO:0044327;GO:0048471;GO:0016020;GO:0016021	K13098-ko05202 Transcriptional misregulation in cancers	-
ENSMUSG00000036561	2.51497	6.16951	-1.29461	0.00139541	0.00712928	down	Ppp6r2	protein phosphatase 6, regulatory subunit 2 [Source:MGI Symbol;Acc:MGI:1918724]	GO:0005829;GO:0043231	-	KOG2073-SAP family cell cycle dependent phosphatase-associated protein[D]
ENSMUSG00000038095	2.32896	7.8457	-1.75222	3.49286e-07	6.99281e-06	down	Sbno1	strawberry notch homolog 1 (Drosophila) [Source:MGI Symbol;Acc:MGI:2384298]	GO:0006355	-	KOG1513-Nuclear helicase MOP-3/SNO (DEAD-box superfamily)[KT]
ENSMUSG00000031111	1.52064	5.12984	-1.75423	0.00473704	0.0193293	down	Igsf1	immunoglobulin superfamily, member 1 [Source:MGI Symbol;Acc:MGI:2147913]	GO:0016020;GO:0016021;GO:0005576;GO:0006355;GO:0004872;GO:0007165;GO:0034711;GO:0015026	-	-
ENSMUSG00000034543	3.27698	11.6492	-1.82979	3.42272e-08	9.35244e-07	down	Morc2a	microrchidia 2A [Source:MGI Symbol;Acc:MGI:1921772]	GO:0008270;GO:0046872;GO:0008150;GO:0005634;GO:0005829	-	KOG1845-MORC family ATPases[D]
ENSMUSG00000062098	2.14179	5.14787	-1.26516	0.000960091	0.00522734	down	Btbd3	BTB (POZ) domain containing 3 [Source:MGI Symbol;Acc:MGI:2385155]	GO:0005634;GO:0005737;GO:0031625;GO:0043161;GO:0030162;GO:0042787;GO:0019005;GO:0005829;GO:0007399;GO:0021987;GO:0048813	-	KOG2075-Topoisomerase TOP1-interacting protein BTBD1[S]
ENSMUSG00000032498	2.6211	8.10711	-1.62902	7.50612e-07	1.31189e-05	down	Mlh1	mutL homolog 1 [Source:MGI Symbol;Acc:MGI:101938]	GO:0005524;GO:0005634;GO:0005654;GO:0003682;GO:0007283;GO:0016020;GO:0030983;GO:0006298;GO:0006281;GO:0006974;GO:0003697;GO:0016446;GO:0007049;GO:0000793;GO:0000794;GO:0007129;GO:0016887;GO:0000289;GO:0000712;GO:0051321;GO:0001673;GO:0048477;GO:0007140;GO:0008630;GO:0005694;GO:0032389;GO:0006303;GO:0000795;GO:0045950;GO:0045190;GO:0016321;GO:0032137;GO:0002204;GO:0016447;GO:0048298;GO:0048304;GO:…	K08734-ko03430 Mismatch repair;ko03460 Fanconi anemia pathway;ko05200 Pathways in cancer;ko05210 Colorectal cancer;ko05213 Endometrial cancer;ko01524 Platinum drug resistance	KOG1979-DNA mismatch repair protein - MLH1 family[L]
ENSMUSG00000032497	19.0236	103.442	-2.44296	1.85073e-10	9.59702e-09	down	Lrrfip2	leucine rich repeat (in FLII) interacting protein 2 [Source:MGI Symbol;Acc:MGI:1918518]	GO:0006355	-	-
ENSMUSG00000075027	2.52884	9.48048	-1.90649	0.000226918	0.0015882	down	4631405J19Rik	RIKEN cDNA 4631405J19 gene [Source:MGI Symbol;Acc:MGI:3045383]	-	-	-
ENSMUSG00000001418	5.75075	11.6634	-1.02017	0.0153648	0.0496883	down	Glmp	glycosylated lysosomal membrane protein [Source:MGI Symbol;Acc:MGI:1913318]	GO:0016020;GO:0016021;GO:0005634;GO:0005829;GO:0045944;GO:0030522;GO:0005764;GO:0005765;GO:0044212;GO:0003700;GO:0030374;GO:0004879	-	-
ENSMUSG00000001419	4.54789	24.0543	-2.40302	0.000232979	0.00162242	down	Mef2d	myocyte enhancer factor 2D [Source:MGI Symbol;Acc:MGI:99533]	GO:0003677;GO:0005634;GO:0006355;GO:0006351;GO:0045944;GO:0046983;GO:0000977;GO:0000165;GO:0005654;GO:0005515;GO:0005737;GO:0006366;GO:0007275;GO:0043231;GO:0001649;GO:0045893;GO:0035914;GO:0006915;GO:0007399;GO:0002062;GO:0042803;GO:0030154;GO:0033613;GO:0000978;GO:0001077;GO:0003700;GO:0046982;GO:0042826;GO:0019899;GO:0000981;GO:0001958;GO:0007512	K09262-ko04022 cGMP - PKG signaling pathway	KOG0014-MADS box transcription factor[K]
ENSMUSG00000107096	0.854921	6.13544	-2.8433	1.68795e-28	1.75496e-25	down	Gm43597	predicted gene 43597 [Source:MGI Symbol;Acc:MGI:5663734]	-	-	-
ENSMUSG00000066306	6.80485	16.521	-1.27967	0.000922476	0.00506789	down	Numa1	nuclear mitotic apparatus protein 1 [Source:MGI Symbol;Acc:MGI:2443665]	GO:0005634;GO:0005654;GO:0043234;GO:0005829;GO:0070062;GO:0000139;GO:0008022;GO:0015631;GO:0097718;GO:0000132;GO:0055048;GO:0060487;GO:0000922;GO:0005813;GO:0005876;GO:0005938;GO:0016363;GO:0045177;GO:0061673;GO:0072686;GO:0097431;GO:0008017;GO:0051010;GO:0051011;GO:0070840;GO:0030513;GO:0045618;GO:0051321;GO:0051798;GO:0060236;GO:1902846;GO:1904778;GO:1905820;GO:0030425;GO:0035371;GO:0036449;GO:…	-	-
ENSMUSG00000063870	12.9948	36.5192	-1.49072	3.67179e-09	1.32554e-07	down	Chd4	chromodomain helicase DNA binding protein 4 [Source:MGI Symbol;Acc:MGI:1344380]	GO:0005634;GO:0006355;GO:0005524;GO:0008270;GO:0046872;GO:0003677;GO:0003676;GO:0008026;GO:0006325;GO:0008017;GO:0051225;GO:0016818;GO:0016581;GO:0016787;GO:0005654;GO:0043234;GO:0005515;GO:0005737;GO:0000166;GO:0016020;GO:0006351;GO:0016569;GO:0005856;GO:0000978;GO:0004386;GO:0008134;GO:0000790;GO:0005813;GO:0005815;GO:0000980;GO:0043044;GO:0042826;GO:0031492;GO:0001103;GO:0032993;GO:0000122;GO:…	K11643-ko05203 Viral carcinogenesis	KOG0383-Predicted helicase[R]
ENSMUSG00000014503	1.24406	6.14121	-2.30347	1.09033e-06	1.79939e-05	down	Pkd2l2	polycystic kidney disease 2-like 2 [Source:MGI Symbol;Acc:MGI:1858231]	GO:0016020;GO:0016021;GO:0005509;GO:0006810;GO:0006811;GO:0070588;GO:0050982;GO:0005262	-	KOG3599-Ca2+-modulated nonselective cation channel polycystin[PT]
ENSMUSG00000039205	7.70196	22.9405	-1.5746	8.99571e-08	2.1456e-06	down	Ciz1	CDKN1A interacting zinc finger protein 1 [Source:MGI Symbol;Acc:MGI:1920234]	GO:0005634;GO:0008270;GO:0046872;GO:0003676;GO:0005654;GO:0005886;GO:0030332;GO:0032298;GO:0051457	-	-
ENSMUSG00000027907	240.616	116.308	1.04879	0.000752267	0.00429389	up	S100a11	S100 calcium binding protein A11 [Source:MGI Symbol;Acc:MGI:1338798]	GO:0046872;GO:0005634;GO:0005509;GO:0005737;GO:0042127;GO:0098609;GO:0048306;GO:0042803;GO:0044548;GO:0098641;GO:0001726;GO:0005615;GO:0005913;GO:0070062	-	-
ENSMUSG00000020863	5.94737	16.0995	-1.43669	2.46274e-05	0.000249077	down	Luc7l3	LUC7-like 3 (S. cerevisiae) [Source:MGI Symbol;Acc:MGI:1914934]	GO:0003677;GO:0005634;GO:0005654;GO:0003723;GO:0003729;GO:0006397;GO:0008380;GO:0016607;GO:0006376;GO:0005685;GO:0071004	-	KOG0796-Spliceosome subunit[A]
ENSMUSG00000020866	1.68422	14.9142	-3.14654	1.55692e-11	1.01488e-09	down	Cacna1g	calcium channel, voltage-dependent, T type, alpha 1G subunit [Source:MGI Symbol;Acc:MGI:1201678]	GO:0055085;GO:0016020;GO:0016021;GO:0006811;GO:0005515;GO:0005737;GO:0005216;GO:0034765;GO:0070588;GO:0005886;GO:0005245;GO:0005891;GO:0001508;GO:0042391;GO:0007268;GO:0008332;GO:0070509;GO:0097110;GO:0002027;GO:0010045;GO:0060371;GO:0005244;GO:0005262;GO:0006816;GO:0086002;GO:0086091;GO:0086056;GO:0086045;GO:0086059;GO:0086015;GO:0086016;GO:0086018;GO:0086027;GO:0086046;GO:0060078;GO:0005248;GO:…	-	-
ENSMUSG00000003437	9.867	21.8464	-1.14671	0.000286198	0.00193221	down	Paf1	Paf1, RNA polymerase II complex component [Source:MGI Symbol;Acc:MGI:1923988]	GO:0005634;GO:0005654;GO:0005515;GO:0005737;GO:0006355;GO:0016055;GO:0003682;GO:0045944;GO:0016020;GO:0006351;GO:0030054;GO:0016584;GO:0006368;GO:0006378;GO:0000122;GO:0001711;GO:0016570;GO:0019827;GO:0032968;GO:0016593;GO:0045638;GO:0031062;GO:0071222;GO:0034504;GO:0010390;GO:0033523;GO:0031442;GO:0000993	K15174-ko04011 MAPK signaling pathway - yeast	KOG2478-Putative RNA polymerase II regulator[K]
ENSMUSG00000011256	2.25484	5.71323	-1.34128	6.29024e-09	2.13724e-07	down	Adam19	a disintegrin and metallopeptidase domain 19 (meltrin beta) [Source:MGI Symbol;Acc:MGI:105377]	GO:0016020;GO:0016021;GO:0046872;GO:0016787;GO:0005794;GO:0008233;GO:0006508;GO:0007229;GO:0008237;GO:0004222;GO:0007507;GO:0005515;GO:0017124;GO:0006509	-	KOG3607-Meltrins, fertilins and related Zn-dependent metalloproteinases of the ADAMs family[O]
ENSMUSG00000045680	9.08585	3.85514	1.23684	2.97878e-09	1.11005e-07	up	Tcf21	transcription factor 21 [Source:MGI Symbol;Acc:MGI:1202715]	GO:0003677;GO:0005634;GO:0005515;GO:0007530;GO:0006355;GO:0006366;GO:0006351;GO:0046983;GO:0000122;GO:0001822;GO:0001078;GO:0045944;GO:0009887;GO:0048286;GO:0001658;GO:0001763;GO:0032835;GO:0030855;GO:0001944;GO:0060425;GO:0043425;GO:0070888;GO:0001077;GO:0042826;GO:0050681;GO:0001657;GO:0007548;GO:0014707;GO:0031063;GO:0048536;GO:0048557;GO:0048608;GO:0048732;GO:0060008;GO:0060021;GO:0060426;GO:…	-	KOG4029-Transcription factor HAND2/Transcription factor TAL1/TAL2/LYL1[K]
ENSMUSG00000042302	3.27519	12.4167	-1.92263	5.99523e-13	5.69246e-11	down	Ehbp1	EH domain binding protein 1 [Source:MGI Symbol;Acc:MGI:2667252]	GO:0016020;GO:0008150;GO:0005829;GO:0005515;GO:0006810;GO:0015031;GO:0005737;GO:0005886;GO:0005768;GO:0006897	-	KOG0035-Ca2+-binding actin-bundling protein (actinin), alpha chain (EF-Hand protein superfamily)[Z]
ENSMUSG00000074238	2.33996	5.00072	-1.09565	0.00708506	0.0267943	down	Ap1ar	adaptor-related protein complex 1 associated regulatory protein [Source:MGI Symbol;Acc:MGI:2384822]	GO:0005794;GO:0005768;GO:0019894;GO:0035650;GO:0071933;GO:0001920;GO:0034315;GO:0034613;GO:0048203;GO:1900025;GO:2000146;GO:0005829;GO:0030133	-	-
ENSMUSG00000027716	1.95336	7.39143	-1.91989	7.13072e-06	8.91083e-05	down	Trpc3	transient receptor potential cation channel, subfamily C, member 3 [Source:MGI Symbol;Acc:MGI:109526]	GO:0055085;GO:0016020;GO:0016021;GO:0006811;GO:0006810;GO:0005216;GO:0005262;GO:0070588;GO:0070679;GO:0010524;GO:0033198;GO:0051592;GO:1903244;GO:0005887	K04966-ko04360 Axon guidance	KOG3609-Receptor-activated Ca2+-permeable cation channels (STRPC family)[PT]
ENSMUSG00000040415	14.9181	37.0246	-1.31142	7.46018e-06	9.23375e-05	down	Dtx3	deltex 3, E3 ubiquitin ligase [Source:MGI Symbol;Acc:MGI:2135752]	GO:0016740;GO:0008270;GO:0046872;GO:0005575;GO:0005737;GO:0016567;GO:0007219	K06058-ko04330 Notch signaling pathway	-
ENSMUSG00000040414	10.5374	24.4373	-1.21357	0.00143648	0.00729534	down	Slc25a28	solute carrier family 25, member 28 [Source:MGI Symbol;Acc:MGI:2180509]	GO:0016020;GO:0016021;GO:0006810;GO:0006811;GO:0005739;GO:0005743;GO:1903874;GO:0034755;GO:0055072;GO:0005381;GO:0015093;GO:0044281;GO:0048250	-	KOG0760-Mitochondrial carrier protein MRS3/4[C]
ENSMUSG00000007603	5.28719	14.4233	-1.44783	7.7896e-09	2.55888e-07	down	Dus3l	dihydrouridine synthase 3-like (S. cerevisiae) [Source:MGI Symbol;Acc:MGI:2147092]	GO:0046872;GO:0055114;GO:0003824;GO:0016491;GO:0050660;GO:0008033;GO:0017150;GO:0002943	-	-
ENSMUSG00000036446	41.9565	19.3184	1.11892	4.33227e-06	5.8157e-05	up	Lum	lumican [Source:MGI Symbol;Acc:MGI:109347]	GO:0007601;GO:0005615;GO:0005578;GO:0045944;GO:0005576;GO:0070062;GO:0031012;GO:0005583;GO:0005518;GO:0030199;GO:0014070;GO:0032914;GO:0051216;GO:0070848	K08122-ko05205 Proteoglycans in cancer	KOG0619-FOG: Leucine rich repeat[R]
ENSMUSG00000008604	9.43183	20.8188	-1.14228	4.15353e-05	0.00038413	down	Ubqln4	ubiquilin 4 [Source:MGI Symbol;Acc:MGI:2150152]	GO:0005634;GO:0005829;GO:0005737;GO:0006914;GO:0031410;GO:0005783;GO:0031593;GO:0005789;GO:0042802;GO:0005776;GO:0048471;GO:0032434;GO:1901097;GO:0031595;GO:0031597	K04523-ko04141 Protein processing in endoplasmic reticulum	KOG0010-Ubiquitin-like protein[OR]
ENSMUSG00000037736	6.48516	22.0671	-1.76668	0.000134644	0.00102934	down	Limch1	LIM and calponin homology domains 1 [Source:MGI Symbol;Acc:MGI:1924819]	GO:0008270;GO:0046872;GO:0003674;GO:0008150;GO:0005575;GO:0003779;GO:0031032	-	-
ENSMUSG00000064981	1.35064	7.07987	-2.39008	0.000450271	0.00281254	down	Snora70	small nucleolar RNA, H/ACA box 70 [Source:MGI Symbol;Acc:MGI:2148178]	-	-	-
ENSMUSG00000020464	2.52503	6.06692	-1.26466	1.70261e-07	3.72282e-06	down	Pnpt1	polyribonucleotide nucleotidyltransferase 1 [Source:MGI Symbol;Acc:MGI:1918951]	GO:0016020;GO:0016740;GO:0016787;GO:0003676;GO:0005829;GO:0005737;GO:0006810;GO:0090305;GO:0003723;GO:0051260;GO:0005739;GO:0090503;GO:0035458;GO:0006396;GO:0006397;GO:0004518;GO:0006402;GO:0016779;GO:0070207;GO:0043457;GO:0034599;GO:0008266;GO:0034046;GO:0061014;GO:0004527;GO:2000772;GO:0006401;GO:0005758;GO:0045926;GO:0035198;GO:0071850;GO:0070584;GO:0035928;GO:0000175;GO:0000964;GO:2000627;GO:…	K00962-ko00230 Purine metabolism;ko00240 Pyrimidine metabolism;ko03018 RNA degradation	KOG1067-Predicted RNA-binding polyribonucleotide nucleotidyltransferase[R]
ENSMUSG00000020469	60.1381	417.572	-2.79567	0.0142903	0.0469287	down	Myl7	myosin, light polypeptide 7, regulatory [Source:MGI Symbol;Acc:MGI:107495]	GO:0046872;GO:0005509;GO:0005515;GO:0016459;GO:0043197;GO:0031672	K12754-ko04810 Regulation of actin cytoskeleton;ko04510 Focal adhesion;ko04530 Tight junction;ko04670 Leukocyte transendothelial migration	KOG0031-Myosin regulatory light chain, EF-Hand protein superfamily[Z]
ENSMUSG00000028676	3.63051	10.6259	-1.54935	5.30328e-07	9.75897e-06	down	Srsf10	serine/arginine-rich splicing factor 10 [Source:MGI Symbol;Acc:MGI:1333805]	GO:0005634;GO:0003676;GO:0005654;GO:0006355;GO:0003723;GO:0006397;GO:0008380;GO:0016607;GO:0005829;GO:0006376;GO:0043484;GO:0000375;GO:0048024;GO:0000398;GO:0006406;GO:0048025;GO:0051082;GO:0016482	K12900-ko03040 Spliceosome	KOG0118-FOG: RRM domain[R]
ENSMUSG00000019996	1.46378	6.13521	-2.06741	2.26119e-17	5.46735e-15	down	Map7	microtubule-associated protein 7 [Source:MGI Symbol;Acc:MGI:1328328]	GO:0000226;GO:0015630;GO:0005829	-	-
ENSMUSG00000019997	48.2624	10.4095	2.213	1.94768e-07	4.16667e-06	up	Ctgf	connective tissue growth factor [Source:MGI Symbol;Acc:MGI:95537]	GO:0005576;GO:0005794;GO:0008201;GO:0005578;GO:0043231;GO:0007155;GO:0010629;GO:0016477;GO:0001503;GO:0008022;GO:0007160;GO:0005520;GO:0001558;GO:0046330;GO:0008543;GO:0072593;GO:0005615;GO:0051496;GO:0030154;GO:0030324;GO:0007229;GO:0070374;GO:0001894;GO:0001525;GO:0005178;GO:0001502;GO:0045597;GO:0035988;GO:0071897;GO:0001968;GO:0008083;GO:0001934;GO:0007568;GO:0008284;GO:0009749;GO:0010628;GO:…	K06827-ko04390 Hippo signaling pathway	-
ENSMUSG00000021413	7.22439	16.4928	-1.19088	5.41718e-11	3.17309e-09	down	Prpf4b	pre-mRNA processing factor 4B [Source:MGI Symbol;Acc:MGI:109584]	GO:0004672;GO:0005524;GO:0006468;GO:0016740;GO:0005634;GO:0000166;GO:0003723;GO:0016301;GO:0016310;GO:0004674;GO:0006397;GO:0008380;GO:0016607;GO:0005681;GO:0071013;GO:0005694	-	KOG0670-U4/U6-associated splicing factor PRP4[A]
ENSMUSG00000034387	2.55859	7.04099	-1.46043	4.23674e-06	5.71328e-05	down	Ssu2	ssu-2 homolog (C. elegans) [Source:MGI Symbol;Acc:MGI:2443733]	GO:0003674;GO:0008150;GO:0005634;GO:0005737;GO:0051082;GO:0031072;GO:0042476	-	KOG2813-Predicted molecular chaperone, contains DnaJ domain[O]
ENSMUSG00000034471	8.00186	18.0566	-1.17412	0.00212005	0.0100626	down	Caskin2	CASK-interacting protein 2 [Source:MGI Symbol;Acc:MGI:2157062]	GO:0003674;GO:0005654;GO:0005737;GO:0016020	-	KOG0507-CASK-interacting adaptor protein (caskin) and related proteins with ankyrin repeats and SAM domain[T]
ENSMUSG00000034928	4.60286	9.9621	-1.11392	0.000648759	0.00380008	down	Rnf44	ring finger protein 44 [Source:MGI Symbol;Acc:MGI:2145310]	GO:0008270;GO:0046872;GO:0016567;GO:0061630;GO:0043161	-	-
ENSMUSG00000059089	5.24376	1.04966	2.32069	3.38348e-05	0.000323774	up	Fcgr4	Fc receptor, IgG, low affinity IV [Source:MGI Symbol;Acc:MGI:2179523]	GO:0016020;GO:0016021;GO:0009897;GO:0005886;GO:0070062;GO:0038095;GO:0019767;GO:0019770;GO:0019863;GO:0019864;GO:0038094;GO:0042060;GO:0042119;GO:0045780;GO:0051930;GO:0071222;GO:0009986	K06463-ko04145 Phagosome;ko04650 Natural killer cell mediated cytotoxicity;ko04380 Osteoclast differentiation;ko05322 Systemic lupus erythematosus;ko05150 Staphylococcus aureus infection;ko05152 Tuberculosis;ko05140 Leishmaniasis	-
ENSMUSG00000032560	2.31661	10.2493	-2.14544	5.89065e-08	1.48293e-06	down	Dnajc13	DnaJ heat shock protein family (Hsp40) member C13 [Source:MGI Symbol;Acc:MGI:2676368]	GO:0003674;GO:0005829;GO:0016020;GO:0070062;GO:0043231;GO:0071203;GO:0001649;GO:0007032;GO:1902954;GO:2000641;GO:0005765;GO:0010008;GO:0031901;GO:0016021	-	KOG1789-Endocytosis protein RME-8, contains DnaJ domain[UO]
ENSMUSG00000037003	19.5061	53.7555	-1.46248	1.60441e-05	0.000174567	down	Tns2	tensin 2 [Source:MGI Symbol;Acc:MGI:2387586]	GO:0016020;GO:0046872;GO:0005886;GO:0016787;GO:0005622;GO:0030054;GO:0004721;GO:0035556;GO:0005925;GO:0019901;GO:0006470;GO:0001822;GO:0035264;GO:0008285;GO:0005102;GO:0019900;GO:0032963;GO:0014850;GO:0048871;GO:0019725	-	KOG1930-Focal adhesion protein Tensin, contains PTB domain[TZ]
ENSMUSG00000067851	2.86758	6.5002	-1.18065	5.86713e-07	1.05904e-05	down	Arfgef1	ADP-ribosylation factor guanine nucleotide-exchange factor 1(brefeldin A-inhibited) [Source:MGI Symbol;Acc:MGI:2442988]	GO:0016020;GO:0000139;GO:0005794;GO:0005634;GO:0005654;GO:0048471;GO:0005829;GO:0006810;GO:0015031;GO:0005737;GO:0043547;GO:0005085;GO:0005730;GO:0005086;GO:0032012;GO:0034237;GO:0010256;GO:0016192;GO:0005802;GO:0030837;GO:0007030;GO:0016363;GO:0090303;GO:2000114;GO:0030532;GO:0017022;GO:0031175;GO:0034260;GO:0051897;GO:0090284	K18442-ko04144 Endocytosis	KOG0929-Guanine nucleotide exchange factor[U]
ENSMUSG00000010660	7.00328	25.0664	-1.83965	3.90066e-07	7.60885e-06	down	Plcd1	phospholipase C, delta 1 [Source:MGI Symbol;Acc:MGI:97614]	GO:0016787;GO:0005509;GO:0007165;GO:0005622;GO:0035556;GO:0004871;GO:0006629;GO:0004435;GO:0008081;GO:0016042;GO:0046872;GO:0005829;GO:0005515;GO:0005737;GO:0070062;GO:0060716;GO:0004629;GO:0042127;GO:0070300;GO:0001786;GO:0001525;GO:0032794;GO:1901981	K05857-ko00562 Inositol phosphate metabolism;ko04020 Calcium signaling pathway;ko04070 Phosphatidylinositol signaling system;ko04919 Thyroid hormone signaling pathway;ko04933 AGE-RAGE signaling pathway in diabetic complications	KOG0169-Phosphoinositide-specific phospholipase C[T]
ENSMUSG00000039637	3.85297	9.15691	-1.24889	2.23956e-05	0.000230885	down	Coro7	coronin 7 [Source:MGI Symbol;Acc:MGI:1926135]	GO:0016020;GO:0000139;GO:0005794;GO:0006810;GO:0015031;GO:0005737;GO:0031410;GO:0003779;GO:0007015;GO:0016021;GO:0016477;GO:0005829;GO:0005802;GO:0007030;GO:0006895;GO:0030041;GO:0030010	-	KOG1445-Tumor-specific antigen (contains WD repeats)[Z]
ENSMUSG00000029068	33.9742	120	-1.82052	1.75029e-05	0.000188285	down	Ccnl2	cyclin L2 [Source:MGI Symbol;Acc:MGI:1927119]	GO:0005634;GO:0006355;GO:0005654;GO:0006351;GO:0043231;GO:0019901;GO:0000079;GO:0016607;GO:0045944;GO:0005515;GO:0045737;GO:0000307;GO:0016538;GO:1901409	-	KOG0835-Cyclin L[R]
ENSMUSG00000022565	7.38081	16.4809	-1.15894	2.95612e-08	8.2843e-07	down	Plec	plectin [Source:MGI Symbol;Acc:MGI:1277961]	GO:0005829;GO:0005737;GO:0030054;GO:0003723;GO:0005925;GO:0005856;GO:0008092;GO:0070062;GO:0031012;GO:0042383;GO:0003779;GO:0043292;GO:0031581;GO:0030056;GO:0005515;GO:0045111;GO:0045296;GO:0008307;GO:0030506;GO:0005903	-	KOG0516-Dystonin, GAS (Growth-arrest-specific protein), and related proteins[Z]
ENSMUSG00000021188	1.68316	7.61541	-2.17775	2.45991e-19	8.8192e-17	down	Trip11	thyroid hormone receptor interactor 11 [Source:MGI Symbol;Acc:MGI:1924393]	GO:0005634;GO:0005794;GO:0005515;GO:0016607;GO:0000042;GO:0060348;GO:0003281;GO:0007030;GO:0005801;GO:0060122;GO:0003413;GO:0006486;GO:0002079;GO:0002080;GO:0002081	-	-
ENSMUSG00000030002	10.3648	49.2028	-2.24704	4.55963e-10	2.13063e-08	down	Dusp11	dual specificity phosphatase 11 (RNA/RNP complex 1-interacting) [Source:MGI Symbol;Acc:MGI:1919352]	GO:0016787;GO:0005634;GO:0045171;GO:0004725;GO:0003723;GO:0016791;GO:0006470;GO:0016311;GO:0035335;GO:0016607;GO:0008138;GO:0001650;GO:0004651;GO:0098519;GO:0016070;GO:0098507	-	KOG2386-mRNA capping enzyme, guanylyltransferase (alpha) subunit[A]
ENSMUSG00000046711	8.2628	3.30018	1.32408	7.24291e-09	2.39442e-07	up	Hmga1	high mobility group AT-hook 1 [Source:MGI Symbol;Acc:MGI:96160]	GO:0005634;GO:0006355;GO:0003677;GO:0006366;GO:0005694;GO:0005925;GO:0007283;GO:0006351;GO:0000785;GO:0001077;GO:0008134;GO:0019899;GO:0045892;GO:0008285;GO:0045893;GO:0030374;GO:0001158;GO:0003680;GO:0003906;GO:0042974;GO:0042975;GO:0046965;GO:0051575;GO:0035985;GO:0045944;GO:0006284;GO:0090575;GO:0001205;GO:0003682;GO:0035986;GO:0090402;GO:2000774	-	-
ENSMUSG00000024193	7.61004	15.5161	-1.02779	0.0120183	0.0409551	down	Phf1	PHD finger protein 1 [Source:MGI Symbol;Acc:MGI:98647]	GO:0008270;GO:0046872;GO:0005634;GO:0005654;GO:0005737;GO:0006355;GO:0006974;GO:0006351;GO:0016569;GO:0005856;GO:0035861;GO:0005815;GO:0035064;GO:0005515;GO:0035098;GO:0061086;GO:0061087;GO:0003682;GO:0031060	-	KOG4323-Polycomb-like PHD Zn-finger protein[R]
ENSMUSG00000044712	3.02752	7.14548	-1.23889	0.00204773	0.00978962	down	Slc38a6	solute carrier family 38, member 6 [Source:MGI Symbol;Acc:MGI:3648156]	GO:0016020;GO:0016021;GO:0005886;GO:0005887;GO:0015171;GO:0003333	-	KOG1305-Amino acid transporter protein[E]
ENSMUSG00000041297	1.2107	5.02572	-2.05349	1.67952e-12	1.45516e-10	down	Cdk13	cyclin-dependent kinase 13 [Source:MGI Symbol;Acc:MGI:1916812]	GO:0004672;GO:0005524;GO:0006468;GO:0016740;GO:0005615;GO:0005634;GO:0005794;GO:0005829;GO:0000166;GO:0003723;GO:0016301;GO:0016310;GO:0004674;GO:0030332;GO:0019901;GO:0006397;GO:0008380;GO:0016607;GO:0030097;GO:0044212;GO:0045944;GO:0008134;GO:0004693;GO:0051726;GO:0008353;GO:0005694;GO:0070816;GO:2000737;GO:0006368;GO:0008024;GO:0019908;GO:0000380;GO:0002945	-	KOG0600-Cdc2-related protein kinase[D]
ENSMUSG00000079592	11.3781	2.93792	1.95339	8.80686e-05	0.000718156	up	C1qtnf5	C1q and tumor necrosis factor related protein 5 [Source:MGI Symbol;Acc:MGI:2385958]	GO:0005615;GO:0005886;GO:0005576;GO:0016020;GO:0070062;GO:0016328;GO:0030133;GO:0005581;GO:0016324;GO:0005923;GO:0042802;GO:0048839;GO:0042995;GO:0009306;GO:0070206	-	-
ENSMUSG00000098735	2.9894	21.4478	-2.8429	0.00117653	0.00620148	down	Mir7005	microRNA 7005 [Source:MGI Symbol;Acc:MGI:5531217]	-	-	-
ENSMUSG00000020994	4.6953	14.6871	-1.64526	1.6179e-08	4.88281e-07	down	Pnn	pinin [Source:MGI Symbol;Acc:MGI:1100514]	GO:0003723;GO:0016020;GO:0016607;GO:0035145;GO:0071013	K13114-ko03013 RNA transport;ko03015 mRNA surveillance pathway	KOG3756-Pinin (desmosome-associated protein)[Z]
ENSMUSG00000000317	7.72623	16.0706	-1.05659	0.00239176	0.0111088	down	Bcl6b	B cell CLL/lymphoma 6, member B [Source:MGI Symbol;Acc:MGI:1278332]	GO:0046872;GO:0005634;GO:0003676;GO:0005515;GO:0003677;GO:0000122;GO:0042127;GO:0000977;GO:0001227;GO:0042092;GO:0050727	-	KOG1721-FOG: Zn-finger[R]
ENSMUSG00000066607	6.00315	2.21806	1.43642	1.17492e-09	4.87649e-08	up	6030419C18Rik	RIKEN cDNA 6030419C18 gene [Source:MGI Symbol;Acc:MGI:2442108]	GO:0003674;GO:0008150;GO:0005575	-	-
ENSMUSG00000002249	3.54662	16.1876	-2.19037	2.55894e-15	4.39757e-13	down	Tead3	TEA domain family member 3 [Source:MGI Symbol;Acc:MGI:109241]	GO:0003700;GO:0006355;GO:0003677;GO:0005634;GO:0006351;GO:0045944;GO:0035329;GO:0001085;GO:0055059;GO:0043565;GO:0044212;GO:0005667;GO:1902459;GO:0048568	K09448-ko04011 MAPK signaling pathway - yeast;ko04390 Hippo signaling pathway;ko04391 Hippo signaling pathway -fly;ko04392 Hippo signaling pathway - multiple species	KOG3841-TEF-1 and related transcription factor, TEAD family[K]
ENSMUSG00000022414	3.91682	9.74863	-1.31552	0.000338569	0.00221669	down	Tab1	TGF-beta activated kinase 1/MAP3K7 binding protein 1 [Source:MGI Symbol;Acc:MGI:1913763]	GO:0005829;GO:0003824;GO:0006470;GO:0004722;GO:0016607;GO:0001701;GO:0005515;GO:0007179;GO:0003007;GO:0035904;GO:0003279;GO:0060976;GO:0030324;GO:0019209;GO:0000185;GO:0032403;GO:0048273;GO:0043406;GO:0043234	K04403-ko04010 MAPK signaling pathway;ko04064 NF-kappa B signaling pathway;ko04668 TNF signaling pathway;ko04620 Toll-like receptor signaling pathway;ko04621 NOD-like receptor signaling pathway;ko04380 Osteoclast differentiation;ko05168 Herpes simplex infection;ko05169 Epstein-Barr virus infection;ko05145 Toxoplasmosis;ko05140 Leishmaniasis	KOG0698-Serine/threonine protein phosphatase[T]
ENSMUSG00000027878	1.23545	5.08848	-2.0422	2.87425e-12	2.33465e-10	down	Notch2	notch 2 [Source:MGI Symbol;Acc:MGI:97364]	GO:0006355;GO:0016020;GO:0016021;GO:0046872;GO:0005509;GO:0004872;GO:0007275;GO:0030154;GO:0007219;GO:0003184;GO:0007050;GO:0008285;GO:0009887;GO:0016049;GO:0046579;GO:0046849;GO:0050793;GO:0060413;GO:0005634;GO:0005654;GO:0005886;GO:0005887;GO:0009986;GO:0043235	-	-
[truncated: 404 more rows]
