# Supplementary material for: Screening UFMylation-associated genes in heart tissues of Ufm1-transgenic mice
Source: BMC Cardiovasc Disord. 2023 Nov 18;23:567. doi: 10.1186/s12872-023-03563-7 (PMC10657630; doi:10.1186/s12872-023-03563-7)
Supplement: Supplementary file 8 — Supplementary Material 8 [file 12872_2023_3563_MOESM8_ESM.xls]

## Sheet: significant proteins
Supplemental Table 1 Potential Ufm1-binding proteins screened by LC-MS/MS methods
ENTREZID	Majority.protein.IDs	Gene.names	Number.of.proteins	Unique.peptides	Sequence.coverage....	MS.MS.count	Score	MS.MS.count.Tg	MS.MS.count.NTg	iBAQ	Symbol	Tg-Ufm1	NTg	FC Tg vs NTg	Alias	preferred_name	protein_size	annotation	SubPPI	STRING_id
	A0A0G2JGI9;F8VPN4	Agl	5	13	11.9	13	94.228	9	4	1479100	Agl	9	4	1.03771
110135	Q8K0E8	Fgb	2	4	11.4	5	61.669	4	1	1103100	Fgb	4	1	1.3555	Fgb	Fgb	481	fibrinogen beta chain; Fibrinogen has a double function: yielding monomers that polymerize into fibrin and acting as a cofactor in platelet aggregation (By similarity)	2	10090.ENSMUSP00000039472
11677	P45376;D3YVJ7	Akr1b1;Akr1b3	2	6	18.7	8	37.026	6	2	3106600	Akr1b1	6	2	1.25833	Akr1b1	Akr1b3	316	aldo-keto reductase family 1, member B3 (aldose reductase); Catalyzes the NADPH-dependent reduction of a wide variety of carbonyl-containing compounds to their corresponding alcohols with a broad range of catalytic efficiencies	4	10090.ENSMUSP00000100045
11757	P20108	Prdx3	1	5	21.4	6	37.126	5	1	3402200	Prdx3	5	1	1.61992	Prdx3	Prdx3	257	peroxiredoxin 3; Involved in redox regulation of the cell. Protects radical-sensitive enzymes from oxidative damage by a radical- generating system	4	10090.ENSMUSP00000025961
11770	P04117	Fabp4	1	3	25.8	2	19.777	2	0	3129500	Fabp4	2	0	1.61299	Fabp4	Fabp4	132	fatty acid binding protein 4, adipocyte; Lipid transport protein in adipocytes. Binds both long chain fatty acids and retinoic acid. Delivers long-chain fatty acids and retinoic acid to their cognate receptors in the nucleus	5	10090.ENSMUSP00000029041
12180	G5E8R7;P97443-3;P97443-2;P97443	Smyd1	4	6	15.4	16	46.587	11	5	6148100	Smyd1	11	5	1.0384	Smyd1	Smyd1	490	SET and MYND domain containing 1; Methylates histone H3 at 'Lys-4' (H3K4me). Acts as a transcriptional repressor. Essential for cardiomyocyte differentiation and cardiac morphogenesis	1	10090.ENSMUSP00000073911
12628	D6RGQ0;E9Q8H9;E9Q8I0;P06909;A0A0A6YVP8;A0A0A6YWP4	Cfh	6	5	5.3	6	33.935	5	1	361190	Cfh	5	1	1.61992	Cfh	Cfh	1252	complement component factor h; Factor H functions as a cofactor in the inactivation of C3b by factor I and also increases the rate of dissociation of the C3bBb complex (C3 convertase) and the (C3b)NBB complex (C5 convertase) in the alternative complement pathway (By similarity)	2	10090.ENSMUSP00000107607
13808	Q5SX59;P21550;Q5SX60	Eno3	4	3	31.6	3	16.959	3	0	1283400	Eno3	3	0	2.0315	Eno3	Eno3	434	enolase 3, beta muscle; Appears to have a function in striated muscle development and regeneration	1	10090.ENSMUSP00000072620
14936	A0A1B0GT92;Q9Z1E4	Gys1	2	2	3.1	2	11.597	2	0	405900	Gys1	2	0	1.61299	Gys1	Gys1	738	glycogen synthase 1, muscle; Transfers the glycosyl residue from UDP-Glc to the non- reducing end of alpha-1,4-glucan (By similarity)	3	10090.ENSMUSP00000003964
15275	G3UVV4;P17710-3;P17710-4;P17710-2;P17710	Hk1	5	3	7.5	4	25.368	3	1	384130	Hk1	3	1	1.0315	Hk1	Hk1	945	hexokinase 1	3	10090.ENSMUSP00000072195
15458	Q91X72;A0A1B0GS57	Hpx	2	5	11.3	8	33.919	6	2	3452700	Hpx	6	2	1.25833	Hpx	Hpx	460	hemopexin; Binds heme and transports it to the liver for breakdown and iron recovery, after which the free hemopexin returns to the circulation	2	10090.ENSMUSP00000033185
16775	P97927	Lama4	1	12	7.8	22	96.607	15	7	1651000	Lama4	15	7	1.03926	Lama4	Lama4	1816	laminin, alpha 4; Binding to cells via a high affinity receptor, laminin is thought to mediate the attachment, migration and organization of cells into tissues during embryonic development by interacting with other extracellular matrix components	5	10090.ENSMUSP00000019992
17706	P03930	Mtatp8	1	2	34.3	10	17.949	8	2	75128000	Mtatp8	8	2	1.62222	Mtatp8	mt-Atp8	67	mitochondrially encoded ATP synthase 8; Mitochondrial membrane ATP synthase (F(1)F(0) ATP synthase or Complex V) produces ATP from ADP in the presence of a proton gradient across the membrane which is generated by electron transport complexes of the respiratory chain. F-type ATPases consist of two structural domains, F(1) - containing the extramembraneous catalytic core and F(0) - containing the …	10	10090.ENSMUSP00000080995
17929	Z4YJF5;Q62234-2;Q62234;A0A3B2W4I4	Myom1	4	2	1.4	2	10.494	2	0	38290	Myom1	2	0	1.61299	Myom1	Myom1	1667	myomesin 1; May link the intermediate filament cytoskeleton to the M-disk of the myofibrils in striated muscle. May also contact myosin filaments. Also binds beta-integrins	1	10090.ENSMUSP00000072945
19082	O54950;A0A2R8VHU2	Prkag1	7	6	20.6	13	41.766	9	4	3395000	Prkag1	9	4	1.03771	Prkag1	Prkag1	330	protein kinase, AMP-activated, gamma 1 non-catalytic subunit; AMP/ATP-binding subunit of AMP-activated protein kinase (AMPK), an energy sensor protein kinase that plays a key role in regulating cellular energy metabolism. In response to reduction of intracellular ATP levels, AMPK activates energy-producing pathways and inhibits energy-consuming processes: inhibits protein, carbohydrate and lipid …	3	10090.ENSMUSP00000132499
19290	P42669	Pura	1	2	10.9	4	15.067	3	1	1914900	Pura	3	1	1.0315	Pura	Pura	321	purine rich element binding protein A; This is a probable transcription activator that specifically binds the purine-rich single strand of the PUR element located upstream of the c-Myc gene. May play a role in the initiation of DNA replication and in recombination	9	10090.ENSMUSP00000059404
20714	A0A0R4J0I1;P07759;Q03734	Serpina3k;Serpina3m	10	4	14.4	5	35.902	4	1	1510900	Serpina3k	4	1	1.3555	Serpina3k;Serpina3m	Serpina3k	418	serine (or cysteine) peptidase inhibitor, clade A, member 3K; Contrapsin inhibits trypsin-like proteases	2	10090.ENSMUSP00000042095
20905	P50427	Sts	1	2	3.5	2	12.7	2	0	356540	Sts	2	0	1.61299	Sts
210766	P46737	Brcc3	4	4	14.4	4	26.555	3	1	1347100	Brcc3	3	1	1.0315	Brcc3	Brcc3	291	BRCA1/BRCA2-containing complex, subunit 3; Metalloprotease that specifically cleaves 'Lys-63'- linked polyubiquitin chains. Does not have activity toward 'Lys- 48'-linked polyubiquitin chains. Component of the BRCA1-A complex, a complex that specifically recognizes 'Lys-63'-linked ubiquitinated histones H2A and H2AX at DNA lesions sites, leading to target the BRCA1-BARD1 heterodimer to sites of D…	4	10090.ENSMUSP00000033544
216558	Q91ZJ5-2;Q91ZJ5	Ugp2	2	2	3.4	2	11.645	2	0	571800	Ugp2	2	0	1.61299	Ugp2	Ugp2	508	UDP-glucose pyrophosphorylase 2; Plays a central role as a glucosyl donor in cellular metabolic pathways	4	10090.ENSMUSP00000099939
21873	A0A3B2WBH9;A0A3B2WCN9;Q9Z0U1	Tjp2	3	4	4.1	4	25.218	3	1	191470	Tjp2	3	1	1.0315	Tjp2	Tjp2	1167	tight junction protein 2; Plays a role in tight junctions and adherens junctions	11	10090.ENSMUSP00000097154
218885	E9Q2B7;E9PZL5;E9Q690;E9Q8U8;Q8VE38-2;Q8VE38;F6XLU3	Oxnad1	7	2	20	2	11.591	2	0	782270	Oxnad1	2	0	1.61299	Oxnad1	Oxnad1	311	oxidoreductase NAD-binding domain containing 1	4	10090.ENSMUSP00000022462
224897	Q8BVG4;Q8BVG4-2	Dpp9	2	3	3.8	4	19.108	3	1	307320	Dpp9	3	1	1.0315	Dpp9	Dpp9	862	dipeptidylpeptidase 9; Dipeptidyl peptidase that cleaves off N-terminal dipeptides from proteins having a Pro or Ala residue at position 2 (By similarity)	5	10090.ENSMUSP00000046604
225791	Q8BGC4	Zadh2	2	3	10.3	4	20.075	3	1	930860	Zadh2	3	1	1.0315	Zadh2	Zadh2	377	zinc binding alcohol dehydrogenase, domain containing 2	4	10090.ENSMUSP00000052544
239126	Q4ZJN1-2;Q4ZJN1	C1qtnf9	2	3	22.1	2	23.845	2	0	2459200	C1qtnf9	2	0	1.61299	C1qtnf9	C1qtnf9	333	C1q and tumor necrosis factor related protein 9; Probable adipokine. Activates AMPK, AKT, and p44/42 MAPK signaling pathways	7	10090.ENSMUSP00000025940
23945	E9Q3B9;D3YYS6;O35678;Q3UFN1	Mgll	4	2	6.9	2	11.871	2	0	1167900	Mgll	2	0	1.61299	Mgll	Mgll	319	monoglyceride lipase; Converts monoacylglycerides to free fatty acids and glycerol. Hydrolyzes the endocannabinoid 2-arachidonoylglycerol, and thereby contributes to the regulation of endocannabinoid signaling, nociperception and perception of pain. Regulates the levels of fatty acids that serve as signaling molecules and promote cancer cell migration, invasion and tumor growth (By similarity)	5	10090.ENSMUSP00000127374
243912	Q5EBG6	Hspb6	1	3	21	8	23.991	6	2	12552000	Hspb6	6	2	1.25833	Hspb6	Hspb6	162	heat shock protein, alpha-crystallin-related, B6	1	10090.ENSMUSP00000039172
50702	Q61406	Cfhr1	1	2	5.8	2	11.835	2	0	394210	Cfhr1	2	0	1.61299	Cfhr1	Cfhr1	343	complement factor H-related 1	2	10090.ENSMUSP00000023965
56280	Q921S7	Mrpl37	1	2	5.9	2	14.745	2	0	309240	Mrpl37	2	0	1.61299	Mrpl37	Mrpl37	423	mitochondrial ribosomal protein L37	1	10090.ENSMUSP00000030365
58233	Q9JMC3	Dnaja4	2	3	8.8	4	21.078	3	1	399000	Dnaja4	3	1	1.0315	Dnaja4	Dnaja4	397	DnaJ (Hsp40) homolog, subfamily A, member 4	1	10090.ENSMUSP00000070413
595136	B1ARW4;Q99LY9	Ndufs5	2	4	41.8	4	25.088	3	1	24312000	Ndufs5	3	1	1.0315	Ndufs5	Ndufs5	106	NADH dehydrogenase (ubiquinone) Fe-S protein 5; Accessory subunit of the mitochondrial membrane respiratory chain NADH dehydrogenase (Complex I), that is believed not to be involved in catalysis. Complex I functions in the transfer of electrons from NADH to the respiratory chain. The immediate electron acceptor for the enzyme is believed to be ubiquinone (By similarity)	3	10090.ENSMUSP00000030401
67105	Q8CCM6	Timm21	1	2	9	2	10.812	2	0	254440	Timm21	2	0	1.61299	Timm21	Timm21	244	tranlocase of inner mitochondrial membrane 21; Participates in the translocation of transit peptide- containing proteins across the mitochondrial inner membrane. Also required for assembly of mitochondrial respiratory chain complex I and complex IV as component of some MITRAC complex, a cytochrome c oxidase (COX) assembly intermediate complex. TIM21 probably shuttles between the presequence trans…	4	10090.ENSMUSP00000025547
67890	P61961;H7BWZ1;D3YW97	Ufm1	3	4	68.2	13	66.375	13	0	442040000	Ufm1	13	0	3.84625	Ufm1	Ufm1	85	ubiquitin-fold modifier 1; Ubiquitin-like modifier protein which binds to a number of target proteins, such as DDRGK1 (By similarity)	12	10090.ENSMUSP00000118478
68917	Q9D0S9	Hint2	1	4	39.9	8	31.407	7	1	9704900	Hint2	7	1	2.03668	Hint2	Dhcr7	471	7-dehydrocholesterol reductase; Production of cholesterol by reduction of C7-C8 double bond of 7-dehydrocholesterol (7-DHC)	3	10090.ENSMUSP00000073541
69597	Q8JZQ2;Q920A7-2;Q920A7	Afg3l2;Afg3l1	3	2	2.2	2	11.74	2	0	66968	Afg3l2	2	0	1.61299	Afg3l1;Afg3l2	Afg3l2	802	AFG3(ATPase family gene 3)-like 2 (yeast); ATP-dependent protease which is essential for axonal development	1	10090.ENSMUSP00000025408
71776	Q6XPS7	Tha1	1	2	5.8	2	15.378	2	0	715570	Tha1	2	0	1.61299	Tha1	Tha1	400	threonine aldolase 1	8	10090.ENSMUSP00000033230
74145	Q8BH61	F13a1	1	6	9.2	5	37.039	4	1	1048200	F13a1	4	1	1.3555	F13a1	F13a1	732	coagulation factor XIII, A1 subunit; Factor XIII is activated by thrombin and calcium ion to a transglutaminase that catalyzes the formation of gamma-glutamyl- epsilon-lysine cross-links between fibrin chains, thus stabilizing the fibrin clot. Also cross-link alpha-2-plasmin inhibitor, or fibronectin, to the alpha chains of fibrin (By similarity)	2	10090.ENSMUSP00000048667
76303	Q3B7Z2;Q3B7Z2-2	Osbp	4	7	11.4	11	49.862	8	3	1159800	Osbp	8	3	1.20718	Osbp	Osbp	805	oxysterol binding protein; Binds cholesterol and a range of oxysterols. Cholesterol binding promotes the formation of a complex with PP2A and a tyrosine phosphatase which dephosphorylate ERK1/2, whereas 25- hydroxycholesterol causes its disassembly. Regulates cholesterol efflux by decreasing ABCA1 stability (By similarity)	6	10090.ENSMUSP00000025590
76614	E9QAY6;E9Q800;Q8CAQ8-3;Q8CAQ8-2;Q8CAQ8;Q8CAQ8-5;A0A0U1RP81;A0A1B0GX08	Immt	11	5	14.5	5	35.316	4	1	1040900	Immt	4	1	1.3555	Immt	Immt	757	inner membrane protein, mitochondrial	4	10090.ENSMUSP00000066181
